# Supplementary material for: Integrated Transcriptomics and Metabolomics Analysis Reveal the Regulatory Mechanisms Underlying Sodium Butyrate-Induced Carotenoid Biosynthesis in Rhodotorula glutinis
Source: J Fungi (Basel). 2024 Apr 27;10(5):320. doi: 10.3390/jof10050320 (PMC11122558; doi:10.3390/jof10050320)
Supplement: Supplementary file 1 [file jof-10-00320-s001.zip]

Archive with 9 entries (9 files):
- Supplementary figure.pdf
- Table S1. Relevant genes and primer sequences verified by transcriptome RT-qPCR.xlsx
- Table S2. Statistical table of sequencing data.xlsx
- Table S3. Statistical table of comparison results.xlsx
- Table S4 Functional annotation of DEGs based on gene ontology in BP, MF and CC.xlsx
- Table S5. KEGG pathway enrichment analysis of metabolome.xlsx
- Table S6. Differentially Expressed Metabolites.xlsx
- Table S7. Metabolic pathways co-enriched with differentially expressed genes and differential metabolites.xlsx
- Table S8. Differentially expressed genes.xlsx
