# Supplementary material for: Integrated Transcriptomics and Metabolomics Analysis Reveal the Regulatory Mechanisms Underlying Sodium Butyrate-Induced Carotenoid Biosynthesis in Rhodotorula glutinis
Source: J Fungi (Basel). 2024 Apr 27;10(5):320. doi: 10.3390/jof10050320 (PMC11122558; doi:10.3390/jof10050320)
Supplement: Supplementary file 1 [file jof-10-00320-s001.zip › Table S1. Relevant genes and primer sequences verified by transcriptome RT-qPCR.xlsx]

## Sheet: Sheet1
Table S1. Relevant genes and primer sequences verified by transcriptome RT-qPCR
Target gene	Primer name	Primer sequence
Acetyl-CoA carboxylase gene (RGACCS)	RT-RGACCS-F	5’- GCTACTTCTACCTCCGTGCC -3’
	RT-RGACCS-R	5’- ATGTCGTTCGTCGCCTTCTC -3’
Fatty acid synthase gene (RGFAS1)	RT-RGFAS1-F	5’- GTTCAACTTCTTCCACCACGA-3’
	RT-RGFAS1-R	5’- CCTTGGTCGCCTGCTGAAG-3’
3-ketoacyl-CoA thiolase (RGACAA1)	RT-RGACAA1-F	5’-TCGACTACGCCAAGGTCAAC-3’
	RT-RGACAA1-R	5’-AGAGAGGGAGAGAGGGAGGA-3’
3-Hydroxy-3-methylglutaryl-CoA reductase (RGHMGCR)	RT-RGHMGCR-F	5’-CTCGTTCGGGCACGGTTC-3’
	RT-RGHMGCR-F	5’- CTGCGTCCACTCGTTTTGGA-3’
Phytoene synthase and lycopene cyclase genes (RGCrtYB)	RT-RGCrtYB-F	5’-CTCGACCTCCTGTACCCTCC-3’
	RT-RGCrtYB-R	5’-GCAAAGGCGAGGAACGACAA-3’
Phytoene dehydrogenase gene (RGCrtI)	RT- RGCrtI -F	5’-GAGGAGACCTTCTCCGACCT-3’
	RT- RGCrtI -R	5’-TCCCACTTCTCGACCTCCTT-3’
High osmolar glycerol protein kinase gene (RGHog1)	RT-RGHog1-F	5’-AAGATGCTCGTGTTCGACCC-3’
	RT-RGHog1-R	5’-GTCGAGTCCTCGATGTGGTG-3’
Catalase gene (RGCtt1)	RT-RGCtt1-F	5’- TACAACGCCTGGTTCGACTT-3’
	RT- RGCtt1-R	5’- AAGTTCTTGGTGGGGTGGTC-3’
Δ12-fatty acid dehydrogenase gene (RGD12)	RT-RGFAD2-F	5’-CCGTCACCAAGTACTACCT-3’
	RT-RGFAD2-R	5’-TCCGTGTGCTGGAGGTAC-3’
Glyceraldehyde 3-phosphate dehydrogenase(GAPDH)	RT-RgGAPDH-F	5’-CCGTCAACAACGTCAGCCT-3’
	RT-RgGAPDH-R	5’-GGTGCGGGTTAAGCATCGT-3’
Histone deacetylase(HDAC8)	RT-RgHDAC8-F	5’-CAAGACCGAGACCGACACTC-3’
	RT-RgHDAC8-R	5’-TCGTTGACGTAGCAGAACCC-3’
Phosphoglucose isomerase(PGI)	RT-RgPGI-F	5’-GAGTTCAGCAACAAGGTCCG-3’
	RT-RgPGI-R	5’-GTGATCTCGGCAATGTGGGT-3’
