# Supplementary material for: Integrated Transcriptomics and Metabolomics Analysis Reveal the Regulatory Mechanisms Underlying Sodium Butyrate-Induced Carotenoid Biosynthesis in Rhodotorula glutinis
Source: J Fungi (Basel). 2024 Apr 27;10(5):320. doi: 10.3390/jof10050320 (PMC11122558; doi:10.3390/jof10050320)
Supplement: Supplementary file 1 [file jof-10-00320-s001.zip › Table S2. Statistical table of sequencing data.xlsx]

## Sheet: Sheet1
Table S2. Statistical table of sequencing data
Sample	RawDatas	CleanData(%)	Adapter(%)	LowQuality(%)	polyA(%)	N(%)
Y79_96_1	44330006	44176236 (99.65%)	20012 (0.05%)	129582 (0.29%)	0 (0.00%)	4176 (0.01%)
Y79_96_2	45130144	44944932 (99.59%)	21744 (0.05%)	159218 (0.35%)	0 (0.00%)	4250 (0.01%)
Y79_96_3	43185788	43009364 (99.59%)	20814 (0.05%)	151496 (0.35%)	0 (0.00%)	4114 (0.01%)
Y79_96SB_1	42051236	41876842 (99.59%)	17298 (0.04%)	153072 (0.36%)	0 (0.00%)	4024 (0.01%)
Y79_96SB_2	46095400	45933250 (99.65%)	20144 (0.04%)	139962 (0.30%)	0 (0.00%)	2044 (0.00%)
Y79_96SB_3	46613742	46424804 (99.59%)	19690 (0.04%)	164796 (0.35%)	0 (0.00%)	4452 (0.01%)
