# Supplementary material for: Integrated Transcriptomics and Metabolomics Analysis Reveal the Regulatory Mechanisms Underlying Sodium Butyrate-Induced Carotenoid Biosynthesis in Rhodotorula glutinis
Source: J Fungi (Basel). 2024 Apr 27;10(5):320. doi: 10.3390/jof10050320 (PMC11122558; doi:10.3390/jof10050320)
Supplement: Supplementary file 1 [file jof-10-00320-s001.zip › Table S3. Statistical table of comparison results.xlsx]

## Sheet: Sheet1
Table S3. Statistical table of comparison results
Sample	Total	Unmapped(%)	Unique_Mapped(%)	Multiple_Mapped(%)	Total_Mapped(%)
Y79_96_1	43648750	781571 (1.79%)	41852262 (95.88%)	1014917 (2.33%)	42867179 (98.21%)
Y79_96_2	44660662	986766 (2.21%)	42772444 (95.77%)	901452 (2.02%)	43673896 (97.79%)
Y79_96_3	42719472	973319 (2.28%)	40909171 (95.76%)	836982 (1.96%)	41746153 (97.72%)
Y79_96SB_1	41696644	830208 (1.99%)	39997797 (95.93%)	868639 (2.08%)	40866436 (98.01%)
Y79_96SB_2	45729684	784469 (1.72%)	44001623 (96.22%)	943592 (2.06%)	44945215 (98.28%)
Y79_96SB_3	46063124	798301 (1.73%)	44282146 (96.13%)	982677 (2.13%)	45264823 (98.27%)
