# Supplementary material for: Integrated Transcriptomics and Metabolomics Analysis Reveal the Regulatory Mechanisms Underlying Sodium Butyrate-Induced Carotenoid Biosynthesis in Rhodotorula glutinis
Source: J Fungi (Basel). 2024 Apr 27;10(5):320. doi: 10.3390/jof10050320 (PMC11122558; doi:10.3390/jof10050320)
Supplement: Supplementary file 1 [file jof-10-00320-s001.zip › Table S4 Functional annotation of DEGs based on gene ontology in BP, MF and CC.xlsx]

## Sheet: Y79_96-vs-Y79_96SB.BP
GO ID	Description	Y79_96-vs-Y79_96SB (637)	All (5248)	pvalue	p.adjust	Genes
GO:0016072	rRNA metabolic process	89	288	1.93175e-18	5.97328e-15	EVM0000082(--);EVM0000137(SPBC1711.16);EVM0000316(NOP12);EVM0000358(ERB1);EVM0000374(DBP3);EVM0000418(Prmt3);EVM0000619(utp20);EVM0000625(Ppan);EVM0000820(tsr1);EVM0000877(HIPP41);EVM0000973(At5g14050);EVM0001006(rpa2);EVM0001125(SPBC713.04c);EVM0001140(DBP8);EVM0001160(rrp5);EVM0001491(rrn3);EVM0001544(--);EVM0001587(SPAC57A7.06);EVM0001591(mpp10);EVM0001659(utp4);EVM0001775(ngdn);EVM0001810(nst…
GO:0042274	ribosomal small subunit biogenesis	50	111	2.43807e-18	5.97328e-15	EVM0000082(--);EVM0000619(utp20);EVM0000820(tsr1);EVM0000898(elf1);EVM0000973(At5g14050);EVM0001125(SPBC713.04c);EVM0001140(DBP8);EVM0001160(rrp5);EVM0001587(SPAC57A7.06);EVM0001591(mpp10);EVM0001659(utp4);EVM0001775(ngdn);EVM0001901(SNU13);EVM0002257(--);EVM0002449(utp7);EVM0002901(bms1);EVM0003171(--);EVM0003535(rio1);EVM0003730(BFR2);EVM0003785(RPS13);EVM0003890(Os01g0810000);EVM0003950(HAS1);…
GO:0006364	rRNA processing	83	263	7.53087e-18	1.23004e-14	EVM0000082(--);EVM0000137(SPBC1711.16);EVM0000316(NOP12);EVM0000358(ERB1);EVM0000374(DBP3);EVM0000418(Prmt3);EVM0000619(utp20);EVM0000625(Ppan);EVM0000820(tsr1);EVM0000877(HIPP41);EVM0000973(At5g14050);EVM0001125(SPBC713.04c);EVM0001140(DBP8);EVM0001160(rrp5);EVM0001544(--);EVM0001587(SPAC57A7.06);EVM0001591(mpp10);EVM0001659(utp4);EVM0001775(ngdn);EVM0001810(nst-1);EVM0001891(SPBC4F6.14);EVM0001…
GO:0000462	maturation of SSU-rRNA from tricistronic rRNA transcript (SSU-rRNA, 5.8S rRNA, LSU-rRNA)	39	77	9.96152e-17	1.22029e-13	EVM0000619(utp20);EVM0000820(tsr1);EVM0000973(At5g14050);EVM0001125(SPBC713.04c);EVM0001140(DBP8);EVM0001160(rrp5);EVM0001587(SPAC57A7.06);EVM0001591(mpp10);EVM0001659(utp4);EVM0001775(ngdn);EVM0001901(SNU13);EVM0002449(utp7);EVM0002901(bms1);EVM0003535(rio1);EVM0003730(BFR2);EVM0003785(RPS13);EVM0003890(Os01g0810000);EVM0003950(HAS1);EVM0004160(NOB1);EVM0004237(NOL6);EVM0004400(NOP7);EVM0004742(…
GO:0042254	ribosome biogenesis	111	427	1.52156e-16	1.49113e-13	EVM0000082(--);EVM0000137(SPBC1711.16);EVM0000316(NOP12);EVM0000358(ERB1);EVM0000374(DBP3);EVM0000418(Prmt3);EVM0000420(AAMP);EVM0000524(sda1);EVM0000619(utp20);EVM0000625(Ppan);EVM0000820(tsr1);EVM0000877(HIPP41);EVM0000898(elf1);EVM0000973(At5g14050);EVM0001006(rpa2);EVM0001055(N6AMT1);EVM0001119(SPCC550.15c);EVM0001125(SPBC713.04c);EVM0001140(DBP8);EVM0001160(rrp5);EVM0001373(nle1);EVM0001491(…
GO:0030490	maturation of SSU-rRNA	41	88	7.12791e-16	5.82112e-13	EVM0000082(--);EVM0000619(utp20);EVM0000820(tsr1);EVM0000973(At5g14050);EVM0001125(SPBC713.04c);EVM0001140(DBP8);EVM0001160(rrp5);EVM0001587(SPAC57A7.06);EVM0001591(mpp10);EVM0001659(utp4);EVM0001775(ngdn);EVM0001901(SNU13);EVM0002449(utp7);EVM0002901(bms1);EVM0003535(rio1);EVM0003730(BFR2);EVM0003785(RPS13);EVM0003890(Os01g0810000);EVM0003950(HAS1);EVM0004160(NOB1);EVM0004237(NOL6);EVM0004400(NO…
GO:0000478	endonucleolytic cleavage involved in rRNA processing	29	48	1.85748e-15	1.18328e-12	EVM0000358(ERB1);EVM0000374(DBP3);EVM0000619(utp20);EVM0000820(tsr1);EVM0000973(At5g14050);EVM0001125(SPBC713.04c);EVM0001140(DBP8);EVM0001160(rrp5);EVM0001587(SPAC57A7.06);EVM0001591(mpp10);EVM0001775(ngdn);EVM0002449(utp7);EVM0002901(bms1);EVM0003890(Os01g0810000);EVM0004160(NOB1);EVM0004370(GRC3);EVM0004742(BYSL);EVM0004810(RRS1);EVM0004823(PNO1);EVM0005011(nop14);EVM0006096(UTP10);EVM0006121(…
GO:0000479	endonucleolytic cleavage of tricistronic rRNA transcript (SSU-rRNA, 5.8S rRNA, LSU-rRNA)	28	45	1.93188e-15	1.18328e-12	EVM0000358(ERB1);EVM0000374(DBP3);EVM0000619(utp20);EVM0000820(tsr1);EVM0000973(At5g14050);EVM0001125(SPBC713.04c);EVM0001140(DBP8);EVM0001160(rrp5);EVM0001587(SPAC57A7.06);EVM0001591(mpp10);EVM0001775(ngdn);EVM0002449(utp7);EVM0002901(bms1);EVM0003890(Os01g0810000);EVM0004370(GRC3);EVM0004742(BYSL);EVM0004810(RRS1);EVM0004823(PNO1);EVM0005011(nop14);EVM0006096(UTP10);EVM0006121(Tbl3);EVM0006305(…
GO:0042273	ribosomal large subunit biogenesis	41	100	1.60054e-13	8.71406e-11	EVM0000316(NOP12);EVM0000358(ERB1);EVM0000374(DBP3);EVM0000418(Prmt3);EVM0000420(AAMP);EVM0000524(sda1);EVM0000625(Ppan);EVM0001055(N6AMT1);EVM0001119(SPCC550.15c);EVM0001160(rrp5);EVM0001373(nle1);EVM0001810(nst-1);EVM0001891(SPBC4F6.14);EVM0001901(SNU13);EVM0001988(SPBC16E9.10c);EVM0002350(SPB1);EVM0002648(MRT4);EVM0002729(nop2);EVM0003009(SPAC1142.04);EVM0003171(--);EVM0003189(DRS1);EVM0003565…
GO:0000460	maturation of 5.8S rRNA	34	73	2.32937e-13	1.03763e-10	EVM0000358(ERB1);EVM0000374(DBP3);EVM0000619(utp20);EVM0000973(At5g14050);EVM0001125(SPBC713.04c);EVM0001140(DBP8);EVM0001160(rrp5);EVM0001587(SPAC57A7.06);EVM0001591(mpp10);EVM0001775(ngdn);EVM0002350(SPB1);EVM0002449(utp7);EVM0003890(Os01g0810000);EVM0003894(SPAC926.08c);EVM0004370(GRC3);EVM0004400(NOP7);EVM0004494(dbp6);EVM0004596(rrp6);EVM0004742(BYSL);EVM0004810(RRS1);EVM0004823(PNO1);EVM000…
GO:0000466	maturation of 5.8S rRNA from tricistronic rRNA transcript (SSU-rRNA, 5.8S rRNA, LSU-rRNA)	34	73	2.32937e-13	1.03763e-10	EVM0000358(ERB1);EVM0000374(DBP3);EVM0000619(utp20);EVM0000973(At5g14050);EVM0001125(SPBC713.04c);EVM0001140(DBP8);EVM0001160(rrp5);EVM0001587(SPAC57A7.06);EVM0001591(mpp10);EVM0001775(ngdn);EVM0002350(SPB1);EVM0002449(utp7);EVM0003890(Os01g0810000);EVM0003894(SPAC926.08c);EVM0004370(GRC3);EVM0004400(NOP7);EVM0004494(dbp6);EVM0004596(rrp6);EVM0004742(BYSL);EVM0004810(RRS1);EVM0004823(PNO1);EVM000…
GO:0000447	endonucleolytic cleavage in ITS1 to separate SSU-rRNA from 5.8S rRNA and LSU-rRNA from tricistronic rRNA transcript (SSU-rRNA, 5.8S rRNA, LSU-rRNA)	23	37	6.94054e-13	2.83406e-10	EVM0000619(utp20);EVM0000973(At5g14050);EVM0001125(SPBC713.04c);EVM0001140(DBP8);EVM0001160(rrp5);EVM0001587(SPAC57A7.06);EVM0001591(mpp10);EVM0001775(ngdn);EVM0002449(utp7);EVM0003890(Os01g0810000);EVM0004742(BYSL);EVM0004810(RRS1);EVM0004823(PNO1);EVM0005011(nop14);EVM0006096(UTP10);EVM0006121(Tbl3);EVM0006305(--);EVM0006328(Bud23);EVM0006777(NOP9);EVM0006906(ESF2);EVM0006956(ROK1);EVM0007363(k…
GO:0000472	endonucleolytic cleavage to generate mature 5'-end of SSU-rRNA from (SSU-rRNA, 5.8S rRNA, LSU-rRNA)	19	27	2.67923e-12	9.3773e-10	EVM0000619(utp20);EVM0000973(At5g14050);EVM0001125(SPBC713.04c);EVM0001140(DBP8);EVM0001160(rrp5);EVM0001587(SPAC57A7.06);EVM0001591(mpp10);EVM0002449(utp7);EVM0002901(bms1);EVM0003890(Os01g0810000);EVM0004823(PNO1);EVM0005011(nop14);EVM0006096(UTP10);EVM0006121(Tbl3);EVM0006305(--);EVM0006777(NOP9);EVM0006906(ESF2);EVM0006956(ROK1);EVM0007386(SPBC3D6.12)
GO:0000480	endonucleolytic cleavage in 5'-ETS of tricistronic rRNA transcript (SSU-rRNA, 5.8S rRNA, LSU-rRNA)	19	27	2.67923e-12	9.3773e-10	EVM0000619(utp20);EVM0000973(At5g14050);EVM0001125(SPBC713.04c);EVM0001140(DBP8);EVM0001160(rrp5);EVM0001587(SPAC57A7.06);EVM0001591(mpp10);EVM0001775(ngdn);EVM0002449(utp7);EVM0002901(bms1);EVM0003890(Os01g0810000);EVM0005011(nop14);EVM0006096(UTP10);EVM0006121(Tbl3);EVM0006305(--);EVM0006777(NOP9);EVM0006906(ESF2);EVM0006956(ROK1);EVM0007386(SPBC3D6.12)
GO:0000469	cleavage involved in rRNA processing	31	67	3.41271e-12	1.11482e-09	EVM0000358(ERB1);EVM0000374(DBP3);EVM0000619(utp20);EVM0000820(tsr1);EVM0000973(At5g14050);EVM0001125(SPBC713.04c);EVM0001140(DBP8);EVM0001160(rrp5);EVM0001587(SPAC57A7.06);EVM0001591(mpp10);EVM0001775(ngdn);EVM0002449(utp7);EVM0002901(bms1);EVM0003890(Os01g0810000);EVM0004160(NOB1);EVM0004370(GRC3);EVM0004596(rrp6);EVM0004742(BYSL);EVM0004810(RRS1);EVM0004823(PNO1);EVM0005011(nop14);EVM0005069(N…
GO:0000967	rRNA 5'-end processing	19	29	1.90554e-11	5.83572e-09	EVM0000619(utp20);EVM0000973(At5g14050);EVM0001125(SPBC713.04c);EVM0001140(DBP8);EVM0001160(rrp5);EVM0001587(SPAC57A7.06);EVM0001591(mpp10);EVM0002449(utp7);EVM0002901(bms1);EVM0003890(Os01g0810000);EVM0004823(PNO1);EVM0005011(nop14);EVM0006096(UTP10);EVM0006121(Tbl3);EVM0006305(--);EVM0006777(NOP9);EVM0006906(ESF2);EVM0006956(ROK1);EVM0007386(SPBC3D6.12)
GO:0090502	RNA phosphodiester bond hydrolysis, endonucleolytic	33	82	7.36058e-11	2.12158e-08	EVM0000212(exo1);EVM0000358(ERB1);EVM0000374(DBP3);EVM0000619(utp20);EVM0000820(tsr1);EVM0000973(At5g14050);EVM0001125(SPBC713.04c);EVM0001140(DBP8);EVM0001160(rrp5);EVM0001434(LHP1);EVM0001587(SPAC57A7.06);EVM0001591(mpp10);EVM0001775(ngdn);EVM0002328(--);EVM0002449(utp7);EVM0002901(bms1);EVM0003890(Os01g0810000);EVM0004160(NOB1);EVM0004370(GRC3);EVM0004742(BYSL);EVM0004810(RRS1);EVM0004823(PNO1…
GO:0022613	ribonucleoprotein complex biogenesis	111	532	9.98555e-10	2.71829e-07	EVM0000082(--);EVM0000137(SPBC1711.16);EVM0000316(NOP12);EVM0000358(ERB1);EVM0000374(DBP3);EVM0000418(Prmt3);EVM0000420(AAMP);EVM0000524(sda1);EVM0000619(utp20);EVM0000625(Ppan);EVM0000820(tsr1);EVM0000877(HIPP41);EVM0000898(elf1);EVM0000973(At5g14050);EVM0001006(rpa2);EVM0001055(N6AMT1);EVM0001119(SPCC550.15c);EVM0001125(SPBC713.04c);EVM0001140(DBP8);EVM0001160(rrp5);EVM0001373(nle1);EVM0001491(…
GO:0034471	ncRNA 5'-end processing	20	38	1.4548e-09	3.75185e-07	EVM0000619(utp20);EVM0000973(At5g14050);EVM0001125(SPBC713.04c);EVM0001140(DBP8);EVM0001160(rrp5);EVM0001434(LHP1);EVM0001587(SPAC57A7.06);EVM0001591(mpp10);EVM0002449(utp7);EVM0002901(bms1);EVM0003890(Os01g0810000);EVM0004823(PNO1);EVM0005011(nop14);EVM0006096(UTP10);EVM0006121(Tbl3);EVM0006305(--);EVM0006777(NOP9);EVM0006906(ESF2);EVM0006956(ROK1);EVM0007386(SPBC3D6.12)
GO:0034470	ncRNA processing	101	473	1.75885e-09	4.30919e-07	EVM0000082(--);EVM0000137(SPBC1711.16);EVM0000316(NOP12);EVM0000358(ERB1);EVM0000374(DBP3);EVM0000418(Prmt3);EVM0000560(GUA1);EVM0000611(hsp104);EVM0000619(utp20);EVM0000625(Ppan);EVM0000820(tsr1);EVM0000877(HIPP41);EVM0000973(At5g14050);EVM0001093(fer6);EVM0001125(SPBC713.04c);EVM0001140(DBP8);EVM0001160(rrp5);EVM0001316(--);EVM0001377(RAD51);EVM0001434(LHP1);EVM0001457(uba4);EVM0001544(--);EVM0…
GO:0000463	maturation of LSU-rRNA from tricistronic rRNA transcript (SSU-rRNA, 5.8S rRNA, LSU-rRNA)	19	35	1.8931e-09	4.41724e-07	EVM0000316(NOP12);EVM0000358(ERB1);EVM0000374(DBP3);EVM0001160(rrp5);EVM0001810(nst-1);EVM0001891(SPBC4F6.14);EVM0002350(SPB1);EVM0002729(nop2);EVM0003565(DBP9);EVM0003894(SPAC926.08c);EVM0003950(HAS1);EVM0004370(GRC3);EVM0004400(NOP7);EVM0004494(dbp6);EVM0005243(RPF1);EVM0005323(--);EVM0006067(DBP7);EVM0007267(--);EVM0007397(DBP10)
GO:0000966	RNA 5'-end processing	20	39	2.65135e-09	5.90528e-07	EVM0000619(utp20);EVM0000973(At5g14050);EVM0001125(SPBC713.04c);EVM0001140(DBP8);EVM0001160(rrp5);EVM0001434(LHP1);EVM0001587(SPAC57A7.06);EVM0001591(mpp10);EVM0002449(utp7);EVM0002901(bms1);EVM0003890(Os01g0810000);EVM0004823(PNO1);EVM0005011(nop14);EVM0006096(UTP10);EVM0006121(Tbl3);EVM0006305(--);EVM0006777(NOP9);EVM0006906(ESF2);EVM0006956(ROK1);EVM0007386(SPBC3D6.12)
GO:0000027	ribosomal large subunit assembly	19	36	3.56e-09	7.58436e-07	EVM0000358(ERB1);EVM0000374(DBP3);EVM0000420(AAMP);EVM0000625(Ppan);EVM0001160(rrp5);EVM0001373(nle1);EVM0002648(MRT4);EVM0002729(nop2);EVM0003189(DRS1);EVM0003894(SPAC926.08c);EVM0004810(RRS1);EVM0004941(HPM1);EVM0005094(brx1);EVM0005243(RPF1);EVM0005323(--);EVM0005467(mdn1);EVM0005614(IPI3);EVM0006488(SPAC4F10.09c);EVM0007165(REX4)
GO:0000470	maturation of LSU-rRNA	20	43	2.29688e-08	4.68946e-06	EVM0000316(NOP12);EVM0000358(ERB1);EVM0000374(DBP3);EVM0001160(rrp5);EVM0001810(nst-1);EVM0001891(SPBC4F6.14);EVM0001901(SNU13);EVM0002350(SPB1);EVM0002729(nop2);EVM0003565(DBP9);EVM0003894(SPAC926.08c);EVM0003950(HAS1);EVM0004370(GRC3);EVM0004400(NOP7);EVM0004494(dbp6);EVM0005243(RPF1);EVM0005323(--);EVM0006067(DBP7);EVM0007267(--);EVM0007397(DBP10)
GO:0042255	ribosome assembly	25	66	6.53195e-08	1.28026e-05	EVM0000358(ERB1);EVM0000374(DBP3);EVM0000420(AAMP);EVM0000625(Ppan);EVM0001125(SPBC713.04c);EVM0001160(rrp5);EVM0001373(nle1);EVM0002257(--);EVM0002648(MRT4);EVM0002729(nop2);EVM0002901(bms1);EVM0003171(--);EVM0003189(DRS1);EVM0003894(SPAC926.08c);EVM0004736(gar2);EVM0004810(RRS1);EVM0004941(HPM1);EVM0005094(brx1);EVM0005243(RPF1);EVM0005323(--);EVM0005467(mdn1);EVM0005614(IPI3);EVM0006488(SPAC4F…
GO:0034660	ncRNA metabolic process	113	594	1.71666e-07	3.23525e-05	EVM0000082(--);EVM0000137(SPBC1711.16);EVM0000258(--);EVM0000316(NOP12);EVM0000358(ERB1);EVM0000374(DBP3);EVM0000418(Prmt3);EVM0000560(GUA1);EVM0000611(hsp104);EVM0000619(utp20);EVM0000625(Ppan);EVM0000820(tsr1);EVM0000877(HIPP41);EVM0000973(At5g14050);EVM0001006(rpa2);EVM0001093(fer6);EVM0001115(TOA2);EVM0001125(SPBC713.04c);EVM0001140(DBP8);EVM0001160(rrp5);EVM0001316(--);EVM0001377(RAD51);EVM0…
GO:0090501	RNA phosphodiester bond hydrolysis	37	141	2.75637e-06	0.00050023	EVM0000212(exo1);EVM0000358(ERB1);EVM0000374(DBP3);EVM0000619(utp20);EVM0000820(tsr1);EVM0000973(At5g14050);EVM0001125(SPBC713.04c);EVM0001140(DBP8);EVM0001160(rrp5);EVM0001434(LHP1);EVM0001587(SPAC57A7.06);EVM0001591(mpp10);EVM0001775(ngdn);EVM0002328(--);EVM0002449(utp7);EVM0002901(bms1);EVM0003504(SPCC777.06c);EVM0003890(Os01g0810000);EVM0004160(NOB1);EVM0004370(GRC3);EVM0004596(rrp6);EVM00047…
GO:0045132	meiotic chromosome segregation	24	80	1.4479e-05	0.00253382	EVM0000352(--);EVM0000370(bimB);EVM0000807(--);EVM0001489(eso1);EVM0001552(cut3);EVM0002134(bub1);EVM0002587(mph1);EVM0002749(--);EVM0003092(Msh5);EVM0003432(cnd2);EVM0003554(CSM3);EVM0003619(--);EVM0003728(klp5);EVM0003850(ark1);EVM0003928(--);EVM0004701(MLH3);EVM0005064(--);EVM0005412(--);EVM0005524(top2);EVM0005869(cnd1);EVM0007079(plo1);EVM0007331(slp1);EVM0007337(Ccnb1ip1);EVM0007433(YCG1)
GO:0045143	homologous chromosome segregation	16	45	3.97667e-05	0.00671919	EVM0000352(--);EVM0000370(bimB);EVM0000807(--);EVM0001552(cut3);EVM0002587(mph1);EVM0003092(Msh5);EVM0003619(--);EVM0003850(ark1);EVM0003928(--);EVM0004701(MLH3);EVM0005064(--);EVM0005412(--);EVM0005869(cnd1);EVM0007079(plo1);EVM0007337(Ccnb1ip1);EVM0007433(YCG1)
GO:0051307	meiotic chromosome separation	12	28	4.42516e-05	0.00722777	EVM0000370(bimB);EVM0000807(--);EVM0001552(cut3);EVM0002587(mph1);EVM0003092(Msh5);EVM0003432(cnd2);EVM0003850(ark1);EVM0005524(top2);EVM0005869(cnd1);EVM0007079(plo1);EVM0007331(slp1);EVM0007433(YCG1)
GO:0000054	ribosomal subunit export from nucleus	13	35	0.000126442	0.0193614	EVM0000524(sda1);EVM0001810(nst-1);EVM0001988(SPBC16E9.10c);EVM0002135(SPBC16H5.08c);EVM0002742(ZNF593);EVM0004810(RRS1);EVM0005243(RPF1);EVM0005323(--);EVM0005409(LTV1);EVM0005791(--);EVM0006328(Bud23);EVM0006615(NMD3);EVM0006777(NOP9)
GO:0033750	ribosome localization	13	35	0.000126442	0.0193614	EVM0000524(sda1);EVM0001810(nst-1);EVM0001988(SPBC16E9.10c);EVM0002135(SPBC16H5.08c);EVM0002742(ZNF593);EVM0004810(RRS1);EVM0005243(RPF1);EVM0005323(--);EVM0005409(LTV1);EVM0005791(--);EVM0006328(Bud23);EVM0006615(NMD3);EVM0006777(NOP9)
GO:0070058	tRNA gene clustering	5	6	0.000140248	0.0208248	EVM0001489(eso1);EVM0001552(cut3);EVM0003432(cnd2);EVM0005869(cnd1);EVM0007433(YCG1)
GO:0007143	female meiotic nuclear division	9	19	0.000161455	0.0232686	EVM0000807(--);EVM0001377(RAD51);EVM0002587(mph1);EVM0002957(KIF20B);EVM0003432(cnd2);EVM0003850(ark1);EVM0004701(MLH3);EVM0006347(wee1);EVM0007079(plo1)
GO:0090305	nucleic acid phosphodiester bond hydrolysis	45	222	0.000281508	0.0394111	EVM0000212(exo1);EVM0000358(ERB1);EVM0000374(DBP3);EVM0000619(utp20);EVM0000820(tsr1);EVM0000973(At5g14050);EVM0001125(SPBC713.04c);EVM0001140(DBP8);EVM0001160(rrp5);EVM0001434(LHP1);EVM0001587(SPAC57A7.06);EVM0001591(mpp10);EVM0001775(ngdn);EVM0002269(pfh1);EVM0002328(--);EVM0002385(pfh1);EVM0002449(utp7);EVM0002708(pcn1);EVM0002901(bms1);EVM0003504(SPCC777.06c);EVM0003890(Os01g0810000);EVM00041…
GO:0007127	meiosis I	26	107	0.000325873	0.0443549	EVM0000352(--);EVM0000370(bimB);EVM0000807(--);EVM0001303(fhkC);EVM0001316(--);EVM0001377(RAD51);EVM0001552(cut3);EVM0002587(mph1);EVM0003092(Msh5);EVM0003529(apsA);EVM0003619(--);EVM0003728(klp5);EVM0003850(ark1);EVM0003928(--);EVM0004500(cdc13);EVM0004701(MLH3);EVM0005064(--);EVM0005412(--);EVM0005524(top2);EVM0005869(cnd1);EVM0006731(rhp54);EVM0006904(--);EVM0007079(plo1);EVM0007337(Ccnb1ip1);…
GO:0008608	attachment of spindle microtubules to kinetochore	15	48	0.000359404	0.0475968	EVM0000352(--);EVM0000905(--);EVM0001085(nek2);EVM0001842(KIN7L);EVM0002134(bub1);EVM0002587(mph1);EVM0003432(cnd2);EVM0003619(--);EVM0003728(klp5);EVM0003850(ark1);EVM0003928(--);EVM0004501(--);EVM0005412(--);EVM0005768(--);EVM0007079(plo1)
GO:0051300	spindle pole body organization	9	21	0.000410067	0.0528771	EVM0000453(--);EVM0002587(mph1);EVM0004219(FDD123);EVM0004812(FDD123);EVM0005938(--);EVM0006347(wee1);EVM0006463(bimC);EVM0006904(--);EVM0007079(plo1)
GO:0010032	meiotic chromosome condensation	5	7	0.00044171	0.0541095	EVM0001377(RAD51);EVM0001552(cut3);EVM0003432(cnd2);EVM0005869(cnd1);EVM0007433(YCG1)
GO:1902570	protein localization to nucleolus	5	7	0.00044171	0.0541095	EVM0001544(--);EVM0003894(SPAC926.08c);EVM0004810(RRS1);EVM0005323(--);EVM0006615(NMD3)
GO:0010501	RNA secondary structure unwinding	11	30	0.000477865	0.0571107	EVM0000374(DBP3);EVM0001140(DBP8);EVM0003189(DRS1);EVM0003565(DBP9);EVM0003950(HAS1);EVM0004166(dbp4);EVM0004494(dbp6);EVM0004800(RH48);EVM0006067(DBP7);EVM0006956(ROK1);EVM0007397(DBP10)
GO:0061982	meiosis I cell cycle process	30	135	0.000609189	0.069063	EVM0000212(exo1);EVM0000352(--);EVM0000370(bimB);EVM0000807(--);EVM0001303(fhkC);EVM0001316(--);EVM0001377(RAD51);EVM0001552(cut3);EVM0002587(mph1);EVM0002708(pcn1);EVM0003092(Msh5);EVM0003529(apsA);EVM0003619(--);EVM0003706(MYL9);EVM0003728(klp5);EVM0003850(ark1);EVM0003928(--);EVM0004500(cdc13);EVM0004701(MLH3);EVM0005064(--);EVM0005412(--);EVM0005524(top2);EVM0005869(cnd1);EVM0006731(rhp54);EV…
GO:0000022	mitotic spindle elongation	9	22	0.000620158	0.069063	EVM0000370(bimB);EVM0000812(SCE1);EVM0002957(KIF20B);EVM0003728(klp5);EVM0005768(--);EVM0006347(wee1);EVM0006463(bimC);EVM0006904(--);EVM0007079(plo1)
GO:0051231	spindle elongation	9	22	0.000620158	0.069063	EVM0000370(bimB);EVM0000812(SCE1);EVM0002957(KIF20B);EVM0003728(klp5);EVM0005768(--);EVM0006347(wee1);EVM0006463(bimC);EVM0006904(--);EVM0007079(plo1)
GO:0070475	rRNA base methylation	6	11	0.000841734	0.0916555	EVM0000877(HIPP41);EVM0002729(nop2);EVM0003261(rcm1);EVM0005418(dim1);EVM0006328(Bud23);EVM0007123(--)
GO:0055085	transmembrane transport	106	661	0.000901062	0.0959827	EVM0000050(--);EVM0000166(SPBC15C4.04c);EVM0000195(yhcA);EVM0000204(pho-4);EVM0000298(SPAC1002.16c);EVM0000420(AAMP);EVM0000611(hsp104);EVM0000639(VhaSFD);EVM0000760(AQY1);EVM0000834(TPN1);EVM0000852(--);EVM0000898(elf1);EVM0000908(VCX1);EVM0001000(--);EVM0001005(dbaD);EVM0001047(prnB);EVM0001093(fer6);EVM0001269(--);EVM0001303(fhkC);EVM0001305(cnsO);EVM0001310(HAK1);EVM0001346(ptr2);EVM0001359(p…
GO:0042822	pyridoxal phosphate metabolic process	5	8	0.0010603	0.10603	EVM0001223(THI22);EVM0003245(PK);EVM0005978(SNO1);EVM0006838(PDX1);EVM0007138(djr-1.1)
GO:0042823	pyridoxal phosphate biosynthetic process	5	8	0.0010603	0.10603	EVM0001223(THI22);EVM0003245(PK);EVM0005978(SNO1);EVM0006838(PDX1);EVM0007138(djr-1.1)
GO:0051255	spindle midzone assembly	5	8	0.0010603	0.10603	EVM0002957(KIF20B);EVM0005768(--);EVM0006463(bimC);EVM0006904(--);EVM0007079(plo1)
GO:0140013	meiotic nuclear division	34	165	0.00114289	0.112003	EVM0000352(--);EVM0000370(bimB);EVM0000807(--);EVM0001303(fhkC);EVM0001316(--);EVM0001377(RAD51);EVM0001489(eso1);EVM0001552(cut3);EVM0002134(bub1);EVM0002587(mph1);EVM0002749(--);EVM0002957(KIF20B);EVM0003092(Msh5);EVM0003432(cnd2);EVM0003529(apsA);EVM0003554(CSM3);EVM0003619(--);EVM0003728(klp5);EVM0003850(ark1);EVM0003928(--);EVM0004500(cdc13);EVM0004701(MLH3);EVM0005064(--);EVM0005412(--);EVM…
GO:0071428	rRNA-containing ribonucleoprotein complex export from nucleus	13	43	0.00124447	0.119567	EVM0000524(sda1);EVM0001810(nst-1);EVM0001988(SPBC16E9.10c);EVM0002135(SPBC16H5.08c);EVM0002742(ZNF593);EVM0004810(RRS1);EVM0005243(RPF1);EVM0005323(--);EVM0005409(LTV1);EVM0005791(--);EVM0006328(Bud23);EVM0006615(NMD3);EVM0006777(NOP9)
GO:0000055	ribosomal large subunit export from nucleus	8	20	0.00149083	0.134688	EVM0000524(sda1);EVM0001810(nst-1);EVM0001988(SPBC16E9.10c);EVM0002742(ZNF593);EVM0004810(RRS1);EVM0005243(RPF1);EVM0005323(--);EVM0006615(NMD3)
GO:0007130	synaptonemal complex assembly	6	12	0.0015118	0.134688	EVM0000807(--);EVM0001552(cut3);EVM0004701(MLH3);EVM0005064(--);EVM0005869(cnd1);EVM0007433(YCG1)
GO:0009553	embryo sac development	6	12	0.0015118	0.134688	EVM0001125(SPBC713.04c);EVM0001140(DBP8);EVM0001160(rrp5);EVM0001373(nle1);EVM0005069(NOP10);EVM0007148(dhps)
GO:0090070	positive regulation of ribosome biogenesis	6	12	0.0015118	0.134688	EVM0000137(SPBC1711.16);EVM0003535(rio1);EVM0005075(wdr75);EVM0005418(dim1);EVM0006096(UTP10);EVM0006328(Bud23)
GO:0042908	xenobiotic transport	34	168	0.00158271	0.138487	EVM0000050(--);EVM0000195(yhcA);EVM0000298(SPAC1002.16c);EVM0000852(--);EVM0000898(elf1);EVM0001093(fer6);EVM0001305(cnsO);EVM0001472(atrF);EVM0001727(crnA);EVM0001870(LAC12);EVM0001884(SPAC1399.02);EVM0002135(SPBC16H5.08c);EVM0002409(ecdD);EVM0002593(hxnP);EVM0003003(Mfsd10);EVM0003070(ecdD);EVM0003663(qutD);EVM0003679(SPBC1683.12);EVM0004010(HXT2);EVM0004035(STL1);EVM0004959(alcS);EVM0005125(MF…
GO:0007052	mitotic spindle organization	19	77	0.00166419	0.143062	EVM0000352(--);EVM0000370(bimB);EVM0000540(sid2);EVM0000812(SCE1);EVM0001085(nek2);EVM0001810(nst-1);EVM0001842(KIN7L);EVM0002587(mph1);EVM0002805(WRAP73);EVM0002957(KIF20B);EVM0003619(--);EVM0003728(klp5);EVM0003850(ark1);EVM0003894(SPAC926.08c);EVM0005768(--);EVM0006347(wee1);EVM0006463(bimC);EVM0006904(--);EVM0007079(plo1)
GO:0072698	protein localization to microtubule cytoskeleton	10	30	0.00200039	0.168999	EVM0000453(--);EVM0000927(svkA);EVM0002587(mph1);EVM0002805(WRAP73);EVM0003850(ark1);EVM0004185(cdc16);EVM0004219(FDD123);EVM0004812(FDD123);EVM0006082(LTE1);EVM0007079(plo1)
GO:0019695	choline metabolic process	5	9	0.00214826	0.170387	EVM0001059(MSY001_2108);EVM0001714(str4);EVM0003707(prnB);EVM0003951(MSY001_2108);EVM0007643(yeaW)
GO:2000234	positive regulation of rRNA processing	5	9	0.00214826	0.170387	EVM0003535(rio1);EVM0005075(wdr75);EVM0005418(dim1);EVM0006096(UTP10);EVM0006328(Bud23)
GO:0016233	telomere capping	8	21	0.00215592	0.170387	EVM0000370(bimB);EVM0000750(--);EVM0001085(nek2);EVM0001891(SPBC4F6.14);EVM0004803(HHT2);EVM0004857(pol12);EVM0005063(HHT2);EVM0006375(HHT2)
GO:0071988	protein localization to spindle pole body	8	21	0.00215592	0.170387	EVM0000453(--);EVM0000927(svkA);EVM0002805(WRAP73);EVM0004185(cdc16);EVM0004219(FDD123);EVM0004812(FDD123);EVM0006082(LTE1);EVM0007079(plo1)
GO:0090069	regulation of ribosome biogenesis	7	17	0.0024365	0.189506	EVM0000137(SPBC1711.16);EVM0003535(rio1);EVM0004400(NOP7);EVM0005075(wdr75);EVM0005418(dim1);EVM0006096(UTP10);EVM0006328(Bud23)
GO:0000070	mitotic sister chromatid segregation	35	179	0.00251815	0.190125	EVM0000352(--);EVM0000370(bimB);EVM0000812(SCE1);EVM0000975(ube2c);EVM0001085(nek2);EVM0001387(cek1);EVM0001489(eso1);EVM0001552(cut3);EVM0001842(KIN7L);EVM0002134(bub1);EVM0002587(mph1);EVM0002708(pcn1);EVM0002805(WRAP73);EVM0002957(KIF20B);EVM0003432(cnd2);EVM0003554(CSM3);EVM0003619(--);EVM0003728(klp5);EVM0003850(ark1);EVM0003928(--);EVM0004185(cdc16);EVM0004810(RRS1);EVM0005412(--);EVM000552…
GO:2000232	regulation of rRNA processing	6	13	0.00252206	0.190125	EVM0003535(rio1);EVM0004400(NOP7);EVM0005075(wdr75);EVM0005418(dim1);EVM0006096(UTP10);EVM0006328(Bud23)
GO:0051256	mitotic spindle midzone assembly	4	6	0.00263671	0.195756	EVM0002957(KIF20B);EVM0005768(--);EVM0006463(bimC);EVM0006904(--)
GO:0034308	primary alcohol metabolic process	21	92	0.00275101	0.201193	EVM0000560(GUA1);EVM0001093(fer6);EVM0001223(THI22);EVM0001429(nahG);EVM0001433(SPAC13A11.06);EVM0001457(uba4);EVM0001581(eupH);EVM0002135(SPBC16H5.08c);EVM0002381(mobA);EVM0002901(bms1);EVM0003245(PK);EVM0004064(aspB);EVM0004146(CNA04240);EVM0004959(alcS);EVM0005059(ADE1);EVM0005546(ERG1);EVM0005674(--);EVM0006143(mobA);EVM0006838(PDX1);EVM0007138(djr-1.1);EVM0007531(UREG_07217)
GO:0034309	primary alcohol biosynthetic process	17	69	0.00292092	0.210478	EVM0000560(GUA1);EVM0001223(THI22);EVM0001429(nahG);EVM0001433(SPAC13A11.06);EVM0001457(uba4);EVM0001581(eupH);EVM0002381(mobA);EVM0003245(PK);EVM0004064(aspB);EVM0004146(CNA04240);EVM0005059(ADE1);EVM0005546(ERG1);EVM0005674(--);EVM0006143(mobA);EVM0006838(PDX1);EVM0007138(djr-1.1);EVM0007531(UREG_07217)
GO:0007076	mitotic chromosome condensation	8	22	0.0030335	0.215422	EVM0001489(eso1);EVM0001552(cut3);EVM0003432(cnd2);EVM0003850(ark1);EVM0005524(top2);EVM0005768(--);EVM0005869(cnd1);EVM0007433(YCG1)
GO:0051310	metaphase plate congression	12	42	0.00322615	0.22265	EVM0000352(--);EVM0001842(KIN7L);EVM0002134(bub1);EVM0002587(mph1);EVM0003432(cnd2);EVM0003850(ark1);EVM0003928(--);EVM0004810(RRS1);EVM0005412(--);EVM0005581(cdc13);EVM0006463(bimC);EVM0007079(plo1)
GO:0090307	mitotic spindle assembly	12	42	0.00322615	0.22265	EVM0001085(nek2);EVM0001810(nst-1);EVM0002805(WRAP73);EVM0002957(KIF20B);EVM0003728(klp5);EVM0003850(ark1);EVM0003894(SPAC926.08c);EVM0005768(--);EVM0006347(wee1);EVM0006463(bimC);EVM0006904(--);EVM0007079(plo1)
GO:1905508	protein localization to microtubule organizing center	9	27	0.0033388	0.227224	EVM0000453(--);EVM0000927(svkA);EVM0002805(WRAP73);EVM0003850(ark1);EVM0004185(cdc16);EVM0004219(FDD123);EVM0004812(FDD123);EVM0006082(LTE1);EVM0007079(plo1)
GO:0140694	non-membrane-bounded organelle assembly	39	209	0.003517	0.236073	EVM0000358(ERB1);EVM0000374(DBP3);EVM0000420(AAMP);EVM0000625(Ppan);EVM0001085(nek2);EVM0001125(SPBC713.04c);EVM0001160(rrp5);EVM0001373(nle1);EVM0001810(nst-1);EVM0001842(KIN7L);EVM0002257(--);EVM0002587(mph1);EVM0002648(MRT4);EVM0002729(nop2);EVM0002805(WRAP73);EVM0002901(bms1);EVM0002957(KIF20B);EVM0003171(--);EVM0003189(DRS1);EVM0003728(klp5);EVM0003850(ark1);EVM0003894(SPAC926.08c);EVM000395…
GO:0070193	synaptonemal complex organization	7	18	0.00357554	0.236759	EVM0000807(--);EVM0001552(cut3);EVM0004701(MLH3);EVM0005064(--);EVM0005869(cnd1);EVM0007079(plo1);EVM0007433(YCG1)
GO:0006260	DNA replication	55	319	0.00368635	0.238455	EVM0000197(--);EVM0000212(exo1);EVM0000374(DBP3);EVM0000451(dut-1);EVM0000611(hsp104);EVM0000818(l(2)dtl);EVM0000886(DPB2);EVM0000898(elf1);EVM0001093(fer6);EVM0001140(DBP8);EVM0001303(fhkC);EVM0001377(RAD51);EVM0001489(eso1);EVM0001552(cut3);EVM0001988(SPBC16E9.10c);EVM0002135(SPBC16H5.08c);EVM0002182(--);EVM0002269(pfh1);EVM0002328(--);EVM0002385(pfh1);EVM0002435(--);EVM0002708(pcn1);EVM0003074…
GO:0051303	establishment of chromosome localization	13	48	0.00369849	0.238455	EVM0000352(--);EVM0001842(KIN7L);EVM0002134(bub1);EVM0002587(mph1);EVM0003432(cnd2);EVM0003728(klp5);EVM0003850(ark1);EVM0003928(--);EVM0004810(RRS1);EVM0005412(--);EVM0005581(cdc13);EVM0006463(bimC);EVM0007079(plo1)
GO:0046184	aldehyde biosynthetic process	5	10	0.00387035	0.246295	EVM0001223(THI22);EVM0003245(PK);EVM0005978(SNO1);EVM0006838(PDX1);EVM0007138(djr-1.1)
GO:0007129	homologous chromosome pairing at meiosis	8	23	0.0041657	0.261691	EVM0000807(--);EVM0001552(cut3);EVM0003092(Msh5);EVM0004701(MLH3);EVM0005064(--);EVM0005869(cnd1);EVM0007337(Ccnb1ip1);EVM0007433(YCG1)
GO:0007080	mitotic metaphase plate congression	11	38	0.00424026	0.263003	EVM0000352(--);EVM0001842(KIN7L);EVM0002134(bub1);EVM0003432(cnd2);EVM0003850(ark1);EVM0003928(--);EVM0004810(RRS1);EVM0005412(--);EVM0005581(cdc13);EVM0006463(bimC);EVM0007079(plo1)
GO:0070192	chromosome organization involved in meiotic cell cycle	13	49	0.00448985	0.275003	EVM0000807(--);EVM0001377(RAD51);EVM0001552(cut3);EVM0002134(bub1);EVM0003092(Msh5);EVM0003432(cnd2);EVM0003850(ark1);EVM0004701(MLH3);EVM0005064(--);EVM0005869(cnd1);EVM0007079(plo1);EVM0007337(Ccnb1ip1);EVM0007433(YCG1)
GO:0098813	nuclear chromosome segregation	43	241	0.00527205	0.318926	EVM0000352(--);EVM0000370(bimB);EVM0000807(--);EVM0000812(SCE1);EVM0000905(--);EVM0000975(ube2c);EVM0001085(nek2);EVM0001387(cek1);EVM0001489(eso1);EVM0001552(cut3);EVM0001842(KIN7L);EVM0002134(bub1);EVM0002587(mph1);EVM0002708(pcn1);EVM0002749(--);EVM0002805(WRAP73);EVM0002957(KIF20B);EVM0003092(Msh5);EVM0003432(cnd2);EVM0003554(CSM3);EVM0003619(--);EVM0003728(klp5);EVM0003850(ark1);EVM0003928(-…
GO:0019285	glycine betaine biosynthetic process from choline	4	7	0.00556339	0.320986	EVM0001059(MSY001_2108);EVM0001714(str4);EVM0003951(MSY001_2108);EVM0007643(yeaW)
GO:0031455	glycine betaine metabolic process	4	7	0.00556339	0.320986	EVM0001059(MSY001_2108);EVM0001714(str4);EVM0003951(MSY001_2108);EVM0007643(yeaW)
GO:0031456	glycine betaine biosynthetic process	4	7	0.00556339	0.320986	EVM0001059(MSY001_2108);EVM0001714(str4);EVM0003951(MSY001_2108);EVM0007643(yeaW)
GO:0044380	protein localization to cytoskeleton	10	34	0.00556813	0.320986	EVM0000453(--);EVM0000927(svkA);EVM0002587(mph1);EVM0002805(WRAP73);EVM0003850(ark1);EVM0004185(cdc16);EVM0004219(FDD123);EVM0004812(FDD123);EVM0006082(LTE1);EVM0007079(plo1)
GO:0031134	sister chromatid biorientation	6	15	0.00594099	0.338498	EVM0000352(--);EVM0002587(mph1);EVM0003728(klp5);EVM0003928(--);EVM0005412(--);EVM0005768(--)
GO:0030474	spindle pole body duplication	5	11	0.00639419	0.360132	EVM0000453(--);EVM0002587(mph1);EVM0004219(FDD123);EVM0004812(FDD123);EVM0005938(--)
GO:0007506	gonadal mesoderm development	3	4	0.00647775	0.360693	EVM0000524(sda1);EVM0003009(SPAC1142.04);EVM0005614(IPI3)
GO:0046112	nucleobase biosynthetic process	10	35	0.00696917	0.369344	EVM0000560(GUA1);EVM0000637(MET6);EVM0001455(CPA1);EVM0001800(AAH1);EVM0003792(pyrABCN);EVM0004869(NAR1);EVM0005059(ADE1);EVM0005321(upp);EVM0006211(mtd1);EVM0006838(PDX1)
GO:0006273	lagging strand elongation	7	20	0.00700999	0.369344	EVM0002269(pfh1);EVM0002328(--);EVM0002385(pfh1);EVM0002708(pcn1);EVM0003166(hcs1);EVM0004857(pol12);EVM0006830(pri1)
GO:0031167	rRNA methylation	7	20	0.00700999	0.369344	EVM0000877(HIPP41);EVM0002350(SPB1);EVM0002729(nop2);EVM0003261(rcm1);EVM0005418(dim1);EVM0006328(Bud23);EVM0007123(--)
GO:0042816	vitamin B6 metabolic process	7	20	0.00700999	0.369344	EVM0001223(THI22);EVM0001642(gap1);EVM0003245(PK);EVM0004146(CNA04240);EVM0005978(SNO1);EVM0006838(PDX1);EVM0007138(djr-1.1)
GO:0042819	vitamin B6 biosynthetic process	7	20	0.00700999	0.369344	EVM0001223(THI22);EVM0001642(gap1);EVM0003245(PK);EVM0004146(CNA04240);EVM0005978(SNO1);EVM0006838(PDX1);EVM0007138(djr-1.1)
GO:0140014	mitotic nuclear division	41	233	0.00811421	0.422975	EVM0000352(--);EVM0000370(bimB);EVM0000540(sid2);EVM0000812(SCE1);EVM0000927(svkA);EVM0000975(ube2c);EVM0001085(nek2);EVM0001387(cek1);EVM0001489(eso1);EVM0001552(cut3);EVM0001810(nst-1);EVM0001842(KIN7L);EVM0002134(bub1);EVM0002587(mph1);EVM0002708(pcn1);EVM0002805(WRAP73);EVM0002957(KIF20B);EVM0003432(cnd2);EVM0003535(rio1);EVM0003554(CSM3);EVM0003619(--);EVM0003728(klp5);EVM0003850(ark1);EVM00…
GO:0072528	pyrimidine-containing compound biosynthetic process	25	127	0.00906315	0.45672	EVM0000451(dut-1);EVM0000560(GUA1);EVM0001075(TMP1);EVM0001223(THI22);EVM0001429(nahG);EVM0001455(CPA1);EVM0001457(uba4);EVM0001581(eupH);EVM0001761(Uckl1);EVM0002381(mobA);EVM0002631(cut6);EVM0003245(PK);EVM0003792(pyrABCN);EVM0003800(rihA);EVM0004064(aspB);EVM0004146(CNA04240);EVM0004869(NAR1);EVM0005059(ADE1);EVM0005321(upp);EVM0005546(ERG1);EVM0005602(cdc22);EVM0005674(--);EVM0006143(mobA);EV…
GO:0006261	DNA-dependent DNA replication	39	221	0.00924826	0.45672	EVM0000197(--);EVM0000212(exo1);EVM0000374(DBP3);EVM0000611(hsp104);EVM0000818(l(2)dtl);EVM0000886(DPB2);EVM0001093(fer6);EVM0001140(DBP8);EVM0001303(fhkC);EVM0001377(RAD51);EVM0001988(SPBC16E9.10c);EVM0002269(pfh1);EVM0002328(--);EVM0002385(pfh1);EVM0002708(pcn1);EVM0003074(mcm7);EVM0003166(hcs1);EVM0003202(PPS1);EVM0003554(CSM3);EVM0003565(DBP9);EVM0003950(HAS1);EVM0004166(dbp4);EVM0004400(NOP7…
GO:0044272	sulfur compound biosynthetic process	53	319	0.00926346	0.45672	EVM0000062(maa);EVM0000228(gly1);EVM0000325(--);EVM0000418(Prmt3);EVM0000560(GUA1);EVM0000637(MET6);EVM0001061(MET13);EVM0001091(lys1);EVM0001223(THI22);EVM0001429(nahG);EVM0001457(uba4);EVM0001540(chac1);EVM0001557(--);EVM0001581(eupH);EVM0001849(prmt1);EVM0002063(--);EVM0002284(ppt-1);EVM0002381(mobA);EVM0002511(--);EVM0002631(cut6);EVM0002989(--);EVM0003134(mgtA);EVM0003245(PK);EVM0003276(ptf1…
GO:0051972	regulation of telomerase activity	7	21	0.00943703	0.45672	EVM0000750(--);EVM0001085(nek2);EVM0001891(SPBC4F6.14);EVM0001988(SPBC16E9.10c);EVM0002269(pfh1);EVM0002385(pfh1);EVM0004134(naf1)
GO:0006772	thiamine metabolic process	15	65	0.00954915	0.45672	EVM0000560(GUA1);EVM0001223(THI22);EVM0001429(nahG);EVM0001457(uba4);EVM0001581(eupH);EVM0002381(mobA);EVM0003245(PK);EVM0004064(aspB);EVM0004146(CNA04240);EVM0005059(ADE1);EVM0005546(ERG1);EVM0005674(--);EVM0006143(mobA);EVM0006838(PDX1);EVM0007531(UREG_07217)
GO:0009228	thiamine biosynthetic process	15	65	0.00954915	0.45672	EVM0000560(GUA1);EVM0001223(THI22);EVM0001429(nahG);EVM0001457(uba4);EVM0001581(eupH);EVM0002381(mobA);EVM0003245(PK);EVM0004064(aspB);EVM0004146(CNA04240);EVM0005059(ADE1);EVM0005546(ERG1);EVM0005674(--);EVM0006143(mobA);EVM0006838(PDX1);EVM0007531(UREG_07217)
GO:0042723	thiamine-containing compound metabolic process	15	65	0.00954915	0.45672	EVM0000560(GUA1);EVM0001223(THI22);EVM0001429(nahG);EVM0001457(uba4);EVM0001581(eupH);EVM0002381(mobA);EVM0003245(PK);EVM0004064(aspB);EVM0004146(CNA04240);EVM0005059(ADE1);EVM0005546(ERG1);EVM0005674(--);EVM0006143(mobA);EVM0006838(PDX1);EVM0007531(UREG_07217)
GO:0042724	thiamine-containing compound biosynthetic process	15	65	0.00954915	0.45672	EVM0000560(GUA1);EVM0001223(THI22);EVM0001429(nahG);EVM0001457(uba4);EVM0001581(eupH);EVM0002381(mobA);EVM0003245(PK);EVM0004064(aspB);EVM0004146(CNA04240);EVM0005059(ADE1);EVM0005546(ERG1);EVM0005674(--);EVM0006143(mobA);EVM0006838(PDX1);EVM0007531(UREG_07217)
GO:0032211	negative regulation of telomere maintenance via telomerase	5	12	0.00988161	0.45672	EVM0000750(--);EVM0002269(pfh1);EVM0002385(pfh1);EVM0004596(rrp6);EVM0007145(nat10)
GO:0000073	initial mitotic spindle pole body separation	4	8	0.0100665	0.45672	EVM0006347(wee1);EVM0006463(bimC);EVM0006904(--);EVM0007079(plo1)
GO:0002526	acute inflammatory response	4	8	0.0100665	0.45672	EVM0005322(--);EVM0007138(djr-1.1);EVM0007228(AFUA_4G09580);EVM0007453(ARG1)
GO:0061804	mitotic spindle formation (spindle phase one)	4	8	0.0100665	0.45672	EVM0006347(wee1);EVM0006463(bimC);EVM0006904(--);EVM0007079(plo1)
GO:0110100	spindle pole body separation	4	8	0.0100665	0.45672	EVM0006347(wee1);EVM0006463(bimC);EVM0006904(--);EVM0007079(plo1)
GO:1905047	mitotic spindle pole body organization	4	8	0.0100665	0.45672	EVM0006347(wee1);EVM0006463(bimC);EVM0006904(--);EVM0007079(plo1)
GO:0009448	gamma-aminobutyric acid metabolic process	9	32	0.0114692	0.487874	EVM0001047(prnB);EVM0001359(prnB);EVM0002272(PUT4);EVM0003046(vdh);EVM0003707(prnB);EVM0004061(inda1);EVM0004461(DIP5);EVM0005093(GPT1);EVM0007573(prnB)
GO:0009450	gamma-aminobutyric acid catabolic process	9	32	0.0114692	0.487874	EVM0001047(prnB);EVM0001359(prnB);EVM0002272(PUT4);EVM0003046(vdh);EVM0003707(prnB);EVM0004061(inda1);EVM0004461(DIP5);EVM0005093(GPT1);EVM0007573(prnB)
GO:1901617	organic hydroxy compound biosynthetic process	34	190	0.0118435	0.487874	EVM0000076(--);EVM0000466(Sc5d);EVM0000560(GUA1);EVM0001087(phmFA);EVM0001223(THI22);EVM0001429(nahG);EVM0001433(SPAC13A11.06);EVM0001457(uba4);EVM0001581(eupH);EVM0001642(gap1);EVM0002244(mpl6);EVM0002381(mobA);EVM0002999(SDR4);EVM0003245(PK);EVM0003277(--);EVM0004064(aspB);EVM0004067(yhdF);EVM0004146(CNA04240);EVM0004319(ACLY);EVM0005059(ADE1);EVM0005127(ARMGADRAFT_1018421);EVM0005466(yhdF);EVM…
GO:0007422	peripheral nervous system development	6	17	0.0118792	0.487874	EVM0001552(cut3);EVM0001901(SNU13);EVM0002957(KIF20B);EVM0003432(cnd2);EVM0005661(SCS7);EVM0007711(RYL2)
GO:0009129	pyrimidine nucleoside monophosphate metabolic process	6	17	0.0118792	0.487874	EVM0000451(dut-1);EVM0001075(TMP1);EVM0001455(CPA1);EVM0001761(Uckl1);EVM0003792(pyrABCN);EVM0005321(upp)
GO:0009130	pyrimidine nucleoside monophosphate biosynthetic process	6	17	0.0118792	0.487874	EVM0000451(dut-1);EVM0001075(TMP1);EVM0001455(CPA1);EVM0001761(Uckl1);EVM0003792(pyrABCN);EVM0005321(upp)
GO:0042790	nucleolar large rRNA transcription by RNA polymerase I	6	17	0.0118792	0.487874	EVM0000137(SPBC1711.16);EVM0001006(rpa2);EVM0001491(rrn3);EVM0005323(--);EVM0005482(--);EVM0007514(rpa1)
GO:0006206	pyrimidine nucleobase metabolic process	7	22	0.0124253	0.487874	EVM0001455(CPA1);EVM0001761(Uckl1);EVM0003792(pyrABCN);EVM0004869(NAR1);EVM0005321(upp);EVM0005602(cdc22);EVM0006838(PDX1)
GO:0007059	chromosome segregation	58	360	0.0125466	0.487874	EVM0000352(--);EVM0000370(bimB);EVM0000807(--);EVM0000812(SCE1);EVM0000905(--);EVM0000975(ube2c);EVM0001076(--);EVM0001085(nek2);EVM0001387(cek1);EVM0001458(--);EVM0001489(eso1);EVM0001552(cut3);EVM0001751(--);EVM0001842(KIN7L);EVM0002134(bub1);EVM0002207(--);EVM0002435(--);EVM0002587(mph1);EVM0002708(pcn1);EVM0002749(--);EVM0002805(WRAP73);EVM0002957(KIF20B);EVM0003092(Msh5);EVM0003432(cnd2);EVM…
GO:0031577	spindle checkpoint signaling	10	38	0.0128367	0.487874	EVM0000975(ube2c);EVM0001842(KIN7L);EVM0002134(bub1);EVM0002587(mph1);EVM0003850(ark1);EVM0003928(--);EVM0004185(cdc16);EVM0005768(--);EVM0006082(LTE1);EVM0007331(slp1)
GO:0071174	mitotic spindle checkpoint signaling	10	38	0.0128367	0.487874	EVM0000975(ube2c);EVM0001842(KIN7L);EVM0002134(bub1);EVM0002587(mph1);EVM0003850(ark1);EVM0003928(--);EVM0004185(cdc16);EVM0005768(--);EVM0006082(LTE1);EVM0007331(slp1)
GO:0006396	RNA processing	112	765	0.0140948	0.487874	EVM0000049(ctk3);EVM0000082(--);EVM0000137(SPBC1711.16);EVM0000198(--);EVM0000316(NOP12);EVM0000358(ERB1);EVM0000374(DBP3);EVM0000418(Prmt3);EVM0000560(GUA1);EVM0000611(hsp104);EVM0000619(utp20);EVM0000625(Ppan);EVM0000820(tsr1);EVM0000877(HIPP41);EVM0000973(At5g14050);EVM0001040(pabpc1a);EVM0001093(fer6);EVM0001125(SPBC713.04c);EVM0001140(DBP8);EVM0001160(rrp5);EVM0001301(SPBC9B6.03);EVM0001316(…
GO:1903046	meiotic cell cycle process	42	248	0.0142391	0.487874	EVM0000212(exo1);EVM0000352(--);EVM0000370(bimB);EVM0000807(--);EVM0000818(l(2)dtl);EVM0001303(fhkC);EVM0001316(--);EVM0001377(RAD51);EVM0001489(eso1);EVM0001515(VEL2);EVM0001552(cut3);EVM0002134(bub1);EVM0002587(mph1);EVM0002708(pcn1);EVM0002749(--);EVM0002957(KIF20B);EVM0003042(trm4b);EVM0003092(Msh5);EVM0003432(cnd2);EVM0003529(apsA);EVM0003554(CSM3);EVM0003619(--);EVM0003706(MYL9);EVM0003728(…
GO:1904357	negative regulation of telomere maintenance via telomere lengthening	5	13	0.0144813	0.487874	EVM0000750(--);EVM0002269(pfh1);EVM0002385(pfh1);EVM0004596(rrp6);EVM0007145(nat10)
GO:0050000	chromosome localization	13	56	0.0145562	0.487874	EVM0000352(--);EVM0001842(KIN7L);EVM0002134(bub1);EVM0002587(mph1);EVM0003432(cnd2);EVM0003728(klp5);EVM0003850(ark1);EVM0003928(--);EVM0004810(RRS1);EVM0005412(--);EVM0005581(cdc13);EVM0006463(bimC);EVM0007079(plo1)
GO:0009112	nucleobase metabolic process	14	62	0.0146022	0.487874	EVM0000560(GUA1);EVM0000637(MET6);EVM0001455(CPA1);EVM0001761(Uckl1);EVM0001800(AAH1);EVM0003792(pyrABCN);EVM0004869(NAR1);EVM0005059(ADE1);EVM0005321(upp);EVM0005602(cdc22);EVM0006143(mobA);EVM0006211(mtd1);EVM0006407(guaD);EVM0006838(PDX1)
GO:0044786	cell cycle DNA replication	19	93	0.0146022	0.487874	EVM0000212(exo1);EVM0000818(l(2)dtl);EVM0000886(DPB2);EVM0001303(fhkC);EVM0001377(RAD51);EVM0002269(pfh1);EVM0002328(--);EVM0002385(pfh1);EVM0002708(pcn1);EVM0003074(mcm7);EVM0003166(hcs1);EVM0003202(PPS1);EVM0003554(CSM3);EVM0004400(NOP7);EVM0004500(cdc13);EVM0004857(pol12);EVM0005409(LTV1);EVM0005614(IPI3);EVM0006830(pri1)
GO:0000464	endonucleolytic cleavage in ITS1 upstream of 5.8S rRNA from tricistronic rRNA transcript (SSU-rRNA, 5.8S rRNA, LSU-rRNA)	2	2	0.0147127	0.487874	EVM0000374(DBP3);EVM0001160(rrp5)
GO:0008612	peptidyl-lysine modification to peptidyl-hypusine	2	2	0.0147127	0.487874	EVM0002194(LIA1);EVM0007148(dhps)
GO:0019919	peptidyl-arginine methylation, to asymmetrical-dimethyl arginine	2	2	0.0147127	0.487874	EVM0000418(Prmt3);EVM0001849(prmt1)
GO:0032928	regulation of superoxide anion generation	2	2	0.0147127	0.487874	EVM0003730(BFR2);EVM0005322(--)
GO:0033483	gas homeostasis	2	2	0.0147127	0.487874	EVM0003654(NAR1);EVM0005322(--)
GO:0042554	superoxide anion generation	2	2	0.0147127	0.487874	EVM0003730(BFR2);EVM0005322(--)
GO:0048665	neuron fate specification	2	2	0.0147127	0.487874	EVM0002284(ppt-1);EVM0004943(cbk1)
GO:0060963	positive regulation of ribosomal protein gene transcription by RNA polymerase II	2	2	0.0147127	0.487874	EVM0002312(croc);EVM0002366(SCH9)
GO:0061806	regulation of DNA recombination at centromere	2	2	0.0147127	0.487874	EVM0001377(RAD51);EVM0006731(rhp54)
GO:1903342	negative regulation of meiotic DNA double-strand break formation	2	2	0.0147127	0.487874	EVM0005869(cnd1);EVM0007433(YCG1)
GO:1903562	microtubule bundle formation involved in mitotic spindle midzone assembly	2	2	0.0147127	0.487874	EVM0002957(KIF20B);EVM0006904(--)
GO:1905465	regulation of G-quadruplex DNA unwinding	2	2	0.0147127	0.487874	EVM0002269(pfh1);EVM0002385(pfh1)
GO:1905467	positive regulation of G-quadruplex DNA unwinding	2	2	0.0147127	0.487874	EVM0002269(pfh1);EVM0002385(pfh1)
GO:1990299	Bub1-Bub3 complex localization to kinetochore	2	2	0.0147127	0.487874	EVM0002587(mph1);EVM0003928(--)
GO:2001267	regulation of cysteine-type endopeptidase activity involved in apoptotic signaling pathway	2	2	0.0147127	0.487874	EVM0001373(nle1);EVM0007138(djr-1.1)
GO:2001268	negative regulation of cysteine-type endopeptidase activity involved in apoptotic signaling pathway	2	2	0.0147127	0.487874	EVM0001373(nle1);EVM0007138(djr-1.1)
GO:0001306	age-dependent response to oxidative stress	3	5	0.0147358	0.487874	EVM0000611(hsp104);EVM0001387(cek1);EVM0002366(SCH9)
GO:0002673	regulation of acute inflammatory response	3	5	0.0147358	0.487874	EVM0005322(--);EVM0007138(djr-1.1);EVM0007228(AFUA_4G09580)
GO:0007571	age-dependent general metabolic decline	3	5	0.0147358	0.487874	EVM0000611(hsp104);EVM0001387(cek1);EVM0002366(SCH9)
GO:0008631	intrinsic apoptotic signaling pathway in response to oxidative stress	3	5	0.0147358	0.487874	EVM0001119(SPCC550.15c);EVM0001791(--);EVM0007138(djr-1.1)
GO:0035247	peptidyl-arginine omega-N-methylation	3	5	0.0147358	0.487874	EVM0000418(Prmt3);EVM0001849(prmt1);EVM0005932(Ndufaf7)
GO:0051228	mitotic spindle disassembly	3	5	0.0147358	0.487874	EVM0003728(klp5);EVM0003850(ark1);EVM0006463(bimC)
GO:1903469	removal of RNA primer involved in mitotic DNA replication	3	5	0.0147358	0.487874	EVM0002269(pfh1);EVM0002328(--);EVM0002385(pfh1)
GO:0045841	negative regulation of mitotic metaphase/anaphase transition	10	39	0.0154442	0.497872	EVM0000975(ube2c);EVM0001842(KIN7L);EVM0002134(bub1);EVM0002587(mph1);EVM0003850(ark1);EVM0003928(--);EVM0004185(cdc16);EVM0005768(--);EVM0006082(LTE1);EVM0007331(slp1)
GO:1902100	negative regulation of metaphase/anaphase transition of cell cycle	10	39	0.0154442	0.497872	EVM0000975(ube2c);EVM0001842(KIN7L);EVM0002134(bub1);EVM0002587(mph1);EVM0003850(ark1);EVM0003928(--);EVM0004185(cdc16);EVM0005768(--);EVM0006082(LTE1);EVM0007331(slp1)
GO:1905819	negative regulation of chromosome separation	10	39	0.0154442	0.497872	EVM0000975(ube2c);EVM0001842(KIN7L);EVM0002134(bub1);EVM0002587(mph1);EVM0003850(ark1);EVM0003928(--);EVM0004185(cdc16);EVM0005768(--);EVM0006082(LTE1);EVM0007331(slp1)
GO:2000816	negative regulation of mitotic sister chromatid separation	10	39	0.0154442	0.497872	EVM0000975(ube2c);EVM0001842(KIN7L);EVM0002134(bub1);EVM0002587(mph1);EVM0003850(ark1);EVM0003928(--);EVM0004185(cdc16);EVM0005768(--);EVM0006082(LTE1);EVM0007331(slp1)
GO:0051316	attachment of spindle microtubules to kinetochore involved in meiotic chromosome segregation	6	18	0.016031	0.51033	EVM0000352(--);EVM0003619(--);EVM0003850(ark1);EVM0003928(--);EVM0005412(--);EVM0007079(plo1)
GO:0051315	attachment of mitotic spindle microtubules to kinetochore	7	23	0.0160389	0.51033	EVM0000352(--);EVM0001842(KIN7L);EVM0002134(bub1);EVM0003432(cnd2);EVM0003928(--);EVM0005412(--);EVM0007079(plo1)
GO:0018195	peptidyl-arginine modification	4	9	0.016401	0.517294	EVM0000418(Prmt3);EVM0001849(prmt1);EVM0005932(Ndufaf7);EVM0007138(djr-1.1)
GO:0000280	nuclear division	54	336	0.0164689	0.517294	EVM0000352(--);EVM0000370(bimB);EVM0000540(sid2);EVM0000807(--);EVM0000812(SCE1);EVM0000927(svkA);EVM0000975(ube2c);EVM0001085(nek2);EVM0001303(fhkC);EVM0001316(--);EVM0001377(RAD51);EVM0001387(cek1);EVM0001489(eso1);EVM0001552(cut3);EVM0001810(nst-1);EVM0001842(KIN7L);EVM0002134(bub1);EVM0002587(mph1);EVM0002708(pcn1);EVM0002749(--);EVM0002805(WRAP73);EVM0002957(KIF20B);EVM0003092(Msh5);EVM00034…
GO:0000154	rRNA modification	12	51	0.0166967	0.521106	EVM0000418(Prmt3);EVM0000877(HIPP41);EVM0002350(SPB1);EVM0002729(nop2);EVM0003042(trm4b);EVM0003261(rcm1);EVM0004134(naf1);EVM0005069(NOP10);EVM0005418(dim1);EVM0006328(Bud23);EVM0007123(--);EVM0007145(nat10)
GO:0051225	spindle assembly	13	57	0.0168351	0.522101	EVM0001085(nek2);EVM0001810(nst-1);EVM0002587(mph1);EVM0002805(WRAP73);EVM0002957(KIF20B);EVM0003728(klp5);EVM0003850(ark1);EVM0003894(SPAC926.08c);EVM0005768(--);EVM0006347(wee1);EVM0006463(bimC);EVM0006904(--);EVM0007079(plo1)
GO:0000819	sister chromatid segregation	35	202	0.0173525	0.534763	EVM0000352(--);EVM0000370(bimB);EVM0000812(SCE1);EVM0000975(ube2c);EVM0001085(nek2);EVM0001387(cek1);EVM0001489(eso1);EVM0001552(cut3);EVM0001842(KIN7L);EVM0002134(bub1);EVM0002587(mph1);EVM0002708(pcn1);EVM0002805(WRAP73);EVM0002957(KIF20B);EVM0003432(cnd2);EVM0003554(CSM3);EVM0003619(--);EVM0003728(klp5);EVM0003850(ark1);EVM0003928(--);EVM0004185(cdc16);EVM0004810(RRS1);EVM0005412(--);EVM000552…
GO:0006268	DNA unwinding involved in DNA replication	11	46	0.0191116	0.585294	EVM0000374(DBP3);EVM0001140(DBP8);EVM0001377(RAD51);EVM0003074(mcm7);EVM0003565(DBP9);EVM0003950(HAS1);EVM0004166(dbp4);EVM0004476(SGS1);EVM0004494(dbp6);EVM0006956(ROK1);EVM0007397(DBP10)
GO:0033260	nuclear DNA replication	17	83	0.0197582	0.601337	EVM0000212(exo1);EVM0000818(l(2)dtl);EVM0000886(DPB2);EVM0001303(fhkC);EVM0001377(RAD51);EVM0002269(pfh1);EVM0002328(--);EVM0002385(pfh1);EVM0002708(pcn1);EVM0003074(mcm7);EVM0003166(hcs1);EVM0003202(PPS1);EVM0003554(CSM3);EVM0004500(cdc13);EVM0004857(pol12);EVM0005614(IPI3);EVM0006830(pri1)
GO:0000056	ribosomal small subunit export from nucleus	5	14	0.0203232	0.607219	EVM0002135(SPBC16H5.08c);EVM0005409(LTV1);EVM0005791(--);EVM0006328(Bud23);EVM0006777(NOP9)
GO:0019856	pyrimidine nucleobase biosynthetic process	5	14	0.0203232	0.607219	EVM0001455(CPA1);EVM0003792(pyrABCN);EVM0004869(NAR1);EVM0005321(upp);EVM0006838(PDX1)
GO:0051973	positive regulation of telomerase activity	5	14	0.0203232	0.607219	EVM0000750(--);EVM0001085(nek2);EVM0001891(SPBC4F6.14);EVM0001988(SPBC16E9.10c);EVM0004134(naf1)
GO:1901615	organic hydroxy compound metabolic process	47	290	0.0211698	0.625708	EVM0000076(--);EVM0000466(Sc5d);EVM0000560(GUA1);EVM0000878(ttuC');EVM0001059(MSY001_2108);EVM0001087(phmFA);EVM0001093(fer6);EVM0001223(THI22);EVM0001429(nahG);EVM0001433(SPAC13A11.06);EVM0001457(uba4);EVM0001581(eupH);EVM0001642(gap1);EVM0001742(OsI_04558);EVM0002135(SPBC16H5.08c);EVM0002244(mpl6);EVM0002311(SMAP2);EVM0002381(mobA);EVM0002901(bms1);EVM0002999(SDR4);EVM0003245(PK);EVM0003277(--)…
GO:0015718	monocarboxylic acid transport	20	103	0.0211975	0.625708	EVM0000050(--);EVM0000760(AQY1);EVM0000898(elf1);EVM0001093(fer6);EVM0001453(LAC12);EVM0001472(atrF);EVM0001727(crnA);EVM0001884(SPAC1399.02);EVM0002074(--);EVM0002135(SPBC16H5.08c);EVM0002409(ecdD);EVM0003663(qutD);EVM0004010(HXT2);EVM0004959(alcS);EVM0005125(MFS1);EVM0006097(pho-5);EVM0006359(SPCC18.02);EVM0006450(prlL);EVM0007100(ABCG12);EVM0007373(atrF)
GO:0006360	transcription by RNA polymerase I	15	72	0.0238811	0.696532	EVM0000049(ctk3);EVM0000137(SPBC1711.16);EVM0001006(rpa2);EVM0001491(rrn3);EVM0001659(utp4);EVM0002366(SCH9);EVM0003535(rio1);EVM0004370(GRC3);EVM0005075(wdr75);EVM0005323(--);EVM0005482(--);EVM0006096(UTP10);EVM0007283(--);EVM0007514(rpa1);EVM0007602(cmss1)
GO:0035825	homologous recombination	15	72	0.0238811	0.696532	EVM0000807(--);EVM0001303(fhkC);EVM0001316(--);EVM0001377(RAD51);EVM0003092(Msh5);EVM0003554(CSM3);EVM0004500(cdc13);EVM0004701(MLH3);EVM0005064(--);EVM0005524(top2);EVM0005869(cnd1);EVM0006731(rhp54);EVM0007079(plo1);EVM0007337(Ccnb1ip1);EVM0007683(radC)
GO:0032200	telomere organization	21	111	0.0242849	0.701149	EVM0000212(exo1);EVM0000370(bimB);EVM0000750(--);EVM0001085(nek2);EVM0001377(RAD51);EVM0001489(eso1);EVM0001891(SPBC4F6.14);EVM0002269(pfh1);EVM0002385(pfh1);EVM0002708(pcn1);EVM0004134(naf1);EVM0004596(rrp6);EVM0004803(HHT2);EVM0004857(pol12);EVM0005063(HHT2);EVM0005069(NOP10);EVM0006375(HHT2);EVM0006731(rhp54);EVM0006830(pri1);EVM0007145(nat10);EVM0007683(radC)
GO:0007131	reciprocal meiotic recombination	14	66	0.0246614	0.701149	EVM0000807(--);EVM0001303(fhkC);EVM0001316(--);EVM0001377(RAD51);EVM0003092(Msh5);EVM0004500(cdc13);EVM0004701(MLH3);EVM0005064(--);EVM0005524(top2);EVM0005869(cnd1);EVM0006731(rhp54);EVM0007079(plo1);EVM0007337(Ccnb1ip1);EVM0007683(radC)
GO:0140527	reciprocal homologous recombination	14	66	0.0246614	0.701149	EVM0000807(--);EVM0001303(fhkC);EVM0001316(--);EVM0001377(RAD51);EVM0003092(Msh5);EVM0004500(cdc13);EVM0004701(MLH3);EVM0005064(--);EVM0005524(top2);EVM0005869(cnd1);EVM0006731(rhp54);EVM0007079(plo1);EVM0007337(Ccnb1ip1);EVM0007683(radC)
GO:0046189	phenol-containing compound biosynthetic process	4	10	0.0247548	0.701149	EVM0000076(--);EVM0006338(PEP2);EVM0007138(djr-1.1);EVM0007148(dhps)
GO:0051290	protein heterotetramerization	4	10	0.0247548	0.701149	EVM0004803(HHT2);EVM0005063(HHT2);EVM0005602(cdc22);EVM0006375(HHT2)
GO:0009423	chorismate biosynthetic process	7	25	0.0253798	0.703159	EVM0001087(phmFA);EVM0001457(uba4);EVM0004064(aspB);EVM0005342(SPAC24H6.10c);EVM0007109(THR1);EVM0007531(UREG_07217);EVM0007644(--)
GO:0048229	gametophyte development	7	25	0.0253798	0.703159	EVM0001125(SPBC713.04c);EVM0001140(DBP8);EVM0001160(rrp5);EVM0001373(nle1);EVM0004758(sgd1);EVM0005069(NOP10);EVM0007148(dhps)
GO:0022616	DNA strand elongation	10	42	0.0256242	0.703159	EVM0000750(--);EVM0002269(pfh1);EVM0002328(--);EVM0002385(pfh1);EVM0002708(pcn1);EVM0003074(mcm7);EVM0003166(hcs1);EVM0004857(pol12);EVM0005524(top2);EVM0006830(pri1)
GO:0006335	DNA replication-dependent nucleosome assembly	3	6	0.0268348	0.703159	EVM0003405(ASF1);EVM0003668(--);EVM0004595(kap123)
GO:0007060	male meiosis chromosome segregation	3	6	0.0268348	0.703159	EVM0000807(--);EVM0002587(mph1);EVM0003728(klp5)
GO:0009683	indoleacetic acid metabolic process	3	6	0.0268348	0.703159	EVM0001433(SPAC13A11.06);EVM0003277(--);EVM0007107(SPBC24C6.09c)
GO:0009684	indoleacetic acid biosynthetic process	3	6	0.0268348	0.703159	EVM0001433(SPAC13A11.06);EVM0003277(--);EVM0007107(SPBC24C6.09c)
GO:0009850	auxin metabolic process	3	6	0.0268348	0.703159	EVM0001433(SPAC13A11.06);EVM0003277(--);EVM0007107(SPBC24C6.09c)
GO:0009851	auxin biosynthetic process	3	6	0.0268348	0.703159	EVM0001433(SPAC13A11.06);EVM0003277(--);EVM0007107(SPBC24C6.09c)
GO:0032460	negative regulation of protein oligomerization	3	6	0.0268348	0.703159	EVM0004803(HHT2);EVM0005063(HHT2);EVM0006375(HHT2)
GO:0034723	DNA replication-dependent nucleosome organization	3	6	0.0268348	0.703159	EVM0003405(ASF1);EVM0003668(--);EVM0004595(kap123)
GO:0051230	spindle disassembly	3	6	0.0268348	0.703159	EVM0003728(klp5);EVM0003850(ark1);EVM0006463(bimC)
GO:0090322	regulation of superoxide metabolic process	3	6	0.0268348	0.703159	EVM0003730(BFR2);EVM0005322(--);EVM0007138(djr-1.1)
GO:1902542	regulation of protein localization to mitotic spindle pole body	3	6	0.0268348	0.703159	EVM0000927(svkA);EVM0004185(cdc16);EVM0007079(plo1)
GO:0051988	regulation of attachment of spindle microtubules to kinetochore	5	15	0.0275144	0.713336	EVM0000352(--);EVM0001085(nek2);EVM0001842(KIN7L);EVM0002587(mph1);EVM0007079(plo1)
GO:1902440	protein localization to mitotic spindle pole body	5	15	0.0275144	0.713336	EVM0000927(svkA);EVM0002805(WRAP73);EVM0004185(cdc16);EVM0006082(LTE1);EVM0007079(plo1)
GO:0044085	cellular component biogenesis	203	1499	0.0280366	0.723049	EVM0000062(maa);EVM0000082(--);EVM0000137(SPBC1711.16);EVM0000212(exo1);EVM0000297(--);EVM0000316(NOP12);EVM0000352(--);EVM0000358(ERB1);EVM0000374(DBP3);EVM0000418(Prmt3);EVM0000420(AAMP);EVM0000453(--);EVM0000524(sda1);EVM0000619(utp20);EVM0000625(Ppan);EVM0000750(--);EVM0000807(--);EVM0000820(tsr1);EVM0000822(CHS3);EVM0000877(HIPP41);EVM0000898(elf1);EVM0000906(--);EVM0000927(svkA);EVM0000973(…
GO:0033046	negative regulation of sister chromatid segregation	11	49	0.0298625	0.731562	EVM0000370(bimB);EVM0000975(ube2c);EVM0001842(KIN7L);EVM0002134(bub1);EVM0002587(mph1);EVM0003850(ark1);EVM0003928(--);EVM0004185(cdc16);EVM0005768(--);EVM0006082(LTE1);EVM0007331(slp1)
GO:0051985	negative regulation of chromosome segregation	11	49	0.0298625	0.731562	EVM0000370(bimB);EVM0000975(ube2c);EVM0001842(KIN7L);EVM0002134(bub1);EVM0002587(mph1);EVM0003850(ark1);EVM0003928(--);EVM0004185(cdc16);EVM0005768(--);EVM0006082(LTE1);EVM0007331(slp1)
GO:0006865	amino acid transport	19	100	0.029919	0.731562	EVM0000166(SPBC15C4.04c);EVM0000589(DDB_G0274527);EVM0000898(elf1);EVM0001000(--);EVM0001047(prnB);EVM0001093(fer6);EVM0001359(prnB);EVM0001472(atrF);EVM0002135(SPBC16H5.08c);EVM0002272(PUT4);EVM0002901(bms1);EVM0003019(MTG2);EVM0003707(prnB);EVM0004061(inda1);EVM0004461(DIP5);EVM0006414(BAT1);EVM0007100(ABCG12);EVM0007373(atrF);EVM0007573(prnB)
GO:0015994	chlorophyll metabolic process	23	127	0.0304655	0.731562	EVM0000325(--);EVM0000418(Prmt3);EVM0001087(phmFA);EVM0001429(nahG);EVM0001510(PPP5C);EVM0001581(eupH);EVM0001714(str4);EVM0001849(prmt1);EVM0002155(MT1988);EVM0002244(mpl6);EVM0002381(mobA);EVM0002999(SDR4);EVM0003790(xylB);EVM0004064(aspB);EVM0004067(yhdF);EVM0004805(SPCC663.06c);EVM0005127(ARMGADRAFT_1018421);EVM0005418(dim1);EVM0005546(ERG1);EVM0006143(mobA);EVM0006328(Bud23);EVM0006963(ataS)…
GO:0008643	carbohydrate transport	23	128	0.0330601	0.731562	EVM0000420(AAMP);EVM0000898(elf1);EVM0001093(fer6);EVM0001305(cnsO);EVM0001453(LAC12);EVM0001472(atrF);EVM0001510(PPP5C);EVM0001870(LAC12);EVM0002074(--);EVM0002135(SPBC16H5.08c);EVM0002409(ecdD);EVM0003003(Mfsd10);EVM0003070(ecdD);EVM0003663(qutD);EVM0004010(HXT2);EVM0004035(STL1);EVM0005460(qutD);EVM0005975(pol1);EVM0006097(pho-5);EVM0006359(SPCC18.02);EVM0007100(ABCG12);EVM0007373(atrF);EVM000…
GO:0007094	mitotic spindle assembly checkpoint signaling	8	32	0.0334612	0.731562	EVM0000975(ube2c);EVM0001842(KIN7L);EVM0002134(bub1);EVM0002587(mph1);EVM0003850(ark1);EVM0003928(--);EVM0005768(--);EVM0007331(slp1)
GO:0070301	cellular response to hydrogen peroxide	8	32	0.0334612	0.731562	EVM0001510(PPP5C);EVM0001756(cat-1);EVM0002708(pcn1);EVM0003042(trm4b);EVM0004219(FDD123);EVM0004467(gcn1);EVM0004812(FDD123);EVM0007138(djr-1.1)
GO:0071173	spindle assembly checkpoint signaling	8	32	0.0334612	0.731562	EVM0000975(ube2c);EVM0001842(KIN7L);EVM0002134(bub1);EVM0002587(mph1);EVM0003850(ark1);EVM0003928(--);EVM0005768(--);EVM0007331(slp1)
GO:1901659	glycosyl compound biosynthetic process	15	75	0.0334883	0.731562	EVM0000026(HI_1678);EVM0000560(GUA1);EVM0001455(CPA1);EVM0001557(--);EVM0001761(Uckl1);EVM0002063(--);EVM0003134(mgtA);EVM0003705(ileS);EVM0003792(pyrABCN);EVM0003988(--);EVM0004146(CNA04240);EVM0005321(upp);EVM0006122(--);EVM0006943(spe2);EVM0007453(ARG1)
GO:0072527	pyrimidine-containing compound metabolic process	25	142	0.0338806	0.731562	EVM0000451(dut-1);EVM0000560(GUA1);EVM0001075(TMP1);EVM0001223(THI22);EVM0001429(nahG);EVM0001455(CPA1);EVM0001457(uba4);EVM0001581(eupH);EVM0001761(Uckl1);EVM0002381(mobA);EVM0002631(cut6);EVM0003245(PK);EVM0003792(pyrABCN);EVM0003800(rihA);EVM0004064(aspB);EVM0004146(CNA04240);EVM0004869(NAR1);EVM0005059(ADE1);EVM0005321(upp);EVM0005546(ERG1);EVM0005602(cdc22);EVM0005674(--);EVM0006143(mobA);EV…
GO:0000282	cellular bud site selection	6	21	0.0341913	0.731562	EVM0002742(ZNF593);EVM0003245(PK);EVM0003680(L1);EVM0005856(--);EVM0006142(AXL2);EVM0006328(Bud23)
GO:0016925	protein sumoylation	6	21	0.0341913	0.731562	EVM0000807(--);EVM0000812(SCE1);EVM0004670(SENP1);EVM0005064(--);EVM0007138(djr-1.1);EVM0007677(--)
GO:0046942	carboxylic acid transport	28	163	0.0344441	0.731562	EVM0000050(--);EVM0000166(SPBC15C4.04c);EVM0000589(DDB_G0274527);EVM0000760(AQY1);EVM0000898(elf1);EVM0001000(--);EVM0001093(fer6);EVM0001453(LAC12);EVM0001472(atrF);EVM0001727(crnA);EVM0001884(SPAC1399.02);EVM0002074(--);EVM0002135(SPBC16H5.08c);EVM0002409(ecdD);EVM0002901(bms1);EVM0003019(MTG2);EVM0003203(SPAC57A7.05);EVM0003663(qutD);EVM0004010(HXT2);EVM0004461(DIP5);EVM0004959(alcS);EVM000512…
GO:0006271	DNA strand elongation involved in DNA replication	9	38	0.0344693	0.731562	EVM0002269(pfh1);EVM0002328(--);EVM0002385(pfh1);EVM0002708(pcn1);EVM0003074(mcm7);EVM0003166(hcs1);EVM0004857(pol12);EVM0005524(top2);EVM0006830(pri1)
GO:0000302	response to reactive oxygen species	14	69	0.0350574	0.731562	EVM0000074(rtn4ip1);EVM0000611(hsp104);EVM0001510(PPP5C);EVM0001756(cat-1);EVM0001891(SPBC4F6.14);EVM0002708(pcn1);EVM0003042(trm4b);EVM0004219(FDD123);EVM0004467(gcn1);EVM0004812(FDD123);EVM0005322(--);EVM0007138(djr-1.1);EVM0007467(--);EVM0007546(myo2)
GO:0000710	meiotic mismatch repair	4	11	0.0352467	0.731562	EVM0000212(exo1);EVM0002708(pcn1);EVM0003092(Msh5);EVM0004701(MLH3)
GO:0006177	GMP biosynthetic process	4	11	0.0352467	0.731562	EVM0000560(GUA1);EVM0001455(CPA1);EVM0003792(pyrABCN);EVM0004146(CNA04240)
GO:0009147	pyrimidine nucleoside triphosphate metabolic process	4	11	0.0352467	0.731562	EVM0000451(dut-1);EVM0001075(TMP1);EVM0001761(Uckl1);EVM0005602(cdc22)
GO:0043407	negative regulation of MAP kinase activity	4	11	0.0352467	0.731562	EVM0003202(PPS1);EVM0004780(svkA);EVM0005322(--);EVM0007409(hmgA)
GO:0008614	pyridoxine metabolic process	5	16	0.0361362	0.731562	EVM0001642(gap1);EVM0003245(PK);EVM0004146(CNA04240);EVM0005978(SNO1);EVM0006838(PDX1)
GO:0008615	pyridoxine biosynthetic process	5	16	0.0361362	0.731562	EVM0001642(gap1);EVM0003245(PK);EVM0004146(CNA04240);EVM0005978(SNO1);EVM0006838(PDX1)
GO:0009308	amine metabolic process	18	96	0.0382257	0.731562	EVM0000560(GUA1);EVM0000611(hsp104);EVM0001093(fer6);EVM0001433(SPAC13A11.06);EVM0001455(CPA1);EVM0001988(SPBC16E9.10c);EVM0002135(SPBC16H5.08c);EVM0002901(bms1);EVM0003399(--);EVM0003707(prnB);EVM0003792(pyrABCN);EVM0004489(AOC1);EVM0005467(mdn1);EVM0006315(cao1);EVM0006943(spe2);EVM0007138(djr-1.1);EVM0007148(dhps);EVM0007643(yeaW)
GO:0009119	ribonucleoside metabolic process	14	70	0.0391377	0.731562	EVM0000026(HI_1678);EVM0000560(GUA1);EVM0000752(choC);EVM0001455(CPA1);EVM0001457(uba4);EVM0001761(Uckl1);EVM0003792(pyrABCN);EVM0003800(rihA);EVM0004146(CNA04240);EVM0005321(upp);EVM0005602(cdc22);EVM0006572(pi047);EVM0006943(spe2);EVM0007453(ARG1)
GO:0006066	alcohol metabolic process	38	236	0.0391573	0.731562	EVM0000466(Sc5d);EVM0000560(GUA1);EVM0000878(ttuC');EVM0001059(MSY001_2108);EVM0001087(phmFA);EVM0001093(fer6);EVM0001223(THI22);EVM0001429(nahG);EVM0001433(SPAC13A11.06);EVM0001457(uba4);EVM0001581(eupH);EVM0001742(OsI_04558);EVM0002135(SPBC16H5.08c);EVM0002244(mpl6);EVM0002311(SMAP2);EVM0002381(mobA);EVM0002901(bms1);EVM0002999(SDR4);EVM0003245(PK);EVM0003277(--);EVM0004064(aspB);EVM0004067(yhd…
GO:1902850	microtubule cytoskeleton organization involved in mitosis	19	103	0.0393051	0.731562	EVM0000352(--);EVM0000370(bimB);EVM0000540(sid2);EVM0000812(SCE1);EVM0001085(nek2);EVM0001810(nst-1);EVM0001842(KIN7L);EVM0002587(mph1);EVM0002805(WRAP73);EVM0002957(KIF20B);EVM0003619(--);EVM0003728(klp5);EVM0003850(ark1);EVM0003894(SPAC926.08c);EVM0005768(--);EVM0006347(wee1);EVM0006463(bimC);EVM0006904(--);EVM0007079(plo1)
GO:0046165	alcohol biosynthetic process	28	165	0.0395756	0.731562	EVM0000466(Sc5d);EVM0000560(GUA1);EVM0001087(phmFA);EVM0001223(THI22);EVM0001429(nahG);EVM0001433(SPAC13A11.06);EVM0001457(uba4);EVM0001581(eupH);EVM0002244(mpl6);EVM0002381(mobA);EVM0002999(SDR4);EVM0003245(PK);EVM0003277(--);EVM0004064(aspB);EVM0004067(yhdF);EVM0004146(CNA04240);EVM0004319(ACLY);EVM0005059(ADE1);EVM0005127(ARMGADRAFT_1018421);EVM0005466(yhdF);EVM0005546(ERG1);EVM0005674(--);EVM…
GO:0006334	nucleosome assembly	8	33	0.03965	0.731562	EVM0003188(hhfA);EVM0003405(ASF1);EVM0003668(--);EVM0004595(kap123);EVM0004803(HHT2);EVM0005063(HHT2);EVM0006375(HHT2);EVM0007700(hrk1)
GO:0033048	negative regulation of mitotic sister chromatid segregation	10	45	0.039894	0.731562	EVM0000975(ube2c);EVM0001842(KIN7L);EVM0002134(bub1);EVM0002587(mph1);EVM0003850(ark1);EVM0003928(--);EVM0004185(cdc16);EVM0005768(--);EVM0006082(LTE1);EVM0007331(slp1)
GO:0006356	regulation of transcription by RNA polymerase I	9	39	0.0401768	0.731562	EVM0000049(ctk3);EVM0000137(SPBC1711.16);EVM0001491(rrn3);EVM0001659(utp4);EVM0002366(SCH9);EVM0003535(rio1);EVM0005075(wdr75);EVM0005323(--);EVM0006096(UTP10)
GO:0042542	response to hydrogen peroxide	9	39	0.0401768	0.731562	EVM0001510(PPP5C);EVM0001756(cat-1);EVM0002708(pcn1);EVM0003042(trm4b);EVM0004219(FDD123);EVM0004467(gcn1);EVM0004812(FDD123);EVM0007138(djr-1.1);EVM0007546(myo2)
GO:0000723	telomere maintenance	20	110	0.0401836	0.731562	EVM0000212(exo1);EVM0000370(bimB);EVM0000750(--);EVM0001085(nek2);EVM0001377(RAD51);EVM0001891(SPBC4F6.14);EVM0002269(pfh1);EVM0002385(pfh1);EVM0002708(pcn1);EVM0004134(naf1);EVM0004596(rrp6);EVM0004803(HHT2);EVM0004857(pol12);EVM0005063(HHT2);EVM0005069(NOP10);EVM0006375(HHT2);EVM0006731(rhp54);EVM0006830(pri1);EVM0007145(nat10);EVM0007683(radC)
GO:0000709	meiotic joint molecule formation	2	3	0.0405762	0.731562	EVM0001377(RAD51);EVM0007683(radC)
GO:0002101	tRNA wobble cytosine modification	2	3	0.0405762	0.731562	EVM0003042(trm4b);EVM0007145(nat10)
GO:0007056	spindle assembly involved in female meiosis	2	3	0.0405762	0.731562	EVM0003850(ark1);EVM0007079(plo1)
GO:0007144	female meiosis I	2	3	0.0405762	0.731562	EVM0003850(ark1);EVM0004701(MLH3)
GO:0009443	pyridoxal 5'-phosphate salvage	2	3	0.0405762	0.731562	EVM0001223(THI22);EVM0003245(PK)
GO:0010286	heat acclimation	2	3	0.0405762	0.731562	EVM0000611(hsp104);EVM0001849(prmt1)
GO:0019279	L-methionine biosynthetic process from L-homoserine via cystathionine	2	3	0.0405762	0.731562	EVM0000637(MET6);EVM0007316(SPBC15D4.09c)
GO:0034503	protein localization to nucleolar rDNA repeats	2	3	0.0405762	0.731562	EVM0003850(ark1);EVM0005768(--)
GO:0034969	histone arginine methylation	2	3	0.0405762	0.731562	EVM0000418(Prmt3);EVM0001849(prmt1)
GO:0051012	microtubule sliding	2	3	0.0405762	0.731562	EVM0000352(--);EVM0003529(apsA)
GO:0051257	meiotic spindle midzone assembly	2	3	0.0405762	0.731562	EVM0002957(KIF20B);EVM0007079(plo1)
GO:0060962	regulation of ribosomal protein gene transcription by RNA polymerase II	2	3	0.0405762	0.731562	EVM0002312(croc);EVM0002366(SCH9)
GO:0070550	rDNA condensation	2	3	0.0405762	0.731562	EVM0001552(cut3);EVM0007433(YCG1)
GO:0071932	replication fork reversal	2	3	0.0405762	0.731562	EVM0002269(pfh1);EVM0002385(pfh1)
GO:0099606	microtubule plus-end directed mitotic chromosome migration	2	3	0.0405762	0.731562	EVM0001842(KIN7L);EVM0006463(bimC)
GO:1902176	negative regulation of oxidative stress-induced intrinsic apoptotic signaling pathway	2	3	0.0405762	0.731562	EVM0001791(--);EVM0007138(djr-1.1)
GO:0048285	organelle fission	54	354	0.0409284	0.731562	EVM0000352(--);EVM0000370(bimB);EVM0000540(sid2);EVM0000807(--);EVM0000812(SCE1);EVM0000927(svkA);EVM0000975(ube2c);EVM0001085(nek2);EVM0001303(fhkC);EVM0001316(--);EVM0001377(RAD51);EVM0001387(cek1);EVM0001489(eso1);EVM0001552(cut3);EVM0001810(nst-1);EVM0001842(KIN7L);EVM0002134(bub1);EVM0002587(mph1);EVM0002708(pcn1);EVM0002749(--);EVM0002805(WRAP73);EVM0002957(KIF20B);EVM0003092(Msh5);EVM00034…
GO:0046292	formaldehyde metabolic process	6	22	0.0423535	0.731562	EVM0000325(--);EVM0002964(--);EVM0003029(SPBC1198.01);EVM0003790(xylB);EVM0006479(orf1);EVM0006572(pi047)
GO:0009211	pyrimidine deoxyribonucleoside triphosphate metabolic process	3	7	0.0427884	0.731562	EVM0000451(dut-1);EVM0001075(TMP1);EVM0005602(cdc22)
GO:0009221	pyrimidine deoxyribonucleotide biosynthetic process	3	7	0.0427884	0.731562	EVM0000451(dut-1);EVM0001075(TMP1);EVM0005602(cdc22)
GO:0018216	peptidyl-arginine methylation	3	7	0.0427884	0.731562	EVM0000418(Prmt3);EVM0001849(prmt1);EVM0005932(Ndufaf7)
GO:0032459	regulation of protein oligomerization	3	7	0.0427884	0.731562	EVM0004803(HHT2);EVM0005063(HHT2);EVM0006375(HHT2)
GO:0035246	peptidyl-arginine N-methylation	3	7	0.0427884	0.731562	EVM0000418(Prmt3);EVM0001849(prmt1);EVM0005932(Ndufaf7)
GO:0051026	chiasma assembly	3	7	0.0427884	0.731562	EVM0000807(--);EVM0003092(Msh5);EVM0007337(Ccnb1ip1)
GO:1901857	positive regulation of cellular respiration	3	7	0.0427884	0.731562	EVM0001988(SPBC16E9.10c);EVM0005323(--);EVM0007138(djr-1.1)
GO:1902363	regulation of protein localization to spindle pole body	3	7	0.0427884	0.731562	EVM0000927(svkA);EVM0004185(cdc16);EVM0007079(plo1)
GO:1902626	assembly of large subunit precursor of preribosome	3	7	0.0427884	0.731562	EVM0002729(nop2);EVM0003894(SPAC926.08c);EVM0007397(DBP10)
GO:0006081	cellular aldehyde metabolic process	14	71	0.0435457	0.731562	EVM0000325(--);EVM0001223(THI22);EVM0001642(gap1);EVM0002964(--);EVM0003029(SPBC1198.01);EVM0003245(PK);EVM0003504(SPCC777.06c);EVM0003790(xylB);EVM0005978(SNO1);EVM0006229(--);EVM0006479(orf1);EVM0006572(pi047);EVM0006838(PDX1);EVM0007138(djr-1.1)
GO:0009303	rRNA transcription	7	28	0.0454203	0.731562	EVM0000137(SPBC1711.16);EVM0001006(rpa2);EVM0001491(rrn3);EVM0002312(croc);EVM0005323(--);EVM0005482(--);EVM0007514(rpa1)
GO:0015936	coenzyme A metabolic process	7	28	0.0454203	0.731562	EVM0001075(TMP1);EVM0001093(fer6);EVM0001761(Uckl1);EVM0002135(SPBC16H5.08c);EVM0004319(ACLY);EVM0007373(atrF);EVM0007409(hmgA)
GO:0046417	chorismate metabolic process	7	28	0.0454203	0.731562	EVM0001087(phmFA);EVM0001457(uba4);EVM0004064(aspB);EVM0005342(SPAC24H6.10c);EVM0007109(THR1);EVM0007531(UREG_07217);EVM0007644(--)
GO:0010971	positive regulation of G2/M transition of mitotic cell cycle	5	17	0.0462432	0.731562	EVM0000818(l(2)dtl);EVM0003850(ark1);EVM0005581(cdc13);EVM0007079(plo1);EVM0007218(mug134)
GO:0032355	response to estradiol	5	17	0.0462432	0.731562	EVM0001891(SPBC4F6.14);EVM0002708(pcn1);EVM0003950(HAS1);EVM0005322(--);EVM0007453(ARG1)
GO:0051455	monopolar spindle attachment to meiosis I kinetochore	5	17	0.0462432	0.731562	EVM0000352(--);EVM0003619(--);EVM0003928(--);EVM0005412(--);EVM0007079(plo1)
GO:1902751	positive regulation of cell cycle G2/M phase transition	5	17	0.0462432	0.731562	EVM0000818(l(2)dtl);EVM0003850(ark1);EVM0005581(cdc13);EVM0007079(plo1);EVM0007218(mug134)
GO:0001825	blastocyst formation	4	12	0.0479292	0.731562	EVM0001373(nle1);EVM0002257(--);EVM0004742(BYSL);EVM0007337(Ccnb1ip1)
GO:0008584	male gonad development	4	12	0.0479292	0.731562	EVM0000137(SPBC1711.16);EVM0000807(--);EVM0003668(--);EVM0005602(cdc22)
GO:0046037	GMP metabolic process	4	12	0.0479292	0.731562	EVM0000560(GUA1);EVM0001455(CPA1);EVM0003792(pyrABCN);EVM0004146(CNA04240)
GO:0046546	development of primary male sexual characteristics	4	12	0.0479292	0.731562	EVM0000137(SPBC1711.16);EVM0000807(--);EVM0003668(--);EVM0005602(cdc22)
GO:0052031	modulation by symbiont of host defense response	4	12	0.0479292	0.731562	EVM0000637(MET6);EVM0001139(pkiA);EVM0004146(CNA04240);EVM0007228(AFUA_4G09580)
GO:0097421	liver regeneration	4	12	0.0479292	0.731562	EVM0001849(prmt1);EVM0001872(RpL19);EVM0002708(pcn1);EVM0003850(ark1)
GO:1902296	DNA strand elongation involved in cell cycle DNA replication	4	12	0.0479292	0.731562	EVM0002269(pfh1);EVM0002385(pfh1);EVM0002708(pcn1);EVM0003166(hcs1)
GO:1902319	DNA strand elongation involved in nuclear cell cycle DNA replication	4	12	0.0479292	0.731562	EVM0002269(pfh1);EVM0002385(pfh1);EVM0002708(pcn1);EVM0003166(hcs1)
GO:1902983	DNA strand elongation involved in mitotic DNA replication	4	12	0.0479292	0.731562	EVM0002269(pfh1);EVM0002385(pfh1);EVM0002708(pcn1);EVM0003166(hcs1)
GO:0015995	chlorophyll biosynthetic process	21	119	0.0479369	0.731562	EVM0000418(Prmt3);EVM0001087(phmFA);EVM0001429(nahG);EVM0001510(PPP5C);EVM0001581(eupH);EVM0001714(str4);EVM0001849(prmt1);EVM0002244(mpl6);EVM0002381(mobA);EVM0002999(SDR4);EVM0003790(xylB);EVM0004064(aspB);EVM0004067(yhdF);EVM0004805(SPCC663.06c);EVM0005127(ARMGADRAFT_1018421);EVM0005418(dim1);EVM0005546(ERG1);EVM0006143(mobA);EVM0006328(Bud23);EVM0006963(ataS);EVM0007526(fabG)
GO:0006113	fermentation	11	53	0.0501169	0.731562	EVM0000074(rtn4ip1);EVM0001433(SPAC13A11.06);EVM0003029(SPBC1198.01);EVM0003277(--);EVM0003790(xylB);EVM0004582(SPBC1773.06c);EVM0005702(SPBC1773.06c);EVM0005764(RED1);EVM0006479(orf1);EVM0006856(--);EVM0007435(Ptgr1)
GO:0007093	mitotic cell cycle checkpoint signaling	19	106	0.0506797	0.731562	EVM0000818(l(2)dtl);EVM0000975(ube2c);EVM0001842(KIN7L);EVM0002134(bub1);EVM0002587(mph1);EVM0002708(pcn1);EVM0003554(CSM3);EVM0003850(ark1);EVM0003928(--);EVM0004185(cdc16);EVM0004467(gcn1);EVM0005323(--);EVM0005524(top2);EVM0005581(cdc13);EVM0005768(--);EVM0006082(LTE1);EVM0006347(wee1);EVM0006904(--);EVM0007331(slp1)
GO:0071103	DNA conformation change	51	337	0.0520347	0.731562	EVM0000374(DBP3);EVM0000750(--);EVM0001076(--);EVM0001140(DBP8);EVM0001377(RAD51);EVM0001458(--);EVM0001489(eso1);EVM0001552(cut3);EVM0001751(--);EVM0001842(KIN7L);EVM0002269(pfh1);EVM0002385(pfh1);EVM0002435(--);EVM0003009(SPAC1142.04);EVM0003074(mcm7);EVM0003166(hcs1);EVM0003188(hhfA);EVM0003405(ASF1);EVM0003432(cnd2);EVM0003565(DBP9);EVM0003668(--);EVM0003850(ark1);EVM0003950(HAS1);EVM0003988(…
GO:0034599	cellular response to oxidative stress	22	127	0.0520707	0.731562	EVM0000492(YKL069W);EVM0000611(hsp104);EVM0001022(--);EVM0001119(SPCC550.15c);EVM0001303(fhkC);EVM0001387(cek1);EVM0001457(uba4);EVM0001510(PPP5C);EVM0001756(cat-1);EVM0001791(--);EVM0001891(SPBC4F6.14);EVM0002179(SHO1);EVM0002366(SCH9);EVM0002708(pcn1);EVM0003042(trm4b);EVM0004219(FDD123);EVM0004467(gcn1);EVM0004812(FDD123);EVM0005409(LTV1);EVM0005791(--);EVM0007138(djr-1.1);EVM0007683(radC)
GO:0051321	meiotic cell cycle	52	345	0.0533187	0.731562	EVM0000212(exo1);EVM0000352(--);EVM0000370(bimB);EVM0000807(--);EVM0000818(l(2)dtl);EVM0001040(pabpc1a);EVM0001085(nek2);EVM0001303(fhkC);EVM0001316(--);EVM0001377(RAD51);EVM0001387(cek1);EVM0001489(eso1);EVM0001515(VEL2);EVM0001552(cut3);EVM0001643(trappc2);EVM0002134(bub1);EVM0002587(mph1);EVM0002708(pcn1);EVM0002749(--);EVM0002904(amyD);EVM0002957(KIF20B);EVM0003042(trm4b);EVM0003092(Msh5);EVM…
GO:0007601	visual perception	9	41	0.0534332	0.731562	EVM0000898(elf1);EVM0001093(fer6);EVM0001472(atrF);EVM0002135(SPBC16H5.08c);EVM0002284(ppt-1);EVM0004154(SPCC1672.07);EVM0004160(NOB1);EVM0007100(ABCG12);EVM0007373(atrF)
GO:0042455	ribonucleoside biosynthetic process	9	41	0.0534332	0.731562	EVM0000026(HI_1678);EVM0000560(GUA1);EVM0001455(CPA1);EVM0001761(Uckl1);EVM0003792(pyrABCN);EVM0004146(CNA04240);EVM0005321(upp);EVM0006943(spe2);EVM0007453(ARG1)
GO:0050953	sensory perception of light stimulus	9	41	0.0534332	0.731562	EVM0000898(elf1);EVM0001093(fer6);EVM0001472(atrF);EVM0002135(SPBC16H5.08c);EVM0002284(ppt-1);EVM0004154(SPCC1672.07);EVM0004160(NOB1);EVM0007100(ABCG12);EVM0007373(atrF)
GO:0051262	protein tetramerization	8	35	0.0542067	0.731562	EVM0001742(OsI_04558);EVM0004146(CNA04240);EVM0004803(HHT2);EVM0005063(HHT2);EVM0005602(cdc22);EVM0006375(HHT2);EVM0007148(dhps);EVM0007409(hmgA)
GO:0051304	chromosome separation	20	114	0.0554754	0.731562	EVM0000370(bimB);EVM0000807(--);EVM0000975(ube2c);EVM0001387(cek1);EVM0001552(cut3);EVM0001842(KIN7L);EVM0002134(bub1);EVM0002587(mph1);EVM0003092(Msh5);EVM0003432(cnd2);EVM0003850(ark1);EVM0003928(--);EVM0004185(cdc16);EVM0005524(top2);EVM0005768(--);EVM0005869(cnd1);EVM0006082(LTE1);EVM0007079(plo1);EVM0007331(slp1);EVM0007433(YCG1)
GO:0018105	peptidyl-serine phosphorylation	11	54	0.0563525	0.731562	EVM0000137(SPBC1711.16);EVM0001303(fhkC);EVM0001387(cek1);EVM0002134(bub1);EVM0002366(SCH9);EVM0002587(mph1);EVM0003850(ark1);EVM0004280(HSL1);EVM0004467(gcn1);EVM0004943(cbk1);EVM0007138(djr-1.1)
GO:0031100	animal organ regeneration	5	18	0.0578634	0.731562	EVM0001849(prmt1);EVM0001872(RpL19);EVM0002708(pcn1);EVM0003850(ark1);EVM0005322(--)
GO:0045839	negative regulation of mitotic nuclear division	10	48	0.0588447	0.731562	EVM0000975(ube2c);EVM0001842(KIN7L);EVM0002134(bub1);EVM0002587(mph1);EVM0003850(ark1);EVM0003928(--);EVM0004185(cdc16);EVM0005768(--);EVM0006082(LTE1);EVM0007331(slp1)
GO:0007051	spindle organization	19	108	0.0594546	0.731562	EVM0000352(--);EVM0000370(bimB);EVM0000540(sid2);EVM0000812(SCE1);EVM0001085(nek2);EVM0001810(nst-1);EVM0001842(KIN7L);EVM0002587(mph1);EVM0002805(WRAP73);EVM0002957(KIF20B);EVM0003619(--);EVM0003728(klp5);EVM0003850(ark1);EVM0003894(SPAC926.08c);EVM0005768(--);EVM0006347(wee1);EVM0006463(bimC);EVM0006904(--);EVM0007079(plo1)
GO:0034501	protein localization to kinetochore	6	24	0.0620752	0.731562	EVM0002134(bub1);EVM0002587(mph1);EVM0003850(ark1);EVM0003928(--);EVM0005768(--);EVM0007700(hrk1)
GO:0071459	protein localization to chromosome, centromeric region	6	24	0.0620752	0.731562	EVM0002134(bub1);EVM0002587(mph1);EVM0003850(ark1);EVM0003928(--);EVM0005768(--);EVM0007700(hrk1)
GO:1903083	protein localization to condensed chromosome	6	24	0.0620752	0.731562	EVM0002134(bub1);EVM0002587(mph1);EVM0003850(ark1);EVM0003928(--);EVM0005768(--);EVM0007700(hrk1)
GO:0009148	pyrimidine nucleoside triphosphate biosynthetic process	3	8	0.0624216	0.731562	EVM0001075(TMP1);EVM0001761(Uckl1);EVM0005602(cdc22)
GO:0042633	hair cycle	3	8	0.0624216	0.731562	EVM0003042(trm4b);EVM0004758(sgd1);EVM0005661(SCS7)
GO:0051974	negative regulation of telomerase activity	3	8	0.0624216	0.731562	EVM0000750(--);EVM0002269(pfh1);EVM0002385(pfh1)
GO:1901070	guanosine-containing compound biosynthetic process	3	8	0.0624216	0.731562	EVM0000026(HI_1678);EVM0000560(GUA1);EVM0004146(CNA04240)
GO:1902102	regulation of metaphase/anaphase transition of meiotic cell cycle	3	8	0.0624216	0.731562	EVM0002587(mph1);EVM0003850(ark1);EVM0007331(slp1)
GO:1905132	regulation of meiotic chromosome separation	3	8	0.0624216	0.731562	EVM0002587(mph1);EVM0003850(ark1);EVM0007331(slp1)
GO:2000152	regulation of ubiquitin-specific protease activity	3	8	0.0624216	0.731562	EVM0000560(GUA1);EVM0001988(SPBC16E9.10c);EVM0007138(djr-1.1)
GO:0006222	UMP biosynthetic process	4	13	0.0627949	0.731562	EVM0001455(CPA1);EVM0001761(Uckl1);EVM0003792(pyrABCN);EVM0005321(upp)
GO:0009173	pyrimidine ribonucleoside monophosphate metabolic process	4	13	0.0627949	0.731562	EVM0001455(CPA1);EVM0001761(Uckl1);EVM0003792(pyrABCN);EVM0005321(upp)
GO:0009174	pyrimidine ribonucleoside monophosphate biosynthetic process	4	13	0.0627949	0.731562	EVM0001455(CPA1);EVM0001761(Uckl1);EVM0003792(pyrABCN);EVM0005321(upp)
GO:0046049	UMP metabolic process	4	13	0.0627949	0.731562	EVM0001455(CPA1);EVM0001761(Uckl1);EVM0003792(pyrABCN);EVM0005321(upp)
GO:0030261	chromosome condensation	24	144	0.0640575	0.731562	EVM0001076(--);EVM0001377(RAD51);EVM0001458(--);EVM0001489(eso1);EVM0001552(cut3);EVM0001751(--);EVM0001842(KIN7L);EVM0002435(--);EVM0003432(cnd2);EVM0003850(ark1);EVM0004063(--);EVM0004150(ARHGAP24);EVM0004165(--);EVM0004625(--);EVM0004890(--);EVM0005524(top2);EVM0005768(--);EVM0005869(cnd1);EVM0005934(--);EVM0006463(bimC);EVM0006731(rhp54);EVM0007390(--);EVM0007433(YCG1);EVM0007546(myo2)
GO:0015849	organic acid transport	22	131	0.0691137	0.731562	EVM0000166(SPBC15C4.04c);EVM0000589(DDB_G0274527);EVM0000760(AQY1);EVM0000898(elf1);EVM0001000(--);EVM0001047(prnB);EVM0001093(fer6);EVM0001359(prnB);EVM0001472(atrF);EVM0002135(SPBC16H5.08c);EVM0002272(PUT4);EVM0002901(bms1);EVM0003019(MTG2);EVM0003203(SPAC57A7.05);EVM0003707(prnB);EVM0004061(inda1);EVM0004461(DIP5);EVM0004959(alcS);EVM0006414(BAT1);EVM0007100(ABCG12);EVM0007373(atrF);EVM0007573…
GO:0009163	nucleoside biosynthetic process	9	43	0.0692561	0.731562	EVM0000026(HI_1678);EVM0000560(GUA1);EVM0001455(CPA1);EVM0001761(Uckl1);EVM0003792(pyrABCN);EVM0004146(CNA04240);EVM0005321(upp);EVM0006943(spe2);EVM0007453(ARG1)
GO:0000278	mitotic cell cycle	80	565	0.070196	0.731562	EVM0000212(exo1);EVM0000352(--);EVM0000370(bimB);EVM0000524(sda1);EVM0000540(sid2);EVM0000812(SCE1);EVM0000818(l(2)dtl);EVM0000822(CHS3);EVM0000886(DPB2);EVM0000927(svkA);EVM0000975(ube2c);EVM0001085(nek2);EVM0001119(SPCC550.15c);EVM0001373(nle1);EVM0001377(RAD51);EVM0001387(cek1);EVM0001447(--);EVM0001489(eso1);EVM0001510(PPP5C);EVM0001552(cut3);EVM0001800(AAH1);EVM0001810(nst-1);EVM0001842(KIN7…
GO:0018874	benzoate metabolic process	5	19	0.0709981	0.731562	EVM0001429(nahG);EVM0002381(mobA);EVM0004064(aspB);EVM0005546(ERG1);EVM0006143(mobA)
GO:0032205	negative regulation of telomere maintenance	5	19	0.0709981	0.731562	EVM0000750(--);EVM0002269(pfh1);EVM0002385(pfh1);EVM0004596(rrp6);EVM0007145(nat10)
GO:2000279	negative regulation of DNA biosynthetic process	5	19	0.0709981	0.731562	EVM0000750(--);EVM0002269(pfh1);EVM0002385(pfh1);EVM0004596(rrp6);EVM0007145(nat10)
GO:0072330	monocarboxylic acid biosynthetic process	42	277	0.0712419	0.731562	EVM0000228(gly1);EVM0000325(--);EVM0000418(Prmt3);EVM0001087(phmFA);EVM0001139(pkiA);EVM0001433(SPAC13A11.06);EVM0001457(uba4);EVM0001642(gap1);EVM0001849(prmt1);EVM0002244(mpl6);EVM0002511(--);EVM0002631(cut6);EVM0002989(--);EVM0002999(SDR4);EVM0003277(--);EVM0003399(--);EVM0003792(pyrABCN);EVM0003988(--);EVM0004067(yhdF);EVM0004082(--);EVM0004319(ACLY);EVM0004389(YMR210W);EVM0004805(SPCC663.06c…
GO:0007000	nucleolus organization	8	37	0.0717919	0.731562	EVM0001006(rpa2);EVM0001491(rrn3);EVM0001552(cut3);EVM0003850(ark1);EVM0003988(--);EVM0004400(NOP7);EVM0005768(--);EVM0007433(YCG1)
GO:0006576	cellular biogenic amine metabolic process	15	83	0.0722765	0.731562	EVM0000560(GUA1);EVM0000611(hsp104);EVM0001093(fer6);EVM0001433(SPAC13A11.06);EVM0001455(CPA1);EVM0001988(SPBC16E9.10c);EVM0002135(SPBC16H5.08c);EVM0002901(bms1);EVM0003707(prnB);EVM0003792(pyrABCN);EVM0005467(mdn1);EVM0006943(spe2);EVM0007138(djr-1.1);EVM0007148(dhps);EVM0007643(yeaW)
GO:0031099	regeneration	7	31	0.0734919	0.731562	EVM0001849(prmt1);EVM0001872(RpL19);EVM0002587(mph1);EVM0002708(pcn1);EVM0003850(ark1);EVM0005322(--);EVM0005602(cdc22)
GO:0042402	cellular biogenic amine catabolic process	7	31	0.0734919	0.731562	EVM0001093(fer6);EVM0001433(SPAC13A11.06);EVM0002135(SPBC16H5.08c);EVM0002901(bms1);EVM0003707(prnB);EVM0007148(dhps);EVM0007643(yeaW)
GO:0042435	indole-containing compound biosynthetic process	6	25	0.0736632	0.731562	EVM0000560(GUA1);EVM0001433(SPAC13A11.06);EVM0001455(CPA1);EVM0003277(--);EVM0003792(pyrABCN);EVM0007107(SPBC24C6.09c)
GO:0050832	defense response to fungus	6	25	0.0736632	0.731562	EVM0000076(--);EVM0001655(--);EVM0003525(--);EVM0003870(--);EVM0005771(--);EVM0006579(--)
GO:0000075	cell cycle checkpoint signaling	21	125	0.0742611	0.731562	EVM0000818(l(2)dtl);EVM0000975(ube2c);EVM0001303(fhkC);EVM0001842(KIN7L);EVM0002134(bub1);EVM0002587(mph1);EVM0002708(pcn1);EVM0003042(trm4b);EVM0003554(CSM3);EVM0003850(ark1);EVM0003928(--);EVM0004185(cdc16);EVM0004467(gcn1);EVM0005323(--);EVM0005524(top2);EVM0005581(cdc13);EVM0005768(--);EVM0006082(LTE1);EVM0006347(wee1);EVM0006904(--);EVM0007331(slp1)
GO:1901657	glycosyl compound metabolic process	21	125	0.0742611	0.731562	EVM0000026(HI_1678);EVM0000560(GUA1);EVM0000752(choC);EVM0001455(CPA1);EVM0001457(uba4);EVM0001557(--);EVM0001761(Uckl1);EVM0002063(--);EVM0003134(mgtA);EVM0003705(ileS);EVM0003792(pyrABCN);EVM0003800(rihA);EVM0003988(--);EVM0004064(aspB);EVM0004146(CNA04240);EVM0005321(upp);EVM0005602(cdc22);EVM0006122(--);EVM0006572(pi047);EVM0006943(spe2);EVM0007453(ARG1)
GO:0006855	xenobiotic transmembrane transport	18	104	0.074357	0.731562	EVM0000050(--);EVM0000195(yhcA);EVM0000898(elf1);EVM0001093(fer6);EVM0001472(atrF);EVM0001727(crnA);EVM0001884(SPAC1399.02);EVM0002135(SPBC16H5.08c);EVM0003003(Mfsd10);EVM0004959(alcS);EVM0005125(MFS1);EVM0005349(mfs1);EVM0005612(TPO1);EVM0006359(SPCC18.02);EVM0006696(--);EVM0007032(caf5);EVM0007100(ABCG12);EVM0007561(fer7)
GO:0000454	snoRNA guided rRNA pseudouridine synthesis	2	4	0.0746747	0.731562	EVM0004134(naf1);EVM0005069(NOP10)
GO:0007019	microtubule depolymerization	2	4	0.0746747	0.731562	EVM0003728(klp5);EVM0006463(bimC)
GO:0009157	deoxyribonucleoside monophosphate biosynthetic process	2	4	0.0746747	0.731562	EVM0000451(dut-1);EVM0001075(TMP1)
GO:0009176	pyrimidine deoxyribonucleoside monophosphate metabolic process	2	4	0.0746747	0.731562	EVM0000451(dut-1);EVM0001075(TMP1)
GO:0009177	pyrimidine deoxyribonucleoside monophosphate biosynthetic process	2	4	0.0746747	0.731562	EVM0000451(dut-1);EVM0001075(TMP1)
GO:0010138	pyrimidine ribonucleotide salvage	2	4	0.0746747	0.731562	EVM0001761(Uckl1);EVM0005321(upp)
GO:0010955	negative regulation of protein processing	2	4	0.0746747	0.731562	EVM0005768(--);EVM0007228(AFUA_4G09580)
GO:0021522	spinal cord motor neuron differentiation	2	4	0.0746747	0.731562	EVM0003166(hcs1);EVM0006906(ESF2)
GO:0031017	exocrine pancreas development	2	4	0.0746747	0.731562	EVM0004400(NOP7);EVM0006245(UTP25)
GO:0032262	pyrimidine nucleotide salvage	2	4	0.0746747	0.731562	EVM0001761(Uckl1);EVM0005321(upp)
GO:0033233	regulation of protein sumoylation	2	4	0.0746747	0.731562	EVM0000807(--);EVM0007138(djr-1.1)
GO:0033316	meiotic spindle assembly checkpoint signaling	2	4	0.0746747	0.731562	EVM0002587(mph1);EVM0003850(ark1)
GO:0042438	melanin biosynthetic process	2	4	0.0746747	0.731562	EVM0000076(--);EVM0007148(dhps)
GO:0043060	meiotic metaphase I plate congression	2	4	0.0746747	0.731562	EVM0002587(mph1);EVM0003850(ark1)
GO:0043939	negative regulation of sporulation	2	4	0.0746747	0.731562	EVM0001515(VEL2);EVM0005581(cdc13)
GO:0044206	UMP salvage	2	4	0.0746747	0.731562	EVM0001761(Uckl1);EVM0005321(upp)
GO:0044779	meiotic spindle checkpoint signaling	2	4	0.0746747	0.731562	EVM0002587(mph1);EVM0003850(ark1)
GO:0044806	G-quadruplex DNA unwinding	2	4	0.0746747	0.731562	EVM0002269(pfh1);EVM0002385(pfh1)
GO:0045149	acetoin metabolic process	2	4	0.0746747	0.731562	EVM0001433(SPAC13A11.06);EVM0003277(--)
GO:0045151	acetoin biosynthetic process	2	4	0.0746747	0.731562	EVM0001433(SPAC13A11.06);EVM0003277(--)
GO:0048820	hair follicle maturation	2	4	0.0746747	0.731562	EVM0003042(trm4b);EVM0004758(sgd1)
GO:0051311	meiotic metaphase plate congression	2	4	0.0746747	0.731562	EVM0002587(mph1);EVM0003850(ark1)
GO:0071242	cellular response to ammonium ion	2	4	0.0746747	0.731562	EVM0001891(SPBC4F6.14);EVM0007453(ARG1)
GO:0090233	negative regulation of spindle checkpoint	2	4	0.0746747	0.731562	EVM0000975(ube2c);EVM0003928(--)
GO:0140499	negative regulation of mitotic spindle assembly checkpoint signaling	2	4	0.0746747	0.731562	EVM0000975(ube2c);EVM0003928(--)
GO:1902103	negative regulation of metaphase/anaphase transition of meiotic cell cycle	2	4	0.0746747	0.731562	EVM0002587(mph1);EVM0003850(ark1)
GO:1902175	regulation of oxidative stress-induced intrinsic apoptotic signaling pathway	2	4	0.0746747	0.731562	EVM0001791(--);EVM0007138(djr-1.1)
GO:1902295	synthesis of RNA primer involved in cell cycle DNA replication	2	4	0.0746747	0.731562	EVM0004857(pol12);EVM0006830(pri1)
GO:1902318	synthesis of RNA primer involved in nuclear cell cycle DNA replication	2	4	0.0746747	0.731562	EVM0004857(pol12);EVM0006830(pri1)
GO:1902426	deactivation of mitotic spindle assembly checkpoint	2	4	0.0746747	0.731562	EVM0000975(ube2c);EVM0003928(--)
GO:1902981	synthesis of RNA primer involved in mitotic DNA replication	2	4	0.0746747	0.731562	EVM0004857(pol12);EVM0006830(pri1)
GO:1903318	negative regulation of protein maturation	2	4	0.0746747	0.731562	EVM0005768(--);EVM0007228(AFUA_4G09580)
GO:1903459	mitotic DNA replication lagging strand elongation	2	4	0.0746747	0.731562	EVM0002708(pcn1);EVM0003166(hcs1)
GO:1904355	positive regulation of telomere capping	2	4	0.0746747	0.731562	EVM0001085(nek2);EVM0001891(SPBC4F6.14)
GO:1905133	negative regulation of meiotic chromosome separation	2	4	0.0746747	0.731562	EVM0002587(mph1);EVM0003850(ark1)
GO:2001237	negative regulation of extrinsic apoptotic signaling pathway	2	4	0.0746747	0.731562	EVM0005322(--);EVM0007138(djr-1.1)
GO:0051301	cell division	73	513	0.0746896	0.731562	EVM0000352(--);EVM0000358(ERB1);EVM0000370(bimB);EVM0000540(sid2);EVM0000611(hsp104);EVM0000812(SCE1);EVM0000818(l(2)dtl);EVM0000822(CHS3);EVM0000886(DPB2);EVM0000898(elf1);EVM0000927(svkA);EVM0000973(At5g14050);EVM0000975(ube2c);EVM0001009(--);EVM0001085(nek2);EVM0001093(fer6);EVM0001119(SPCC550.15c);EVM0001125(SPBC713.04c);EVM0001373(nle1);EVM0001387(cek1);EVM0001447(--);EVM0001457(uba4);EVM000…
GO:0051276	chromosome organization	109	793	0.0756662	0.731562	EVM0000002(Hltf);EVM0000137(SPBC1711.16);EVM0000212(exo1);EVM0000352(--);EVM0000370(bimB);EVM0000374(DBP3);EVM0000418(Prmt3);EVM0000560(GUA1);EVM0000750(--);EVM0000807(--);EVM0000812(SCE1);EVM0000886(DPB2);EVM0000975(ube2c);EVM0001076(--);EVM0001085(nek2);EVM0001140(DBP8);EVM0001377(RAD51);EVM0001387(cek1);EVM0001458(--);EVM0001489(eso1);EVM0001510(PPP5C);EVM0001523(SPBC23E6.02);EVM0001552(cut3);…
GO:0009617	response to bacterium	15	84	0.0786253	0.731562	EVM0000074(rtn4ip1);EVM0000076(--);EVM0000113(SPAPB1A11.03);EVM0001655(--);EVM0002708(pcn1);EVM0003525(--);EVM0003870(--);EVM0004742(BYSL);EVM0005322(--);EVM0005768(--);EVM0005771(--);EVM0006266(Usp42);EVM0006579(--);EVM0006943(spe2);EVM0007453(ARG1)
GO:0009853	photorespiration	4	14	0.0797835	0.731562	EVM0000113(SPAPB1A11.03);EVM0003276(ptf1);EVM0005052(SPAC22A12.08c);EVM0005986(hxpA)
GO:0090231	regulation of spindle checkpoint	4	14	0.0797835	0.731562	EVM0000975(ube2c);EVM0002587(mph1);EVM0003850(ark1);EVM0003928(--)
GO:0090266	regulation of mitotic cell cycle spindle assembly checkpoint	4	14	0.0797835	0.731562	EVM0000975(ube2c);EVM0002587(mph1);EVM0003850(ark1);EVM0003928(--)
GO:1903504	regulation of mitotic spindle checkpoint	4	14	0.0797835	0.731562	EVM0000975(ube2c);EVM0002587(mph1);EVM0003850(ark1);EVM0003928(--)
GO:0071426	ribonucleoprotein complex export from nucleus	19	112	0.080054	0.731562	EVM0000297(--);EVM0000524(sda1);EVM0000898(elf1);EVM0001434(LHP1);EVM0001810(nst-1);EVM0001849(prmt1);EVM0001988(SPBC16E9.10c);EVM0002135(SPBC16H5.08c);EVM0002742(ZNF593);EVM0004237(NOL6);EVM0004742(BYSL);EVM0004810(RRS1);EVM0005243(RPF1);EVM0005323(--);EVM0005409(LTV1);EVM0005791(--);EVM0006328(Bud23);EVM0006615(NMD3);EVM0006777(NOP9)
GO:0046148	pigment biosynthetic process	30	191	0.0803571	0.731562	EVM0000076(--);EVM0000228(gly1);EVM0000418(Prmt3);EVM0000560(GUA1);EVM0000637(MET6);EVM0001087(phmFA);EVM0001429(nahG);EVM0001510(PPP5C);EVM0001581(eupH);EVM0001714(str4);EVM0001800(AAH1);EVM0001849(prmt1);EVM0002244(mpl6);EVM0002381(mobA);EVM0002999(SDR4);EVM0003790(xylB);EVM0003801(CPX);EVM0004064(aspB);EVM0004067(yhdF);EVM0004805(SPCC663.06c);EVM0005059(ADE1);EVM0005127(ARMGADRAFT_1018421);EVM…
GO:2000278	regulation of DNA biosynthetic process	10	51	0.0828667	0.731562	EVM0000750(--);EVM0001085(nek2);EVM0001891(SPBC4F6.14);EVM0001988(SPBC16E9.10c);EVM0002269(pfh1);EVM0002385(pfh1);EVM0002708(pcn1);EVM0004134(naf1);EVM0004596(rrp6);EVM0007145(nat10)
GO:0000050	urea cycle	3	9	0.0854319	0.731562	EVM0001455(CPA1);EVM0003792(pyrABCN);EVM0007453(ARG1)
GO:0022404	molting cycle process	3	9	0.0854319	0.731562	EVM0003042(trm4b);EVM0004758(sgd1);EVM0007409(hmgA)
GO:0042450	arginine biosynthetic process via ornithine	3	9	0.0854319	0.731562	EVM0000560(GUA1);EVM0003792(pyrABCN);EVM0007453(ARG1)
GO:0043154	negative regulation of cysteine-type endopeptidase activity involved in apoptotic process	3	9	0.0854319	0.731562	EVM0001373(nle1);EVM0005768(--);EVM0007138(djr-1.1)
GO:0044785	metaphase/anaphase transition of meiotic cell cycle	3	9	0.0854319	0.731562	EVM0002587(mph1);EVM0003850(ark1);EVM0007331(slp1)
GO:0051591	response to cAMP	3	9	0.0854319	0.731562	EVM0000760(AQY1);EVM0007453(ARG1);EVM0007546(myo2)
GO:0090085	regulation of protein deubiquitination	3	9	0.0854319	0.731562	EVM0001988(SPBC16E9.10c);EVM0005323(--);EVM0007138(djr-1.1)
GO:0090306	meiotic spindle assembly	3	9	0.0854319	0.731562	EVM0003728(klp5);EVM0003850(ark1);EVM0007079(plo1)
GO:1990758	mitotic sister chromatid biorientation	3	9	0.0854319	0.731562	EVM0000352(--);EVM0003928(--);EVM0005412(--)
GO:2000379	positive regulation of reactive oxygen species metabolic process	3	9	0.0854319	0.731562	EVM0005322(--);EVM0007138(djr-1.1);EVM0007453(ARG1)
GO:0000028	ribosomal small subunit assembly	5	20	0.0856246	0.731562	EVM0001125(SPBC713.04c);EVM0001160(rrp5);EVM0002257(--);EVM0004736(gar2);EVM0006906(ESF2)
GO:0071166	ribonucleoprotein complex localization	19	113	0.0858623	0.731562	EVM0000297(--);EVM0000524(sda1);EVM0000898(elf1);EVM0001434(LHP1);EVM0001810(nst-1);EVM0001849(prmt1);EVM0001988(SPBC16E9.10c);EVM0002135(SPBC16H5.08c);EVM0002742(ZNF593);EVM0004237(NOL6);EVM0004742(BYSL);EVM0004810(RRS1);EVM0005243(RPF1);EVM0005323(--);EVM0005409(LTV1);EVM0005791(--);EVM0006328(Bud23);EVM0006615(NMD3);EVM0006777(NOP9)
GO:0042440	pigment metabolic process	32	207	0.0861826	0.731562	EVM0000076(--);EVM0000228(gly1);EVM0000325(--);EVM0000418(Prmt3);EVM0000560(GUA1);EVM0000637(MET6);EVM0001087(phmFA);EVM0001429(nahG);EVM0001510(PPP5C);EVM0001581(eupH);EVM0001714(str4);EVM0001800(AAH1);EVM0001849(prmt1);EVM0002155(MT1988);EVM0002244(mpl6);EVM0002381(mobA);EVM0002999(SDR4);EVM0003790(xylB);EVM0003801(CPX);EVM0004064(aspB);EVM0004067(yhdF);EVM0004805(SPCC663.06c);EVM0005059(ADE1);…
GO:0018209	peptidyl-serine modification	11	58	0.0863232	0.731562	EVM0000137(SPBC1711.16);EVM0001303(fhkC);EVM0001387(cek1);EVM0002134(bub1);EVM0002366(SCH9);EVM0002587(mph1);EVM0003850(ark1);EVM0004280(HSL1);EVM0004467(gcn1);EVM0004943(cbk1);EVM0007138(djr-1.1)
GO:0010125	mycothiol biosynthetic process	6	26	0.0863983	0.731562	EVM0001557(--);EVM0002063(--);EVM0003134(mgtA);EVM0003705(ileS);EVM0003988(--);EVM0006122(--)
GO:0031297	replication fork processing	6	26	0.0863983	0.731562	EVM0000212(exo1);EVM0001377(RAD51);EVM0002269(pfh1);EVM0002385(pfh1);EVM0002708(pcn1);EVM0007677(--)
GO:0043570	maintenance of DNA repeat elements	13	72	0.0905572	0.731562	EVM0000212(exo1);EVM0000374(DBP3);EVM0001140(DBP8);EVM0002708(pcn1);EVM0003554(CSM3);EVM0003565(DBP9);EVM0003950(HAS1);EVM0004494(dbp6);EVM0004800(RH48);EVM0005869(cnd1);EVM0005906(fkr-4);EVM0006956(ROK1);EVM0007397(DBP10)
GO:0032392	DNA geometric change	17	100	0.0926669	0.731562	EVM0000374(DBP3);EVM0000750(--);EVM0001140(DBP8);EVM0001377(RAD51);EVM0002269(pfh1);EVM0002385(pfh1);EVM0003074(mcm7);EVM0003166(hcs1);EVM0003565(DBP9);EVM0003950(HAS1);EVM0004166(dbp4);EVM0004476(SGS1);EVM0004494(dbp6);EVM0006731(rhp54);EVM0006956(ROK1);EVM0007397(DBP10);EVM0007683(radC)
GO:0044106	cellular amine metabolic process	16	93	0.092678	0.731562	EVM0000560(GUA1);EVM0000611(hsp104);EVM0001093(fer6);EVM0001433(SPAC13A11.06);EVM0001455(CPA1);EVM0001988(SPBC16E9.10c);EVM0002135(SPBC16H5.08c);EVM0002901(bms1);EVM0003399(--);EVM0003707(prnB);EVM0003792(pyrABCN);EVM0005467(mdn1);EVM0006943(spe2);EVM0007138(djr-1.1);EVM0007148(dhps);EVM0007643(yeaW)
GO:0006221	pyrimidine nucleotide biosynthetic process	11	59	0.0951007	0.731562	EVM0000451(dut-1);EVM0000560(GUA1);EVM0001075(TMP1);EVM0001455(CPA1);EVM0001761(Uckl1);EVM0002631(cut6);EVM0003792(pyrABCN);EVM0005059(ADE1);EVM0005321(upp);EVM0005602(cdc22);EVM0006838(PDX1)
GO:0006323	DNA packaging	36	239	0.0965673	0.731562	EVM0001076(--);EVM0001377(RAD51);EVM0001458(--);EVM0001489(eso1);EVM0001552(cut3);EVM0001751(--);EVM0001842(KIN7L);EVM0002435(--);EVM0003009(SPAC1142.04);EVM0003188(hhfA);EVM0003405(ASF1);EVM0003432(cnd2);EVM0003668(--);EVM0003850(ark1);EVM0003988(--);EVM0004063(--);EVM0004150(ARHGAP24);EVM0004165(--);EVM0004595(kap123);EVM0004625(--);EVM0004758(sgd1);EVM0004803(HHT2);EVM0004890(--);EVM0005063(HH…
GO:0009310	amine catabolic process	7	33	0.0968295	0.731562	EVM0001093(fer6);EVM0001433(SPAC13A11.06);EVM0002135(SPBC16H5.08c);EVM0002901(bms1);EVM0003707(prnB);EVM0007148(dhps);EVM0007643(yeaW)
GO:0032210	regulation of telomere maintenance via telomerase	7	33	0.0968295	0.731562	EVM0000750(--);EVM0001085(nek2);EVM0002269(pfh1);EVM0002385(pfh1);EVM0004134(naf1);EVM0004596(rrp6);EVM0007145(nat10)
GO:0051656	establishment of organelle localization	31	202	0.0970416	0.731562	EVM0000352(--);EVM0000370(bimB);EVM0000524(sda1);EVM0001810(nst-1);EVM0001842(KIN7L);EVM0001988(SPBC16E9.10c);EVM0002134(bub1);EVM0002135(SPBC16H5.08c);EVM0002587(mph1);EVM0002742(ZNF593);EVM0002957(KIF20B);EVM0003432(cnd2);EVM0003529(apsA);EVM0003706(MYL9);EVM0003728(klp5);EVM0003850(ark1);EVM0003928(--);EVM0004280(HSL1);EVM0004810(RRS1);EVM0005243(RPF1);EVM0005323(--);EVM0005409(LTV1);EVM000541…
GO:0051784	negative regulation of nuclear division	12	66	0.0972211	0.731562	EVM0000975(ube2c);EVM0001303(fhkC);EVM0001842(KIN7L);EVM0002134(bub1);EVM0002587(mph1);EVM0003850(ark1);EVM0003928(--);EVM0004185(cdc16);EVM0005768(--);EVM0005869(cnd1);EVM0006082(LTE1);EVM0007331(slp1)
GO:0000712	resolution of meiotic recombination intermediates	4	15	0.0987905	0.731562	EVM0000807(--);EVM0003092(Msh5);EVM0005524(top2);EVM0007079(plo1)
GO:0043588	skin development	4	15	0.0987905	0.731562	EVM0003042(trm4b);EVM0003312(gpr89-b);EVM0004758(sgd1);EVM0005661(SCS7)
GO:0045144	meiotic sister chromatid segregation	4	15	0.0987905	0.731562	EVM0002134(bub1);EVM0003850(ark1);EVM0005869(cnd1);EVM0007079(plo1)
GO:0046132	pyrimidine ribonucleoside biosynthetic process	4	15	0.0987905	0.731562	EVM0001455(CPA1);EVM0001761(Uckl1);EVM0003792(pyrABCN);EVM0005321(upp)
GO:1903409	reactive oxygen species biosynthetic process	4	15	0.0987905	0.731562	EVM0000113(SPAPB1A11.03);EVM0004869(NAR1);EVM0007138(djr-1.1);EVM0007453(ARG1)
GO:0045943	positive regulation of transcription by RNA polymerase I	6	27	0.10026	0.731562	EVM0000049(ctk3);EVM0000137(SPBC1711.16);EVM0001659(utp4);EVM0002366(SCH9);EVM0005075(wdr75);EVM0006096(UTP10)
GO:0046131	pyrimidine ribonucleoside metabolic process	6	27	0.10026	0.731562	EVM0001455(CPA1);EVM0001761(Uckl1);EVM0003792(pyrABCN);EVM0003800(rihA);EVM0005321(upp);EVM0005602(cdc22)
GO:0009251	glucan catabolic process	5	21	0.101698	0.731562	EVM0000452(exgB);EVM0001111(eglD);EVM0001645(GPH1);EVM0001742(OsI_04558);EVM0002904(amyD)
GO:0034614	cellular response to reactive oxygen species	10	53	0.101782	0.731562	EVM0000611(hsp104);EVM0001510(PPP5C);EVM0001756(cat-1);EVM0001891(SPBC4F6.14);EVM0002708(pcn1);EVM0003042(trm4b);EVM0004219(FDD123);EVM0004467(gcn1);EVM0004812(FDD123);EVM0007138(djr-1.1)
GO:0007096	regulation of exit from mitosis	8	40	0.103967	0.731562	EVM0000370(bimB);EVM0000540(sid2);EVM0000927(svkA);EVM0000975(ube2c);EVM0003535(rio1);EVM0004185(cdc16);EVM0006082(LTE1);EVM0007079(plo1)
GO:0009061	anaerobic respiration	8	40	0.103967	0.731562	EVM0001059(MSY001_2108);EVM0001429(nahG);EVM0002297(--);EVM0003880(--);EVM0003900(ade3);EVM0004064(aspB);EVM0005059(ADE1);EVM0006143(mobA)
GO:0031333	negative regulation of protein-containing complex assembly	8	40	0.103967	0.731562	EVM0001373(nle1);EVM0003728(klp5);EVM0004803(HHT2);EVM0005063(HHT2);EVM0005323(--);EVM0006375(HHT2);EVM0007138(djr-1.1);EVM0007546(myo2)
GO:0042742	defense response to bacterium	11	60	0.104395	0.731562	EVM0000074(rtn4ip1);EVM0000076(--);EVM0000113(SPAPB1A11.03);EVM0001655(--);EVM0003525(--);EVM0003870(--);EVM0005768(--);EVM0005771(--);EVM0006266(Usp42);EVM0006579(--);EVM0006943(spe2)
GO:0007600	sensory perception	12	67	0.106091	0.731562	EVM0000898(elf1);EVM0001093(fer6);EVM0001472(atrF);EVM0002135(SPBC16H5.08c);EVM0002284(ppt-1);EVM0004154(SPCC1672.07);EVM0004160(NOB1);EVM0005062(--);EVM0005714(SPCC757.13);EVM0007100(ABCG12);EVM0007373(atrF);EVM0007403(--)
GO:0006913	nucleocytoplasmic transport	31	204	0.106972	0.731562	EVM0000297(--);EVM0000524(sda1);EVM0000898(elf1);EVM0001119(SPCC550.15c);EVM0001434(LHP1);EVM0001510(PPP5C);EVM0001810(nst-1);EVM0001849(prmt1);EVM0001988(SPBC16E9.10c);EVM0002135(SPBC16H5.08c);EVM0002631(cut6);EVM0002742(ZNF593);EVM0003231(FMP52);EVM0004236(--);EVM0004237(NOL6);EVM0004595(kap123);EVM0004742(BYSL);EVM0004810(RRS1);EVM0004857(pol12);EVM0004943(cbk1);EVM0005243(RPF1);EVM0005323(--)…
GO:0009116	nucleoside metabolic process	14	81	0.107538	0.731562	EVM0000026(HI_1678);EVM0000560(GUA1);EVM0000752(choC);EVM0001455(CPA1);EVM0001457(uba4);EVM0001761(Uckl1);EVM0003792(pyrABCN);EVM0003800(rihA);EVM0004146(CNA04240);EVM0005321(upp);EVM0005602(cdc22);EVM0006572(pi047);EVM0006943(spe2);EVM0007453(ARG1)
GO:0042278	purine nucleoside metabolic process	9	47	0.10884	0.731562	EVM0000026(HI_1678);EVM0000560(GUA1);EVM0000752(choC);EVM0001457(uba4);EVM0003800(rihA);EVM0004146(CNA04240);EVM0005321(upp);EVM0006572(pi047);EVM0006943(spe2)
GO:0097164	ammonium ion metabolic process	9	47	0.10884	0.731562	EVM0000752(choC);EVM0001059(MSY001_2108);EVM0001714(str4);EVM0003707(prnB);EVM0003951(MSY001_2108);EVM0006572(pi047);EVM0006943(spe2);EVM0007148(dhps);EVM0007643(yeaW)
GO:0006578	amino-acid betaine biosynthetic process	7	34	0.109863	0.731562	EVM0001059(MSY001_2108);EVM0001714(str4);EVM0003046(vdh);EVM0003951(MSY001_2108);EVM0004932(GFA1);EVM0006483(egt-1);EVM0007643(yeaW)
GO:1904356	regulation of telomere maintenance via telomere lengthening	7	34	0.109863	0.731562	EVM0000750(--);EVM0001085(nek2);EVM0002269(pfh1);EVM0002385(pfh1);EVM0004134(naf1);EVM0004596(rrp6);EVM0007145(nat10)
GO:0009219	pyrimidine deoxyribonucleotide metabolic process	3	10	0.111436	0.731562	EVM0000451(dut-1);EVM0001075(TMP1);EVM0005602(cdc22)
GO:0015707	nitrite transport	3	10	0.111436	0.731562	EVM0001727(crnA);EVM0005531(crnA);EVM0006097(pho-5)
GO:0043137	DNA replication, removal of RNA primer	3	10	0.111436	0.731562	EVM0002269(pfh1);EVM0002328(--);EVM0002385(pfh1)
GO:0044416	induction by symbiont of host defense response	3	10	0.111436	0.731562	EVM0000637(MET6);EVM0001139(pkiA);EVM0004146(CNA04240)
GO:0051987	positive regulation of attachment of spindle microtubules to kinetochore	3	10	0.111436	0.731562	EVM0000352(--);EVM0001842(KIN7L);EVM0007079(plo1)
GO:1901993	regulation of meiotic cell cycle phase transition	3	10	0.111436	0.731562	EVM0002587(mph1);EVM0003850(ark1);EVM0007331(slp1)
GO:2000117	negative regulation of cysteine-type endopeptidase activity	3	10	0.111436	0.731562	EVM0001373(nle1);EVM0005768(--);EVM0007138(djr-1.1)
GO:0006405	RNA export from nucleus	19	117	0.1118	0.731562	EVM0000297(--);EVM0000524(sda1);EVM0000898(elf1);EVM0001434(LHP1);EVM0001810(nst-1);EVM0001849(prmt1);EVM0001988(SPBC16E9.10c);EVM0002135(SPBC16H5.08c);EVM0002742(ZNF593);EVM0004237(NOL6);EVM0004742(BYSL);EVM0004810(RRS1);EVM0005243(RPF1);EVM0005323(--);EVM0005409(LTV1);EVM0005791(--);EVM0006328(Bud23);EVM0006615(NMD3);EVM0006777(NOP9)
GO:0051169	nuclear transport	31	205	0.112176	0.731562	EVM0000297(--);EVM0000524(sda1);EVM0000898(elf1);EVM0001119(SPCC550.15c);EVM0001434(LHP1);EVM0001510(PPP5C);EVM0001810(nst-1);EVM0001849(prmt1);EVM0001988(SPBC16E9.10c);EVM0002135(SPBC16H5.08c);EVM0002631(cut6);EVM0002742(ZNF593);EVM0003231(FMP52);EVM0004236(--);EVM0004237(NOL6);EVM0004595(kap123);EVM0004742(BYSL);EVM0004810(RRS1);EVM0004857(pol12);EVM0004943(cbk1);EVM0005243(RPF1);EVM0005323(--)…
GO:0006743	ubiquinone metabolic process	17	103	0.114135	0.731562	EVM0000418(Prmt3);EVM0000540(sid2);EVM0001059(MSY001_2108);EVM0001387(cek1);EVM0001429(nahG);EVM0001581(eupH);EVM0001714(str4);EVM0001849(prmt1);EVM0002381(mobA);EVM0004064(aspB);EVM0004280(HSL1);EVM0004780(svkA);EVM0005264(SPAC1F5.03c);EVM0005546(ERG1);EVM0006143(mobA);EVM0006328(Bud23);EVM0007409(hmgA)
GO:0001942	hair follicle development	2	5	0.114634	0.731562	EVM0003042(trm4b);EVM0004758(sgd1)
GO:0002437	inflammatory response to antigenic stimulus	2	5	0.114634	0.731562	EVM0006572(pi047);EVM0007138(djr-1.1)
GO:0006183	GTP biosynthetic process	2	5	0.114634	0.731562	EVM0000026(HI_1678);EVM0004146(CNA04240)
GO:0006235	dTTP biosynthetic process	2	5	0.114634	0.731562	EVM0001075(TMP1);EVM0005602(cdc22)
GO:0006311	meiotic gene conversion	2	5	0.114634	0.731562	EVM0000807(--);EVM0006731(rhp54)
GO:0007120	axial cellular bud site selection	2	5	0.114634	0.731562	EVM0005856(--);EVM0006142(AXL2)
GO:0009162	deoxyribonucleoside monophosphate metabolic process	2	5	0.114634	0.731562	EVM0000451(dut-1);EVM0001075(TMP1)
GO:0009212	pyrimidine deoxyribonucleoside triphosphate biosynthetic process	2	5	0.114634	0.731562	EVM0001075(TMP1);EVM0005602(cdc22)
GO:0009444	pyruvate oxidation	2	5	0.114634	0.731562	EVM0001433(SPAC13A11.06);EVM0003277(--)
GO:0009561	megagametogenesis	2	5	0.114634	0.731562	EVM0001140(DBP8);EVM0005069(NOP10)
GO:0009713	catechol-containing compound biosynthetic process	2	5	0.114634	0.731562	EVM0006338(PEP2);EVM0007138(djr-1.1)
GO:0010695	regulation of mitotic spindle pole body separation	2	5	0.114634	0.731562	EVM0006347(wee1);EVM0007079(plo1)
GO:0015858	nucleoside transport	2	5	0.114634	0.731562	EVM0000553(--);EVM0002683(NUP)
GO:0016321	female meiosis chromosome segregation	2	5	0.114634	0.731562	EVM0002587(mph1);EVM0003432(cnd2)
GO:0019529	taurine catabolic process	2	5	0.114634	0.731562	EVM0001433(SPAC13A11.06);EVM0003277(--)
GO:0019530	taurine metabolic process	2	5	0.114634	0.731562	EVM0001433(SPAC13A11.06);EVM0003277(--)
GO:0019694	alkanesulfonate metabolic process	2	5	0.114634	0.731562	EVM0001433(SPAC13A11.06);EVM0003277(--)
GO:0021515	cell differentiation in spinal cord	2	5	0.114634	0.731562	EVM0003166(hcs1);EVM0006906(ESF2)
GO:0021517	ventral spinal cord development	2	5	0.114634	0.731562	EVM0003166(hcs1);EVM0006906(ESF2)
GO:0022405	hair cycle process	2	5	0.114634	0.731562	EVM0003042(trm4b);EVM0004758(sgd1)
GO:0033145	positive regulation of intracellular steroid hormone receptor signaling pathway	2	5	0.114634	0.731562	EVM0001510(PPP5C);EVM0007138(djr-1.1)
GO:0035404	histone-serine phosphorylation	2	5	0.114634	0.731562	EVM0002134(bub1);EVM0003850(ark1)
GO:0046075	dTTP metabolic process	2	5	0.114634	0.731562	EVM0001075(TMP1);EVM0005602(cdc22)
GO:0046306	alkanesulfonate catabolic process	2	5	0.114634	0.731562	EVM0001433(SPAC13A11.06);EVM0003277(--)
GO:0046498	S-adenosylhomocysteine metabolic process	2	5	0.114634	0.731562	EVM0000752(choC);EVM0006572(pi047)
GO:0050909	sensory perception of taste	2	5	0.114634	0.731562	EVM0005062(--);EVM0005714(SPCC757.13)
GO:0070194	synaptonemal complex disassembly	2	5	0.114634	0.731562	EVM0007079(plo1);EVM0007433(YCG1)
GO:0071320	cellular response to cAMP	2	5	0.114634	0.731562	EVM0000760(AQY1);EVM0007453(ARG1)
GO:0071392	cellular response to estradiol stimulus	2	5	0.114634	0.731562	EVM0001891(SPBC4F6.14);EVM0003950(HAS1)
GO:0071500	cellular response to nitrosative stress	2	5	0.114634	0.731562	EVM0003029(SPBC1198.01);EVM0007138(djr-1.1)
GO:0098773	skin epidermis development	2	5	0.114634	0.731562	EVM0003042(trm4b);EVM0004758(sgd1)
GO:0110025	DNA strand resection involved in replication fork processing	2	5	0.114634	0.731562	EVM0000212(exo1);EVM0001377(RAD51)
GO:1901994	negative regulation of meiotic cell cycle phase transition	2	5	0.114634	0.731562	EVM0002587(mph1);EVM0003850(ark1)
GO:1903004	regulation of protein K63-linked deubiquitination	2	5	0.114634	0.731562	EVM0001988(SPBC16E9.10c);EVM0005323(--)
GO:1903006	positive regulation of protein K63-linked deubiquitination	2	5	0.114634	0.731562	EVM0001988(SPBC16E9.10c);EVM0005323(--)
GO:1903428	positive regulation of reactive oxygen species biosynthetic process	2	5	0.114634	0.731562	EVM0007138(djr-1.1);EVM0007453(ARG1)
GO:1903862	positive regulation of oxidative phosphorylation	2	5	0.114634	0.731562	EVM0001988(SPBC16E9.10c);EVM0007138(djr-1.1)
GO:1904668	positive regulation of ubiquitin protein ligase activity	2	5	0.114634	0.731562	EVM0000975(ube2c);EVM0007331(slp1)
GO:2001236	regulation of extrinsic apoptotic signaling pathway	2	5	0.114634	0.731562	EVM0005322(--);EVM0007138(djr-1.1)
GO:0009620	response to fungus	6	28	0.115217	0.731562	EVM0000076(--);EVM0001655(--);EVM0003525(--);EVM0003870(--);EVM0005771(--);EVM0006579(--)
GO:0043200	response to amino acid	6	28	0.115217	0.731562	EVM0000560(GUA1);EVM0000752(choC);EVM0001891(SPBC4F6.14);EVM0002708(pcn1);EVM0005322(--);EVM0007453(ARG1)
GO:0055123	digestive system development	6	28	0.115217	0.731562	EVM0002312(croc);EVM0003432(cnd2);EVM0004400(NOP7);EVM0006245(UTP25);EVM0006386(EXT2);EVM0007453(ARG1)
GO:0031023	microtubule organizing center organization	12	68	0.115423	0.731562	EVM0000453(--);EVM0001085(nek2);EVM0002587(mph1);EVM0003728(klp5);EVM0003850(ark1);EVM0004219(FDD123);EVM0004812(FDD123);EVM0005938(--);EVM0006347(wee1);EVM0006463(bimC);EVM0006904(--);EVM0007079(plo1)
GO:0015689	molybdate ion transport	8	41	0.116217	0.731562	EVM0000898(elf1);EVM0001058(SPAC869.05c);EVM0001093(fer6);EVM0001472(atrF);EVM0002135(SPBC16H5.08c);EVM0002901(bms1);EVM0007100(ABCG12);EVM0007373(atrF)
GO:0045005	DNA-dependent DNA replication maintenance of fidelity	8	41	0.116217	0.731562	EVM0000212(exo1);EVM0000886(DPB2);EVM0001377(RAD51);EVM0002269(pfh1);EVM0002385(pfh1);EVM0002708(pcn1);EVM0003554(CSM3);EVM0007677(--)
GO:0009113	purine nucleobase biosynthetic process	5	22	0.119152	0.731562	EVM0000560(GUA1);EVM0000637(MET6);EVM0001800(AAH1);EVM0005059(ADE1);EVM0006211(mtd1)
GO:0120251	hydrocarbon biosynthetic process	5	22	0.119152	0.731562	EVM0002297(--);EVM0003880(--);EVM0003900(ade3);EVM0005059(ADE1);EVM0005293(--)
GO:0006526	arginine biosynthetic process	4	16	0.119675	0.731562	EVM0000560(GUA1);EVM0001455(CPA1);EVM0003792(pyrABCN);EVM0007453(ARG1)
GO:0007135	meiosis II	4	16	0.119675	0.731562	EVM0002134(bub1);EVM0003850(ark1);EVM0005869(cnd1);EVM0007079(plo1)
GO:0045793	positive regulation of cell size	4	16	0.119675	0.731562	EVM0001006(rpa2);EVM0005409(LTV1);EVM0006347(wee1);EVM0007079(plo1)
GO:0000412	histone peptidyl-prolyl isomerization	1	1	0.12138	0.731562	EVM0005906(fkr-4)
GO:0000453	enzyme-directed rRNA 2'-O-methylation	1	1	0.12138	0.731562	EVM0002350(SPB1)
GO:0000493	box H/ACA snoRNP assembly	1	1	0.12138	0.731562	EVM0004134(naf1)
GO:0000705	achiasmate meiosis I	1	1	0.12138	0.731562	EVM0002587(mph1)
GO:0001949	sebaceous gland cell differentiation	1	1	0.12138	0.731562	EVM0005661(SCS7)
GO:0001963	synaptic transmission, dopaminergic	1	1	0.12138	0.731562	EVM0007138(djr-1.1)
GO:0002127	tRNA wobble base cytosine methylation	1	1	0.12138	0.731562	EVM0003042(trm4b)
GO:0002438	acute inflammatory response to antigenic stimulus	1	1	0.12138	0.731562	EVM0007138(djr-1.1)
GO:0002439	chronic inflammatory response to antigenic stimulus	1	1	0.12138	0.731562	EVM0006572(pi047)
GO:0002455	humoral immune response mediated by circulating immunoglobulin	1	1	0.12138	0.731562	EVM0000212(exo1)
GO:0002544	chronic inflammatory response	1	1	0.12138	0.731562	EVM0006572(pi047)
GO:0002675	positive regulation of acute inflammatory response	1	1	0.12138	0.731562	EVM0007138(djr-1.1)
GO:0002812	biosynthetic process of antibacterial peptides active against Gram-negative bacteria	1	1	0.12138	0.731562	EVM0005768(--)
GO:0002813	regulation of biosynthetic process of antibacterial peptides active against Gram-negative bacteria	1	1	0.12138	0.731562	EVM0005768(--)
GO:0002863	positive regulation of inflammatory response to antigenic stimulus	1	1	0.12138	0.731562	EVM0007138(djr-1.1)
GO:0002864	regulation of acute inflammatory response to antigenic stimulus	1	1	0.12138	0.731562	EVM0007138(djr-1.1)
GO:0002866	positive regulation of acute inflammatory response to antigenic stimulus	1	1	0.12138	0.731562	EVM0007138(djr-1.1)
GO:0002903	negative regulation of B cell apoptotic process	1	1	0.12138	0.731562	EVM0003009(SPAC1142.04)
GO:0002921	negative regulation of humoral immune response	1	1	0.12138	0.731562	EVM0007228(AFUA_4G09580)
GO:0003356	regulation of cilium beat frequency	1	1	0.12138	0.731562	EVM0006026(--)
GO:0005986	sucrose biosynthetic process	1	1	0.12138	0.731562	EVM0001742(OsI_04558)
GO:0006068	ethanol catabolic process	1	1	0.12138	0.731562	EVM0004959(alcS)
GO:0006142	regulation of pyrimidine nucleobase metabolic process	1	1	0.12138	0.731562	EVM0003792(pyrABCN)
GO:0006146	adenine catabolic process	1	1	0.12138	0.731562	EVM0001800(AAH1)
GO:0006226	dUMP biosynthetic process	1	1	0.12138	0.731562	EVM0000451(dut-1)
GO:0006543	glutamine catabolic process	1	1	0.12138	0.731562	EVM0000560(GUA1)
GO:0006557	S-adenosylmethioninamine biosynthetic process	1	1	0.12138	0.731562	EVM0006943(spe2)
GO:0006597	spermine biosynthetic process	1	1	0.12138	0.731562	EVM0006943(spe2)
GO:0006864	pyrimidine nucleotide transport	1	1	0.12138	0.731562	EVM0004393(SPAC688.09)
GO:0006964	positive regulation of biosynthetic process of antibacterial peptides active against Gram-negative bacteria	1	1	0.12138	0.731562	EVM0005768(--)
GO:0007054	spindle assembly involved in male meiosis I	1	1	0.12138	0.731562	EVM0003728(klp5)
GO:0007057	spindle assembly involved in female meiosis I	1	1	0.12138	0.731562	EVM0003850(ark1)
GO:0007284	spermatogonial cell division	1	1	0.12138	0.731562	EVM0006347(wee1)
GO:0007386	compartment pattern specification	1	1	0.12138	0.731562	EVM0003706(MYL9)
GO:0007460	R8 cell fate commitment	1	1	0.12138	0.731562	EVM0004943(cbk1)
GO:0007495	visceral mesoderm-endoderm interaction involved in midgut development	1	1	0.12138	0.731562	EVM0002312(croc)
GO:0008215	spermine metabolic process	1	1	0.12138	0.731562	EVM0006943(spe2)
GO:0009441	glycolate metabolic process	1	1	0.12138	0.731562	EVM0007138(djr-1.1)
GO:0009559	embryo sac central cell differentiation	1	1	0.12138	0.731562	EVM0005069(NOP10)
GO:0009750	response to fructose	1	1	0.12138	0.731562	EVM0001742(OsI_04558)
GO:0009854	oxidative photosynthetic carbon pathway	1	1	0.12138	0.731562	EVM0000113(SPAPB1A11.03)
GO:0010019	chloroplast-nucleus signaling pathway	1	1	0.12138	0.731562	EVM0001510(PPP5C)
GO:0010034	response to acetate	1	1	0.12138	0.731562	EVM0001022(--)
GO:0010074	maintenance of meristem identity	1	1	0.12138	0.731562	EVM0001810(nst-1)
GO:0010077	maintenance of inflorescence meristem identity	1	1	0.12138	0.731562	EVM0001810(nst-1)
GO:0010197	polar nucleus fusion	1	1	0.12138	0.731562	EVM0005069(NOP10)
GO:0010214	seed coat development	1	1	0.12138	0.731562	EVM0004758(sgd1)
GO:0010248	establishment or maintenance of transmembrane electrochemical gradient	1	1	0.12138	0.731562	EVM0003801(CPX)
GO:0010561	negative regulation of glycoprotein biosynthetic process	1	1	0.12138	0.731562	EVM0003730(BFR2)
GO:0010792	DNA double-strand break processing involved in repair via single-strand annealing	1	1	0.12138	0.731562	EVM0007683(radC)
GO:0010804	negative regulation of tumor necrosis factor-mediated signaling pathway	1	1	0.12138	0.731562	EVM0005322(--)
GO:0010911	regulation of isomerase activity	1	1	0.12138	0.731562	EVM0003432(cnd2)
GO:0010912	positive regulation of isomerase activity	1	1	0.12138	0.731562	EVM0003432(cnd2)
GO:0010938	cytoplasmic microtubule depolymerization	1	1	0.12138	0.731562	EVM0003728(klp5)
GO:0014807	regulation of somitogenesis	1	1	0.12138	0.731562	EVM0006026(--)
GO:0015722	canalicular bile acid transport	1	1	0.12138	0.731562	EVM0000760(AQY1)
GO:0015860	purine nucleoside transmembrane transport	1	1	0.12138	0.731562	EVM0002683(NUP)
GO:0015904	tetracycline transmembrane transport	1	1	0.12138	0.731562	EVM0003003(Mfsd10)
GO:0016346	male meiotic chromosome movement towards spindle pole	1	1	0.12138	0.731562	EVM0003728(klp5)
GO:0018021	peptidyl-histidine methylation	1	1	0.12138	0.731562	EVM0004941(HPM1)
GO:0018095	protein polyglutamylation	1	1	0.12138	0.731562	EVM0006026(--)
GO:0018117	protein adenylylation	1	1	0.12138	0.731562	EVM0001457(uba4)
GO:0018175	protein nucleotidylation	1	1	0.12138	0.731562	EVM0001457(uba4)
GO:0018990	ecdysis, chitin-based cuticle	1	1	0.12138	0.731562	EVM0007409(hmgA)
GO:0019249	lactate biosynthetic process	1	1	0.12138	0.731562	EVM0007138(djr-1.1)
GO:0019280	L-methionine biosynthetic process from homoserine via O-acetyl-L-homoserine and cystathionine	1	1	0.12138	0.731562	EVM0000637(MET6)
GO:0019281	L-methionine biosynthetic process from homoserine via O-succinyl-L-homoserine and cystathionine	1	1	0.12138	0.731562	EVM0007316(SPBC15D4.09c)
GO:0019510	S-adenosylhomocysteine catabolic process	1	1	0.12138	0.731562	EVM0006572(pi047)
GO:0019605	butyrate metabolic process	1	1	0.12138	0.731562	EVM0005470(ach1)
GO:0019749	cytoskeleton-dependent cytoplasmic transport, nurse cell to oocyte	1	1	0.12138	0.731562	EVM0003706(MYL9)
GO:0030202	heparin metabolic process	1	1	0.12138	0.731562	EVM0006386(EXT2)
GO:0030210	heparin biosynthetic process	1	1	0.12138	0.731562	EVM0006386(EXT2)
GO:0030245	cellulose catabolic process	1	1	0.12138	0.731562	EVM0001111(eglD)
GO:0030302	deoxynucleotide transport	1	1	0.12138	0.731562	EVM0004393(SPAC688.09)
GO:0030643	cellular phosphate ion homeostasis	1	1	0.12138	0.731562	EVM0003421(SYG1)
GO:0030809	negative regulation of nucleotide biosynthetic process	1	1	0.12138	0.731562	EVM0001742(OsI_04558)
GO:0030812	negative regulation of nucleotide catabolic process	1	1	0.12138	0.731562	EVM0001742(OsI_04558)
GO:0030997	regulation of centriole-centriole cohesion	1	1	0.12138	0.731562	EVM0001085(nek2)
GO:0031101	fin regeneration	1	1	0.12138	0.731562	EVM0002587(mph1)
GO:0031141	induction of conjugation upon carbon starvation	1	1	0.12138	0.731562	EVM0005302(esc1)
GO:0031270	pseudopodium retraction	1	1	0.12138	0.731562	EVM0007546(myo2)
GO:0031568	mitotic G1 cell size control checkpoint signaling	1	1	0.12138	0.731562	EVM0005581(cdc13)
GO:0032026	response to magnesium ion	1	1	0.12138	0.731562	EVM0001742(OsI_04558)
GO:0032118	horsetail-astral microtubule organization	1	1	0.12138	0.731562	EVM0006904(--)
GO:0032364	oxygen homeostasis	1	1	0.12138	0.731562	EVM0003654(NAR1)
GO:0032611	interleukin-1 beta production	1	1	0.12138	0.731562	EVM0005322(--)
GO:0032651	regulation of interleukin-1 beta production	1	1	0.12138	0.731562	EVM0005322(--)
GO:0032682	negative regulation of chemokine production	1	1	0.12138	0.731562	EVM0005322(--)
GO:0032691	negative regulation of interleukin-1 beta production	1	1	0.12138	0.731562	EVM0005322(--)
GO:0032757	positive regulation of interleukin-8 production	1	1	0.12138	0.731562	EVM0007138(djr-1.1)
GO:0032796	uropod organization	1	1	0.12138	0.731562	EVM0007546(myo2)
GO:0032837	distributive segregation	1	1	0.12138	0.731562	EVM0002587(mph1)
GO:0032877	positive regulation of DNA endoreduplication	1	1	0.12138	0.731562	EVM0000886(DPB2)
GO:0032929	negative regulation of superoxide anion generation	1	1	0.12138	0.731562	EVM0003730(BFR2)
GO:0032930	positive regulation of superoxide anion generation	1	1	0.12138	0.731562	EVM0005322(--)
GO:0033139	regulation of peptidyl-serine phosphorylation of STAT protein	1	1	0.12138	0.731562	EVM0000137(SPBC1711.16)
GO:0033140	negative regulation of peptidyl-serine phosphorylation of STAT protein	1	1	0.12138	0.731562	EVM0000137(SPBC1711.16)
GO:0033275	actin-myosin filament sliding	1	1	0.12138	0.731562	EVM0007546(myo2)
GO:0033353	S-adenosylmethionine cycle	1	1	0.12138	0.731562	EVM0006572(pi047)
GO:0033484	nitric oxide homeostasis	1	1	0.12138	0.731562	EVM0005322(--)
GO:0033489	cholesterol biosynthetic process via desmosterol	1	1	0.12138	0.731562	EVM0000466(Sc5d)
GO:0033490	cholesterol biosynthetic process via lathosterol	1	1	0.12138	0.731562	EVM0000466(Sc5d)
GO:0033591	response to L-ascorbic acid	1	1	0.12138	0.731562	EVM0005322(--)
GO:0034201	response to oleic acid	1	1	0.12138	0.731562	EVM0007453(ARG1)
GO:0034461	uropod retraction	1	1	0.12138	0.731562	EVM0007546(myo2)
GO:0034463	90S preribosome assembly	1	1	0.12138	0.731562	EVM0001160(rrp5)
GO:0034478	phosphatidylglycerol catabolic process	1	1	0.12138	0.731562	EVM0005297(glpQ1)
GO:0034616	response to laminar fluid shear stress	1	1	0.12138	0.731562	EVM0007453(ARG1)
GO:0034773	histone H4-K20 trimethylation	1	1	0.12138	0.731562	EVM0000137(SPBC1711.16)
GO:0035190	syncytial nuclear migration	1	1	0.12138	0.731562	EVM0003706(MYL9)
GO:0035191	nuclear axial expansion	1	1	0.12138	0.731562	EVM0003706(MYL9)
GO:0035232	germ cell attraction	1	1	0.12138	0.731562	EVM0007409(hmgA)
GO:0035277	spiracle morphogenesis, open tracheal system	1	1	0.12138	0.731562	EVM0003706(MYL9)
GO:0035444	nickel cation transmembrane transport	1	1	0.12138	0.731562	EVM0005786(hoxN)
GO:0035626	juvenile hormone mediated signaling pathway	1	1	0.12138	0.731562	EVM0005906(fkr-4)
GO:0035726	common myeloid progenitor cell proliferation	1	1	0.12138	0.731562	EVM0005322(--)
GO:0035732	nitric oxide storage	1	1	0.12138	0.731562	EVM0005322(--)
GO:0035862	dITP metabolic process	1	1	0.12138	0.731562	EVM0000451(dut-1)
GO:0035863	dITP catabolic process	1	1	0.12138	0.731562	EVM0000451(dut-1)
GO:0036471	cellular response to glyoxal	1	1	0.12138	0.731562	EVM0007138(djr-1.1)
GO:0036480	neuron intrinsic apoptotic signaling pathway in response to oxidative stress	1	1	0.12138	0.731562	EVM0007138(djr-1.1)
GO:0036481	intrinsic apoptotic signaling pathway in response to hydrogen peroxide	1	1	0.12138	0.731562	EVM0007138(djr-1.1)
GO:0036482	neuron intrinsic apoptotic signaling pathway in response to hydrogen peroxide	1	1	0.12138	0.731562	EVM0007138(djr-1.1)
GO:0036525	protein deglycation	1	1	0.12138	0.731562	EVM0007138(djr-1.1)
GO:0036526	peptidyl-cysteine deglycation	1	1	0.12138	0.731562	EVM0007138(djr-1.1)
GO:0036527	peptidyl-arginine deglycation	1	1	0.12138	0.731562	EVM0007138(djr-1.1)
GO:0036528	peptidyl-lysine deglycation	1	1	0.12138	0.731562	EVM0007138(djr-1.1)
GO:0036529	protein deglycation, glyoxal removal	1	1	0.12138	0.731562	EVM0007138(djr-1.1)
GO:0036530	protein deglycation, methylglyoxal removal	1	1	0.12138	0.731562	EVM0007138(djr-1.1)
GO:0036531	glutathione deglycation	1	1	0.12138	0.731562	EVM0007138(djr-1.1)
GO:0042038	peptidyl-histidine methylation, to form tele-methylhistidine	1	1	0.12138	0.731562	EVM0004941(HPM1)
GO:0042501	serine phosphorylation of STAT protein	1	1	0.12138	0.731562	EVM0000137(SPBC1711.16)
GO:0042783	evasion of host immune response	1	1	0.12138	0.731562	EVM0007228(AFUA_4G09580)
GO:0042784	evasion of host immune response via regulation of host complement system	1	1	0.12138	0.731562	EVM0007228(AFUA_4G09580)
GO:0042983	amyloid precursor protein biosynthetic process	1	1	0.12138	0.731562	EVM0003730(BFR2)
GO:0042984	regulation of amyloid precursor protein biosynthetic process	1	1	0.12138	0.731562	EVM0003730(BFR2)
GO:0042985	negative regulation of amyloid precursor protein biosynthetic process	1	1	0.12138	0.731562	EVM0003730(BFR2)
GO:0043103	hypoxanthine salvage	1	1	0.12138	0.731562	EVM0001800(AAH1)
GO:0043252	sodium-independent organic anion transport	1	1	0.12138	0.731562	EVM0003003(Mfsd10)
GO:0043704	photoreceptor cell fate specification	1	1	0.12138	0.731562	EVM0004943(cbk1)
GO:0044211	CTP salvage	1	1	0.12138	0.731562	EVM0001761(Uckl1)
GO:0044849	estrous cycle	1	1	0.12138	0.731562	EVM0002708(pcn1)
GO:0044879	mitotic morphogenesis checkpoint signaling	1	1	0.12138	0.731562	EVM0006347(wee1)
GO:0045226	extracellular polysaccharide biosynthetic process	1	1	0.12138	0.731562	EVM0002668(ARB_04768)
GO:0045464	R8 cell fate specification	1	1	0.12138	0.731562	EVM0004943(cbk1)
GO:0045653	negative regulation of megakaryocyte differentiation	1	1	0.12138	0.731562	EVM0001849(prmt1)
GO:0045820	negative regulation of glycolytic process	1	1	0.12138	0.731562	EVM0001742(OsI_04558)
GO:0045916	negative regulation of complement activation	1	1	0.12138	0.731562	EVM0007228(AFUA_4G09580)
GO:0045984	negative regulation of pyrimidine nucleobase metabolic process	1	1	0.12138	0.731562	EVM0003792(pyrABCN)
GO:0046080	dUTP metabolic process	1	1	0.12138	0.731562	EVM0000451(dut-1)
GO:0046081	dUTP catabolic process	1	1	0.12138	0.731562	EVM0000451(dut-1)
GO:0046101	hypoxanthine biosynthetic process	1	1	0.12138	0.731562	EVM0001800(AAH1)
GO:0046203	spermidine catabolic process	1	1	0.12138	0.731562	EVM0007148(dhps)
GO:0046295	glycolate biosynthetic process	1	1	0.12138	0.731562	EVM0007138(djr-1.1)
GO:0046358	butyrate biosynthetic process	1	1	0.12138	0.731562	EVM0005470(ach1)
GO:0046379	extracellular polysaccharide metabolic process	1	1	0.12138	0.731562	EVM0002668(ARB_04768)
GO:0046439	L-cysteine metabolic process	1	1	0.12138	0.731562	EVM0006572(pi047)
GO:0046984	regulation of hemoglobin biosynthetic process	1	1	0.12138	0.731562	EVM0001849(prmt1)
GO:0046985	positive regulation of hemoglobin biosynthetic process	1	1	0.12138	0.731562	EVM0001849(prmt1)
GO:0048483	autonomic nervous system development	1	1	0.12138	0.731562	EVM0006245(UTP25)
GO:0048485	sympathetic nervous system development	1	1	0.12138	0.731562	EVM0006245(UTP25)
GO:0048549	positive regulation of pinocytosis	1	1	0.12138	0.731562	EVM0002284(ppt-1)
GO:0048825	cotyledon development	1	1	0.12138	0.731562	EVM0001810(nst-1)
GO:0050746	regulation of lipoprotein metabolic process	1	1	0.12138	0.731562	EVM0000752(choC)
GO:0050747	positive regulation of lipoprotein metabolic process	1	1	0.12138	0.731562	EVM0000752(choC)
GO:0050922	negative regulation of chemotaxis	1	1	0.12138	0.731562	EVM0005322(--)
GO:0051106	positive regulation of DNA ligation	1	1	0.12138	0.731562	EVM0001377(RAD51)
GO:0051275	beta-glucan catabolic process	1	1	0.12138	0.731562	EVM0001111(eglD)
GO:0051309	female meiosis chromosome separation	1	1	0.12138	0.731562	EVM0003432(cnd2)
GO:0051410	detoxification of nitrogen compound	1	1	0.12138	0.731562	EVM0003029(SPBC1198.01)
GO:0051583	dopamine uptake involved in synaptic transmission	1	1	0.12138	0.731562	EVM0007138(djr-1.1)
GO:0051595	response to methylglyoxal	1	1	0.12138	0.731562	EVM0007138(djr-1.1)
GO:0051792	medium-chain fatty acid biosynthetic process	1	1	0.12138	0.731562	EVM0004389(YMR210W)
GO:0051934	catecholamine uptake involved in synaptic transmission	1	1	0.12138	0.731562	EVM0007138(djr-1.1)
GO:0052083	suppression by symbiont of host cell-mediated immune response	1	1	0.12138	0.731562	EVM0007228(AFUA_4G09580)
GO:0052085	suppression by symbiont of host T-cell mediated immune response	1	1	0.12138	0.731562	EVM0007228(AFUA_4G09580)
GO:0052155	modulation by symbiont of host cell-mediated immune response	1	1	0.12138	0.731562	EVM0007228(AFUA_4G09580)
GO:0052156	modulation by symbiont of host T-cell mediated immune response	1	1	0.12138	0.731562	EVM0007228(AFUA_4G09580)
GO:0052553	modulation by symbiont of host immune response	1	1	0.12138	0.731562	EVM0007228(AFUA_4G09580)
GO:0052562	suppression by symbiont of host immune response	1	1	0.12138	0.731562	EVM0007228(AFUA_4G09580)
GO:0055047	generative cell mitosis	1	1	0.12138	0.731562	EVM0003728(klp5)
GO:0055062	phosphate ion homeostasis	1	1	0.12138	0.731562	EVM0003421(SYG1)
GO:0060081	membrane hyperpolarization	1	1	0.12138	0.731562	EVM0007138(djr-1.1)
GO:0060288	formation of a compartment boundary	1	1	0.12138	0.731562	EVM0003706(MYL9)
GO:0060289	compartment boundary maintenance	1	1	0.12138	0.731562	EVM0003706(MYL9)
GO:0060296	regulation of cilium beat frequency involved in ciliary motility	1	1	0.12138	0.731562	EVM0006026(--)
GO:0060327	cytoplasmic actin-based contraction involved in cell motility	1	1	0.12138	0.731562	EVM0007546(myo2)
GO:0060328	cytoplasmic actin-based contraction involved in forward cell motility	1	1	0.12138	0.731562	EVM0007546(myo2)
GO:0060382	regulation of DNA strand elongation	1	1	0.12138	0.731562	EVM0000750(--)
GO:0060383	positive regulation of DNA strand elongation	1	1	0.12138	0.731562	EVM0000750(--)
GO:0060404	axonemal microtubule depolymerization	1	1	0.12138	0.731562	EVM0003728(klp5)
GO:0060439	trachea morphogenesis	1	1	0.12138	0.731562	EVM0004780(svkA)
GO:0061179	negative regulation of insulin secretion involved in cellular response to glucose stimulus	1	1	0.12138	0.731562	EVM0007409(hmgA)
GO:0061510	asymmetric protein localization to new mitotic spindle pole body	1	1	0.12138	0.731562	EVM0006082(LTE1)
GO:0061523	cilium disassembly	1	1	0.12138	0.731562	EVM0003728(klp5)
GO:0061818	tRNA folding	1	1	0.12138	0.731562	EVM0001434(LHP1)
GO:0070121	Kupffer's vesicle development	1	1	0.12138	0.731562	EVM0005614(IPI3)
GO:0070152	mitochondrial isoleucyl-tRNA aminoacylation	1	1	0.12138	0.731562	EVM0003705(ileS)
GO:0070229	negative regulation of lymphocyte apoptotic process	1	1	0.12138	0.731562	EVM0003009(SPAC1142.04)
GO:0070458	cellular detoxification of nitrogen compound	1	1	0.12138	0.731562	EVM0003029(SPBC1198.01)
GO:0070462	plus-end specific microtubule depolymerization	1	1	0.12138	0.731562	EVM0003728(klp5)
GO:0071036	nuclear polyadenylation-dependent snoRNA catabolic process	1	1	0.12138	0.731562	EVM0004596(rrp6)
GO:0071037	nuclear polyadenylation-dependent snRNA catabolic process	1	1	0.12138	0.731562	EVM0004596(rrp6)
GO:0071040	nuclear polyadenylation-dependent antisense transcript catabolic process	1	1	0.12138	0.731562	EVM0004596(rrp6)
GO:0071286	cellular response to magnesium ion	1	1	0.12138	0.731562	EVM0001742(OsI_04558)
GO:0071311	cellular response to acetate	1	1	0.12138	0.731562	EVM0001022(--)
GO:0071400	cellular response to oleic acid	1	1	0.12138	0.731562	EVM0007453(ARG1)
GO:0071460	cellular response to cell-matrix adhesion	1	1	0.12138	0.731562	EVM0005322(--)
GO:0071499	cellular response to laminar fluid shear stress	1	1	0.12138	0.731562	EVM0007453(ARG1)
GO:0071550	death-inducing signaling complex assembly	1	1	0.12138	0.731562	EVM0007138(djr-1.1)
GO:0071605	monocyte chemotactic protein-1 production	1	1	0.12138	0.731562	EVM0005322(--)
GO:0071637	regulation of monocyte chemotactic protein-1 production	1	1	0.12138	0.731562	EVM0005322(--)
GO:0071638	negative regulation of monocyte chemotactic protein-1 production	1	1	0.12138	0.731562	EVM0005322(--)
GO:0071670	smooth muscle cell chemotaxis	1	1	0.12138	0.731562	EVM0005322(--)
GO:0071671	regulation of smooth muscle cell chemotaxis	1	1	0.12138	0.731562	EVM0005322(--)
GO:0071672	negative regulation of smooth muscle cell chemotaxis	1	1	0.12138	0.731562	EVM0005322(--)
GO:0072353	cellular age-dependent response to reactive oxygen species	1	1	0.12138	0.731562	EVM0000611(hsp104)
GO:0072355	histone H3-T3 phosphorylation	1	1	0.12138	0.731562	EVM0007700(hrk1)
GO:0072370	histone H2A-S121 phosphorylation	1	1	0.12138	0.731562	EVM0002134(bub1)
GO:0072383	plus-end-directed vesicle transport along microtubule	1	1	0.12138	0.731562	EVM0002957(KIF20B)
GO:0072386	plus-end-directed organelle transport along microtubule	1	1	0.12138	0.731562	EVM0002957(KIF20B)
GO:0072502	cellular trivalent inorganic anion homeostasis	1	1	0.12138	0.731562	EVM0003421(SYG1)
GO:0072506	trivalent inorganic anion homeostasis	1	1	0.12138	0.731562	EVM0003421(SYG1)
GO:0072689	MCM complex assembly	1	1	0.12138	0.731562	EVM0003074(mcm7)
GO:0072757	cellular response to camptothecin	1	1	0.12138	0.731562	EVM0001377(RAD51)
GO:0075308	negative regulation of conidium formation	1	1	0.12138	0.731562	EVM0001515(VEL2)
GO:0090073	positive regulation of protein homodimerization activity	1	1	0.12138	0.731562	EVM0007138(djr-1.1)
GO:0090173	regulation of synaptonemal complex assembly	1	1	0.12138	0.731562	EVM0000807(--)
GO:0090254	cell elongation involved in imaginal disc-derived wing morphogenesis	1	1	0.12138	0.731562	EVM0003706(MYL9)
GO:0090339	negative regulation of formin-nucleated actin cable assembly	1	1	0.12138	0.731562	EVM0005305(--)
GO:0090493	catecholamine uptake	1	1	0.12138	0.731562	EVM0007138(djr-1.1)
GO:0090494	dopamine uptake	1	1	0.12138	0.731562	EVM0007138(djr-1.1)
GO:0090594	inflammatory response to wounding	1	1	0.12138	0.731562	EVM0006245(UTP25)
GO:0097046	replication fork progression beyond termination site	1	1	0.12138	0.731562	EVM0005524(top2)
GO:0097065	anterior head development	1	1	0.12138	0.731562	EVM0004166(dbp4)
GO:0097080	plasma membrane selenite transport	1	1	0.12138	0.731562	EVM0006097(pho-5)
GO:0097238	cellular response to methylglyoxal	1	1	0.12138	0.731562	EVM0007138(djr-1.1)
GO:0098716	nickel cation import across plasma membrane	1	1	0.12138	0.731562	EVM0005786(hoxN)
GO:0098810	neurotransmitter reuptake	1	1	0.12138	0.731562	EVM0007138(djr-1.1)
GO:0098822	peptidyl-cysteine modification to L-cysteine persulfide	1	1	0.12138	0.731562	EVM0001457(uba4)
GO:0099607	lateral attachment of mitotic spindle microtubules to kinetochore	1	1	0.12138	0.731562	EVM0001842(KIN7L)
GO:0106044	guanine deglycation	1	1	0.12138	0.731562	EVM0007138(djr-1.1)
GO:0106045	guanine deglycation, methylglyoxal removal	1	1	0.12138	0.731562	EVM0007138(djr-1.1)
GO:0106046	guanine deglycation, glyoxal removal	1	1	0.12138	0.731562	EVM0007138(djr-1.1)
GO:0110064	lncRNA catabolic process	1	1	0.12138	0.731562	EVM0004596(rrp6)
GO:0120110	interphase mitotic telomere clustering	1	1	0.12138	0.731562	EVM0003850(ark1)
GO:0140041	cellular detoxification of methylglyoxal	1	1	0.12138	0.731562	EVM0007138(djr-1.1)
GO:1900372	negative regulation of purine nucleotide biosynthetic process	1	1	0.12138	0.731562	EVM0001742(OsI_04558)
GO:1900438	negative regulation of filamentous growth of a population of unicellular organisms in response to chemical stimulus	1	1	0.12138	0.731562	EVM0002366(SCH9)
GO:1900450	negative regulation of glutamate receptor signaling pathway	1	1	0.12138	0.731562	EVM0007138(djr-1.1)
GO:1900543	negative regulation of purine nucleotide metabolic process	1	1	0.12138	0.731562	EVM0001742(OsI_04558)
GO:1901207	regulation of heart looping	1	1	0.12138	0.731562	EVM0006026(--)
GO:1901367	response to L-cysteine	1	1	0.12138	0.731562	EVM0000560(GUA1)
GO:1901402	negative regulation of tetrapyrrole metabolic process	1	1	0.12138	0.731562	EVM0001510(PPP5C)
GO:1901464	negative regulation of tetrapyrrole biosynthetic process	1	1	0.12138	0.731562	EVM0001510(PPP5C)
GO:1901837	negative regulation of transcription of nucleolar large rRNA by RNA polymerase I	1	1	0.12138	0.731562	EVM0005323(--)
GO:1902042	negative regulation of extrinsic apoptotic signaling pathway via death domain receptors	1	1	0.12138	0.731562	EVM0007138(djr-1.1)
GO:1902065	response to L-glutamate	1	1	0.12138	0.731562	EVM0002708(pcn1)
GO:1902177	positive regulation of oxidative stress-induced intrinsic apoptotic signaling pathway	1	1	0.12138	0.731562	EVM0007138(djr-1.1)
GO:1902183	regulation of shoot apical meristem development	1	1	0.12138	0.731562	EVM0005614(IPI3)
GO:1902184	negative regulation of shoot apical meristem development	1	1	0.12138	0.731562	EVM0005614(IPI3)
GO:1902325	negative regulation of chlorophyll biosynthetic process	1	1	0.12138	0.731562	EVM0001510(PPP5C)
GO:1902392	regulation of exodeoxyribonuclease activity	1	1	0.12138	0.731562	EVM0002708(pcn1)
GO:1902394	positive regulation of exodeoxyribonuclease activity	1	1	0.12138	0.731562	EVM0002708(pcn1)
GO:1902459	positive regulation of stem cell population maintenance	1	1	0.12138	0.731562	EVM0006266(Usp42)
GO:1902472	regulation of mitotic cytokinesis, site selection	1	1	0.12138	0.731562	EVM0001447(--)
GO:1902543	negative regulation of protein localization to mitotic spindle pole body	1	1	0.12138	0.731562	EVM0004185(cdc16)
GO:1902956	regulation of mitochondrial electron transport, NADH to ubiquinone	1	1	0.12138	0.731562	EVM0007138(djr-1.1)
GO:1902958	positive regulation of mitochondrial electron transport, NADH to ubiquinone	1	1	0.12138	0.731562	EVM0007138(djr-1.1)
GO:1902990	mitotic telomere maintenance via semi-conservative replication	1	1	0.12138	0.731562	EVM0002708(pcn1)
GO:1903019	negative regulation of glycoprotein metabolic process	1	1	0.12138	0.731562	EVM0003730(BFR2)
GO:1903021	regulation of phosphodiesterase activity, acting on 3'-phosphoglycolate-terminated DNA strands	1	1	0.12138	0.731562	EVM0002708(pcn1)
GO:1903022	positive regulation of phosphodiesterase activity, acting on 3'-phosphoglycolate-terminated DNA strands	1	1	0.12138	0.731562	EVM0002708(pcn1)
GO:1903072	regulation of death-inducing signaling complex assembly	1	1	0.12138	0.731562	EVM0007138(djr-1.1)
GO:1903073	negative regulation of death-inducing signaling complex assembly	1	1	0.12138	0.731562	EVM0007138(djr-1.1)
GO:1903096	protein localization to meiotic spindle midzone	1	1	0.12138	0.731562	EVM0002587(mph1)
GO:1903116	positive regulation of actin filament-based movement	1	1	0.12138	0.731562	EVM0003706(MYL9)
GO:1903122	negative regulation of TRAIL-activated apoptotic signaling pathway	1	1	0.12138	0.731562	EVM0007138(djr-1.1)
GO:1903126	negative regulation of centriole-centriole cohesion	1	1	0.12138	0.731562	EVM0001085(nek2)
GO:1903167	regulation of pyrroline-5-carboxylate reductase activity	1	1	0.12138	0.731562	EVM0007138(djr-1.1)
GO:1903168	positive regulation of pyrroline-5-carboxylate reductase activity	1	1	0.12138	0.731562	EVM0007138(djr-1.1)
GO:1903176	regulation of tyrosine 3-monooxygenase activity	1	1	0.12138	0.731562	EVM0007138(djr-1.1)
GO:1903178	positive regulation of tyrosine 3-monooxygenase activity	1	1	0.12138	0.731562	EVM0007138(djr-1.1)
GO:1903184	L-dopa metabolic process	1	1	0.12138	0.731562	EVM0007138(djr-1.1)
GO:1903185	L-dopa biosynthetic process	1	1	0.12138	0.731562	EVM0007138(djr-1.1)
GO:1903189	glyoxal metabolic process	1	1	0.12138	0.731562	EVM0007138(djr-1.1)
GO:1903195	regulation of L-dopa biosynthetic process	1	1	0.12138	0.731562	EVM0007138(djr-1.1)
GO:1903197	positive regulation of L-dopa biosynthetic process	1	1	0.12138	0.731562	EVM0007138(djr-1.1)
GO:1903198	regulation of L-dopa decarboxylase activity	1	1	0.12138	0.731562	EVM0007138(djr-1.1)
GO:1903200	positive regulation of L-dopa decarboxylase activity	1	1	0.12138	0.731562	EVM0007138(djr-1.1)
GO:1903376	regulation of oxidative stress-induced neuron intrinsic apoptotic signaling pathway	1	1	0.12138	0.731562	EVM0007138(djr-1.1)
GO:1903377	negative regulation of oxidative stress-induced neuron intrinsic apoptotic signaling pathway	1	1	0.12138	0.731562	EVM0007138(djr-1.1)
GO:1903383	regulation of hydrogen peroxide-induced neuron intrinsic apoptotic signaling pathway	1	1	0.12138	0.731562	EVM0007138(djr-1.1)
GO:1903384	negative regulation of hydrogen peroxide-induced neuron intrinsic apoptotic signaling pathway	1	1	0.12138	0.731562	EVM0007138(djr-1.1)
GO:1903416	response to glycoside	1	1	0.12138	0.731562	EVM0001377(RAD51)
GO:1903450	regulation of G1 to G0 transition	1	1	0.12138	0.731562	EVM0001387(cek1)
GO:1903452	positive regulation of G1 to G0 transition	1	1	0.12138	0.731562	EVM0001387(cek1)
GO:1903563	microtubule bundle formation involved in horsetail-astral microtubule organization	1	1	0.12138	0.731562	EVM0006904(--)
GO:1903579	negative regulation of ATP metabolic process	1	1	0.12138	0.731562	EVM0001742(OsI_04558)
GO:1903617	positive regulation of mitotic cytokinesis, site selection	1	1	0.12138	0.731562	EVM0001447(--)
GO:1903750	regulation of intrinsic apoptotic signaling pathway in response to hydrogen peroxide	1	1	0.12138	0.731562	EVM0007138(djr-1.1)
GO:1903751	negative regulation of intrinsic apoptotic signaling pathway in response to hydrogen peroxide	1	1	0.12138	0.731562	EVM0007138(djr-1.1)
GO:1904383	response to sodium phosphate	1	1	0.12138	0.731562	EVM0001891(SPBC4F6.14)
GO:1904550	response to arachidonic acid	1	1	0.12138	0.731562	EVM0001510(PPP5C)
GO:1904585	response to putrescine	1	1	0.12138	0.731562	EVM0001891(SPBC4F6.14)
GO:1904586	cellular response to putrescine	1	1	0.12138	0.731562	EVM0001891(SPBC4F6.14)
GO:1904631	response to glucoside	1	1	0.12138	0.731562	EVM0001377(RAD51)
GO:1904726	regulation of replicative senescence	1	1	0.12138	0.731562	EVM0006097(pho-5)
GO:1904728	positive regulation of replicative senescence	1	1	0.12138	0.731562	EVM0006097(pho-5)
GO:1904782	negative regulation of NMDA glutamate receptor activity	1	1	0.12138	0.731562	EVM0007138(djr-1.1)
GO:1904812	rRNA acetylation involved in maturation of SSU-rRNA	1	1	0.12138	0.731562	EVM0007145(nat10)
GO:1905186	regulation of metaphase/anaphase transition of meiosis I	1	1	0.12138	0.731562	EVM0007331(slp1)
GO:1905188	positive regulation of metaphase/anaphase transition of meiosis I	1	1	0.12138	0.731562	EVM0007331(slp1)
GO:1905258	regulation of nitrosative stress-induced intrinsic apoptotic signaling pathway	1	1	0.12138	0.731562	EVM0007138(djr-1.1)
GO:1905259	negative regulation of nitrosative stress-induced intrinsic apoptotic signaling pathway	1	1	0.12138	0.731562	EVM0007138(djr-1.1)
GO:1905287	positive regulation of G2/M transition of mitotic cell cycle involved in cellular response to nitrogen starvation	1	1	0.12138	0.731562	EVM0007218(mug134)
GO:1905359	protein localization to meiotic spindle	1	1	0.12138	0.731562	EVM0002587(mph1)
GO:1905446	regulation of mitochondrial ATP synthesis coupled electron transport	1	1	0.12138	0.731562	EVM0007138(djr-1.1)
GO:1905448	positive regulation of mitochondrial ATP synthesis coupled electron transport	1	1	0.12138	0.731562	EVM0007138(djr-1.1)
GO:1905464	positive regulation of DNA duplex unwinding	1	1	0.12138	0.731562	EVM0000750(--)
GO:1905661	regulation of telomerase RNA reverse transcriptase activity	1	1	0.12138	0.731562	EVM0001891(SPBC4F6.14)
GO:1905663	positive regulation of telomerase RNA reverse transcriptase activity	1	1	0.12138	0.731562	EVM0001891(SPBC4F6.14)
GO:1905776	positive regulation of DNA helicase activity	1	1	0.12138	0.731562	EVM0000750(--)
GO:1905822	regulation of mitotic sister chromatid arm separation	1	1	0.12138	0.731562	EVM0003850(ark1)
GO:1905824	positive regulation of mitotic sister chromatid arm separation	1	1	0.12138	0.731562	EVM0003850(ark1)
GO:1905909	regulation of dauer entry	1	1	0.12138	0.731562	EVM0001849(prmt1)
GO:1990034	calcium ion export across plasma membrane	1	1	0.12138	0.731562	EVM0005598(YPL264C)
GO:1990417	snoRNA release from pre-rRNA	1	1	0.12138	0.731562	EVM0003950(HAS1)
GO:1990442	intrinsic apoptotic signaling pathway in response to nitrosative stress	1	1	0.12138	0.731562	EVM0007138(djr-1.1)
GO:1990519	pyrimidine nucleotide import into mitochondrion	1	1	0.12138	0.731562	EVM0004393(SPAC688.09)
GO:1990810	microtubule anchoring at mitotic spindle pole body	1	1	0.12138	0.731562	EVM0002805(WRAP73)
GO:1990828	hepatocyte dedifferentiation	1	1	0.12138	0.731562	EVM0001891(SPBC4F6.14)
GO:1990882	rRNA acetylation	1	1	0.12138	0.731562	EVM0007145(nat10)
GO:1990891	mitotic sister chromatid arm separation	1	1	0.12138	0.731562	EVM0003850(ark1)
GO:1990942	mitotic metaphase chromosome recapture	1	1	0.12138	0.731562	EVM0000352(--)
GO:1990949	metaphase/anaphase transition of meiosis I	1	1	0.12138	0.731562	EVM0007331(slp1)
GO:2000076	positive regulation of cytokinesis, site selection	1	1	0.12138	0.731562	EVM0001447(--)
GO:2000107	negative regulation of leukocyte apoptotic process	1	1	0.12138	0.731562	EVM0003009(SPAC1142.04)
GO:2000258	negative regulation of protein activation cascade	1	1	0.12138	0.731562	EVM0007228(AFUA_4G09580)
GO:2000275	regulation of oxidative phosphorylation uncoupler activity	1	1	0.12138	0.731562	EVM0007138(djr-1.1)
GO:2000277	positive regulation of oxidative phosphorylation uncoupler activity	1	1	0.12138	0.731562	EVM0007138(djr-1.1)
GO:2000310	regulation of NMDA receptor activity	1	1	0.12138	0.731562	EVM0007138(djr-1.1)
GO:2000324	positive regulation of glucocorticoid receptor signaling pathway	1	1	0.12138	0.731562	EVM0001510(PPP5C)
GO:2000371	regulation of DNA topoisomerase (ATP-hydrolyzing) activity	1	1	0.12138	0.731562	EVM0003432(cnd2)
GO:2000373	positive regulation of DNA topoisomerase (ATP-hydrolyzing) activity	1	1	0.12138	0.731562	EVM0003432(cnd2)
GO:2000621	regulation of DNA replication termination	1	1	0.12138	0.731562	EVM0005524(top2)
GO:2000751	histone H3-T3 phosphorylation involved in chromosome passenger complex localization to kinetochore	1	1	0.12138	0.731562	EVM0007700(hrk1)
GO:2001170	negative regulation of ATP biosynthetic process	1	1	0.12138	0.731562	EVM0001742(OsI_04558)
GO:2001258	negative regulation of cation channel activity	1	1	0.12138	0.731562	EVM0007138(djr-1.1)
GO:2001293	malonyl-CoA metabolic process	1	1	0.12138	0.731562	EVM0002631(cut6)
GO:2001295	malonyl-CoA biosynthetic process	1	1	0.12138	0.731562	EVM0002631(cut6)
GO:0042398	cellular modified amino acid biosynthetic process	17	104	0.121908	0.733844	EVM0001059(MSY001_2108);EVM0001061(MET13);EVM0001457(uba4);EVM0001540(chac1);EVM0001714(str4);EVM0003046(vdh);EVM0003951(MSY001_2108);EVM0004082(--);EVM0004932(GFA1);EVM0005059(ADE1);EVM0005546(ERG1);EVM0006211(mtd1);EVM0006483(egt-1);EVM0006641(ywrD);EVM0006943(spe2);EVM0007138(djr-1.1);EVM0007643(yeaW)
GO:0010126	mycothiol metabolic process	7	35	0.123777	0.742359	EVM0001557(--);EVM0002063(--);EVM0003134(mgtA);EVM0003705(ileS);EVM0003988(--);EVM0004064(aspB);EVM0006122(--)
GO:0036170	filamentous growth of a population of unicellular organisms in response to starvation	7	35	0.123777	0.742359	EVM0001139(pkiA);EVM0001424(--);EVM0002366(SCH9);EVM0004146(CNA04240);EVM0004400(NOP7);EVM0005546(ERG1);EVM0007421(GPI7)
GO:0072523	purine-containing compound catabolic process	7	35	0.123777	0.742359	EVM0000451(dut-1);EVM0001800(AAH1);EVM0003800(rihA);EVM0004319(ACLY);EVM0006143(mobA);EVM0006407(guaD);EVM0006572(pi047)
GO:0043094	cellular metabolic compound salvage	11	62	0.124515	0.744965	EVM0000113(SPAPB1A11.03);EVM0001223(THI22);EVM0001761(Uckl1);EVM0001800(AAH1);EVM0003245(PK);EVM0003276(ptf1);EVM0003800(rihA);EVM0005052(SPAC22A12.08c);EVM0005321(upp);EVM0005986(hxpA);EVM0006407(guaD)
GO:1902969	mitotic DNA replication	11	62	0.124515	0.744965	EVM0000212(exo1);EVM0000886(DPB2);EVM0001377(RAD51);EVM0002269(pfh1);EVM0002328(--);EVM0002385(pfh1);EVM0002708(pcn1);EVM0003074(mcm7);EVM0003166(hcs1);EVM0004857(pol12);EVM0006830(pri1)
GO:0010948	negative regulation of cell cycle process	28	185	0.125226	0.7483	EVM0000370(bimB);EVM0000818(l(2)dtl);EVM0000975(ube2c);EVM0001085(nek2);EVM0001303(fhkC);EVM0001373(nle1);EVM0001377(RAD51);EVM0001842(KIN7L);EVM0002134(bub1);EVM0002587(mph1);EVM0002708(pcn1);EVM0003042(trm4b);EVM0003554(CSM3);EVM0003850(ark1);EVM0003928(--);EVM0004185(cdc16);EVM0004467(gcn1);EVM0005323(--);EVM0005524(top2);EVM0005581(cdc13);EVM0005768(--);EVM0005869(cnd1);EVM0006082(LTE1);EVM00…
GO:0009110	vitamin biosynthetic process	34	230	0.125792	0.749741	EVM0000228(gly1);EVM0000325(--);EVM0000418(Prmt3);EVM0000560(GUA1);EVM0000589(DDB_G0274527);EVM0001223(THI22);EVM0001429(nahG);EVM0001457(uba4);EVM0001581(eupH);EVM0001642(gap1);EVM0001849(prmt1);EVM0002381(mobA);EVM0002511(--);EVM0002989(--);EVM0003245(PK);EVM0004064(aspB);EVM0004082(--);EVM0004146(CNA04240);EVM0005059(ADE1);EVM0005418(dim1);EVM0005467(mdn1);EVM0005546(ERG1);EVM0005674(--);EVM00…
GO:0042364	water-soluble vitamin biosynthetic process	34	230	0.125792	0.749741	EVM0000228(gly1);EVM0000325(--);EVM0000418(Prmt3);EVM0000560(GUA1);EVM0000589(DDB_G0274527);EVM0001223(THI22);EVM0001429(nahG);EVM0001457(uba4);EVM0001581(eupH);EVM0001642(gap1);EVM0001849(prmt1);EVM0002381(mobA);EVM0002511(--);EVM0002989(--);EVM0003245(PK);EVM0004064(aspB);EVM0004082(--);EVM0004146(CNA04240);EVM0005059(ADE1);EVM0005418(dim1);EVM0005467(mdn1);EVM0005546(ERG1);EVM0005674(--);EVM00…
GO:0015711	organic anion transport	32	215	0.125926	0.749741	EVM0000050(--);EVM0000166(SPBC15C4.04c);EVM0000589(DDB_G0274527);EVM0000760(AQY1);EVM0000898(elf1);EVM0001000(--);EVM0001093(fer6);EVM0001273(HIS1);EVM0001453(LAC12);EVM0001472(atrF);EVM0001727(crnA);EVM0001884(SPAC1399.02);EVM0002074(--);EVM0002135(SPBC16H5.08c);EVM0002409(ecdD);EVM0002593(hxnP);EVM0002901(bms1);EVM0003003(Mfsd10);EVM0003019(MTG2);EVM0003203(SPAC57A7.05);EVM0003663(qutD);EVM0004…
GO:0022402	cell cycle process	104	774	0.128002	0.761176	EVM0000212(exo1);EVM0000352(--);EVM0000370(bimB);EVM0000453(--);EVM0000524(sda1);EVM0000540(sid2);EVM0000807(--);EVM0000812(SCE1);EVM0000818(l(2)dtl);EVM0000822(CHS3);EVM0000886(DPB2);EVM0000898(elf1);EVM0000905(--);EVM0000927(svkA);EVM0000975(ube2c);EVM0001009(--);EVM0001085(nek2);EVM0001093(fer6);EVM0001303(fhkC);EVM0001316(--);EVM0001373(nle1);EVM0001377(RAD51);EVM0001387(cek1);EVM0001447(--);…
GO:0008299	isoprenoid biosynthetic process	17	105	0.129987	0.772043	EVM0000113(SPAPB1A11.03);EVM0000418(Prmt3);EVM0001091(lys1);EVM0001315(CYB2);EVM0001429(nahG);EVM0001581(eupH);EVM0001849(prmt1);EVM0004064(aspB);EVM0004146(CNA04240);EVM0005418(dim1);EVM0005805(4cl1);EVM0006143(mobA);EVM0006328(Bud23);EVM0006963(ataS);EVM0007109(THR1);EVM0007409(hmgA);EVM0007429(--)
GO:0043281	regulation of cysteine-type endopeptidase activity involved in apoptotic process	6	29	0.131223	0.776167	EVM0001373(nle1);EVM0001988(SPBC16E9.10c);EVM0004670(SENP1);EVM0005602(cdc22);EVM0005768(--);EVM0007138(djr-1.1)
GO:0044273	sulfur compound catabolic process	6	29	0.131223	0.776167	EVM0001433(SPAC13A11.06);EVM0001540(chac1);EVM0003277(--);EVM0004319(ACLY);EVM0006572(pi047);EVM0007316(SPBC15D4.09c)
GO:2001234	negative regulation of apoptotic signaling pathway	6	29	0.131223	0.776167	EVM0001373(nle1);EVM0001491(rrn3);EVM0001791(--);EVM0003009(SPAC1142.04);EVM0005322(--);EVM0007138(djr-1.1)
GO:1901661	quinone metabolic process	28	186	0.131315	0.776167	EVM0000325(--);EVM0000418(Prmt3);EVM0000540(sid2);EVM0001059(MSY001_2108);EVM0001091(lys1);EVM0001387(cek1);EVM0001429(nahG);EVM0001581(eupH);EVM0001714(str4);EVM0001849(prmt1);EVM0002155(MT1988);EVM0002381(mobA);EVM0002511(--);EVM0002605(--);EVM0002683(NUP);EVM0002989(--);EVM0003277(--);EVM0004064(aspB);EVM0004280(HSL1);EVM0004780(svkA);EVM0005264(SPAC1F5.03c);EVM0005546(ERG1);EVM0005805(4cl1);E…
GO:0009218	pyrimidine ribonucleotide metabolic process	9	49	0.132551	0.781588	EVM0000560(GUA1);EVM0001455(CPA1);EVM0001761(Uckl1);EVM0002631(cut6);EVM0003792(pyrABCN);EVM0005059(ADE1);EVM0005321(upp);EVM0005602(cdc22);EVM0006838(PDX1)
GO:0010833	telomere maintenance via telomere lengthening	9	49	0.132551	0.781588	EVM0000750(--);EVM0001085(nek2);EVM0001377(RAD51);EVM0002269(pfh1);EVM0002385(pfh1);EVM0004134(naf1);EVM0004596(rrp6);EVM0005069(NOP10);EVM0007145(nat10)
GO:0072331	signal transduction by p53 class mediator	11	63	0.135329	0.797008	EVM0000358(ERB1);EVM0001377(RAD51);EVM0001491(rrn3);EVM0002708(pcn1);EVM0002729(nop2);EVM0003009(SPAC1142.04);EVM0003850(ark1);EVM0003894(SPAC926.08c);EVM0004810(RRS1);EVM0004943(cbk1);EVM0005323(--)
GO:0051168	nuclear export	21	135	0.136966	0.805402	EVM0000297(--);EVM0000524(sda1);EVM0000898(elf1);EVM0001434(LHP1);EVM0001810(nst-1);EVM0001849(prmt1);EVM0001988(SPBC16E9.10c);EVM0002135(SPBC16H5.08c);EVM0002742(ZNF593);EVM0004237(NOL6);EVM0004742(BYSL);EVM0004810(RRS1);EVM0005243(RPF1);EVM0005323(--);EVM0005409(LTV1);EVM0005791(--);EVM0006328(Bud23);EVM0006615(NMD3);EVM0006777(NOP9);EVM0007079(plo1);EVM0007138(djr-1.1)
GO:0006541	glutamine metabolic process	5	23	0.137905	0.805402	EVM0000560(GUA1);EVM0001455(CPA1);EVM0003792(pyrABCN);EVM0003900(ade3);EVM0005978(SNO1)
GO:0008544	epidermis development	5	23	0.137905	0.805402	EVM0001810(nst-1);EVM0003042(trm4b);EVM0003706(MYL9);EVM0004758(sgd1);EVM0005661(SCS7)
GO:0042451	purine nucleoside biosynthetic process	5	23	0.137905	0.805402	EVM0000026(HI_1678);EVM0000560(GUA1);EVM0004146(CNA04240);EVM0005321(upp);EVM0006943(spe2)
GO:0046129	purine ribonucleoside biosynthetic process	5	23	0.137905	0.805402	EVM0000026(HI_1678);EVM0000560(GUA1);EVM0004146(CNA04240);EVM0005321(upp);EVM0006943(spe2)
GO:0051291	protein heterooligomerization	5	23	0.137905	0.805402	EVM0001510(PPP5C);EVM0004803(HHT2);EVM0005063(HHT2);EVM0005602(cdc22);EVM0006375(HHT2)
GO:0120252	hydrocarbon metabolic process	5	23	0.137905	0.805402	EVM0002297(--);EVM0003880(--);EVM0003900(ade3);EVM0005059(ADE1);EVM0005293(--)
GO:0051347	positive regulation of transferase activity	17	106	0.138369	0.807153	EVM0000750(--);EVM0000927(svkA);EVM0000975(ube2c);EVM0001085(nek2);EVM0001119(SPCC550.15c);EVM0001842(KIN7L);EVM0001891(SPBC4F6.14);EVM0001988(SPBC16E9.10c);EVM0002207(--);EVM0002708(pcn1);EVM0004134(naf1);EVM0004185(cdc16);EVM0004467(gcn1);EVM0004780(svkA);EVM0005581(cdc13);EVM0007138(djr-1.1);EVM0007331(slp1)
GO:0042430	indole-containing compound metabolic process	7	36	0.13854	0.807191	EVM0000560(GUA1);EVM0001433(SPAC13A11.06);EVM0001455(CPA1);EVM0003277(--);EVM0003792(pyrABCN);EVM0007107(SPBC24C6.09c);EVM0007643(yeaW)
GO:0006207	'de novo' pyrimidine nucleobase biosynthetic process	3	11	0.140007	0.809961	EVM0001455(CPA1);EVM0003792(pyrABCN);EVM0006838(PDX1)
GO:0006336	DNA replication-independent nucleosome assembly	3	11	0.140007	0.809961	EVM0003405(ASF1);EVM0003668(--);EVM0004595(kap123)
GO:0007100	mitotic centrosome separation	3	11	0.140007	0.809961	EVM0001085(nek2);EVM0003728(klp5);EVM0003850(ark1)
GO:0009744	response to sucrose	3	11	0.140007	0.809961	EVM0001125(SPBC713.04c);EVM0002631(cut6);EVM0006777(NOP9)
GO:0042078	germ-line stem cell division	3	11	0.140007	0.809961	EVM0000973(At5g14050);EVM0002587(mph1);EVM0005293(--)
GO:2000677	regulation of transcription regulatory region DNA binding	3	11	0.140007	0.809961	EVM0002742(ZNF593);EVM0005581(cdc13);EVM0007138(djr-1.1)
GO:0051306	mitotic sister chromatid separation	15	92	0.142175	0.813444	EVM0000370(bimB);EVM0000975(ube2c);EVM0001387(cek1);EVM0001842(KIN7L);EVM0002134(bub1);EVM0002587(mph1);EVM0003432(cnd2);EVM0003850(ark1);EVM0003928(--);EVM0004185(cdc16);EVM0005524(top2);EVM0005768(--);EVM0006082(LTE1);EVM0007079(plo1);EVM0007331(slp1)
GO:0001522	pseudouridine synthesis	4	17	0.14227	0.813444	EVM0000088(--);EVM0004008(rluD);EVM0004134(naf1);EVM0005069(NOP10)
GO:0010923	negative regulation of phosphatase activity	4	17	0.14227	0.813444	EVM0000370(bimB);EVM0001591(mpp10);EVM0006347(wee1);EVM0007218(mug134)
GO:0015947	methane metabolic process	4	17	0.14227	0.813444	EVM0002297(--);EVM0003880(--);EVM0003900(ade3);EVM0005059(ADE1)
GO:0015948	methanogenesis	4	17	0.14227	0.813444	EVM0002297(--);EVM0003880(--);EVM0003900(ade3);EVM0005059(ADE1)
GO:0015975	energy derivation by oxidation of reduced inorganic compounds	4	17	0.14227	0.813444	EVM0002297(--);EVM0003880(--);EVM0003900(ade3);EVM0005059(ADE1)
GO:0034310	primary alcohol catabolic process	4	17	0.14227	0.813444	EVM0001093(fer6);EVM0002135(SPBC16H5.08c);EVM0002901(bms1);EVM0004959(alcS)
GO:0035305	negative regulation of dephosphorylation	4	17	0.14227	0.813444	EVM0000370(bimB);EVM0001591(mpp10);EVM0006347(wee1);EVM0007218(mug134)
GO:0046134	pyrimidine nucleoside biosynthetic process	4	17	0.14227	0.813444	EVM0001455(CPA1);EVM0001761(Uckl1);EVM0003792(pyrABCN);EVM0005321(upp)
GO:2001243	negative regulation of intrinsic apoptotic signaling pathway	4	17	0.14227	0.813444	EVM0001491(rrn3);EVM0001791(--);EVM0003009(SPAC1142.04);EVM0007138(djr-1.1)
GO:0046128	purine ribonucleoside metabolic process	8	43	0.142909	0.816111	EVM0000026(HI_1678);EVM0000560(GUA1);EVM0000752(choC);EVM0001457(uba4);EVM0004146(CNA04240);EVM0005321(upp);EVM0006572(pi047);EVM0006943(spe2)
GO:0062197	cellular response to chemical stress	24	158	0.143069	0.816111	EVM0000492(YKL069W);EVM0000611(hsp104);EVM0001022(--);EVM0001119(SPCC550.15c);EVM0001303(fhkC);EVM0001387(cek1);EVM0001424(--);EVM0001457(uba4);EVM0001510(PPP5C);EVM0001756(cat-1);EVM0001791(--);EVM0001891(SPBC4F6.14);EVM0002179(SHO1);EVM0002366(SCH9);EVM0002708(pcn1);EVM0003029(SPBC1198.01);EVM0003042(trm4b);EVM0004219(FDD123);EVM0004467(gcn1);EVM0004812(FDD123);EVM0005409(LTV1);EVM0005791(--);E…
GO:0072525	pyridine-containing compound biosynthetic process	14	85	0.143799	0.819318	EVM0000560(GUA1);EVM0001059(MSY001_2108);EVM0001139(pkiA);EVM0001223(THI22);EVM0001429(nahG);EVM0001642(gap1);EVM0003245(PK);EVM0003800(rihA);EVM0004064(aspB);EVM0004146(CNA04240);EVM0005978(SNO1);EVM0006143(mobA);EVM0006838(PDX1);EVM0007138(djr-1.1)
GO:0009404	toxin metabolic process	9	50	0.145342	0.827148	EVM0000074(rtn4ip1);EVM0001515(VEL2);EVM0003029(SPBC1198.01);EVM0003790(xylB);EVM0004582(SPBC1773.06c);EVM0005702(SPBC1773.06c);EVM0006224(MET3);EVM0006479(orf1);EVM0007435(Ptgr1)
GO:0006778	porphyrin-containing compound metabolic process	27	181	0.147319	0.837429	EVM0000228(gly1);EVM0000325(--);EVM0000418(Prmt3);EVM0001087(phmFA);EVM0001429(nahG);EVM0001457(uba4);EVM0001510(PPP5C);EVM0001581(eupH);EVM0001714(str4);EVM0001849(prmt1);EVM0002155(MT1988);EVM0002244(mpl6);EVM0002381(mobA);EVM0002999(SDR4);EVM0003790(xylB);EVM0003801(CPX);EVM0004064(aspB);EVM0004067(yhdF);EVM0004805(SPCC663.06c);EVM0005127(ARMGADRAFT_1018421);EVM0005264(SPAC1F5.03c);EVM0005418(…
GO:1903047	mitotic cell cycle process	70	512	0.147649	0.838333	EVM0000212(exo1);EVM0000352(--);EVM0000370(bimB);EVM0000524(sda1);EVM0000540(sid2);EVM0000812(SCE1);EVM0000818(l(2)dtl);EVM0000822(CHS3);EVM0000886(DPB2);EVM0000927(svkA);EVM0000975(ube2c);EVM0001085(nek2);EVM0001377(RAD51);EVM0001387(cek1);EVM0001447(--);EVM0001489(eso1);EVM0001552(cut3);EVM0001800(AAH1);EVM0001810(nst-1);EVM0001842(KIN7L);EVM0002134(bub1);EVM0002269(pfh1);EVM0002328(--);EVM0002…
GO:0007097	nuclear migration	6	30	0.148226	0.838694	EVM0002957(KIF20B);EVM0003529(apsA);EVM0003706(MYL9);EVM0003728(klp5);EVM0006904(--);EVM0007079(plo1)
GO:2000116	regulation of cysteine-type endopeptidase activity	6	30	0.148226	0.838694	EVM0001373(nle1);EVM0001988(SPBC16E9.10c);EVM0004670(SENP1);EVM0005602(cdc22);EVM0005768(--);EVM0007138(djr-1.1)
GO:2000573	positive regulation of DNA biosynthetic process	6	30	0.148226	0.838694	EVM0000750(--);EVM0001085(nek2);EVM0001891(SPBC4F6.14);EVM0001988(SPBC16E9.10c);EVM0002708(pcn1);EVM0004134(naf1)
GO:0042181	ketone biosynthetic process	28	189	0.150641	0.851371	EVM0000325(--);EVM0000418(Prmt3);EVM0000540(sid2);EVM0001059(MSY001_2108);EVM0001091(lys1);EVM0001387(cek1);EVM0001429(nahG);EVM0001433(SPAC13A11.06);EVM0001581(eupH);EVM0001714(str4);EVM0001849(prmt1);EVM0002155(MT1988);EVM0002381(mobA);EVM0002511(--);EVM0002605(--);EVM0002683(NUP);EVM0002989(--);EVM0003277(--);EVM0004064(aspB);EVM0004280(HSL1);EVM0004780(svkA);EVM0005264(SPAC1F5.03c);EVM0005546…
GO:0006790	sulfur compound metabolic process	71	521	0.152445	0.859308	EVM0000062(maa);EVM0000228(gly1);EVM0000325(--);EVM0000418(Prmt3);EVM0000560(GUA1);EVM0000611(hsp104);EVM0000637(MET6);EVM0000752(choC);EVM0000898(elf1);EVM0001059(MSY001_2108);EVM0001061(MET13);EVM0001091(lys1);EVM0001093(fer6);EVM0001223(THI22);EVM0001429(nahG);EVM0001433(SPAC13A11.06);EVM0001457(uba4);EVM0001472(atrF);EVM0001540(chac1);EVM0001552(cut3);EVM0001557(--);EVM0001581(eupH);EVM000174…
GO:0006577	amino-acid betaine metabolic process	7	37	0.154115	0.859308	EVM0001059(MSY001_2108);EVM0001714(str4);EVM0003046(vdh);EVM0003951(MSY001_2108);EVM0004932(GFA1);EVM0006483(egt-1);EVM0007643(yeaW)
GO:0015750	pentose transmembrane transport	7	37	0.154115	0.859308	EVM0000420(AAMP);EVM0000898(elf1);EVM0001093(fer6);EVM0001472(atrF);EVM0002135(SPBC16H5.08c);EVM0007100(ABCG12);EVM0007373(atrF)
GO:0015753	D-xylose transmembrane transport	7	37	0.154115	0.859308	EVM0000420(AAMP);EVM0000898(elf1);EVM0001093(fer6);EVM0001472(atrF);EVM0002135(SPBC16H5.08c);EVM0007100(ABCG12);EVM0007373(atrF)
GO:1901663	quinone biosynthetic process	27	182	0.154164	0.859308	EVM0000325(--);EVM0000418(Prmt3);EVM0000540(sid2);EVM0001059(MSY001_2108);EVM0001091(lys1);EVM0001387(cek1);EVM0001429(nahG);EVM0001581(eupH);EVM0001714(str4);EVM0001849(prmt1);EVM0002155(MT1988);EVM0002381(mobA);EVM0002511(--);EVM0002605(--);EVM0002683(NUP);EVM0002989(--);EVM0003277(--);EVM0004064(aspB);EVM0004280(HSL1);EVM0004780(svkA);EVM0005264(SPAC1F5.03c);EVM0005546(ERG1);EVM0005805(4cl1);E…
GO:0006611	protein export from nucleus	20	130	0.155592	0.859308	EVM0000524(sda1);EVM0000898(elf1);EVM0001434(LHP1);EVM0001810(nst-1);EVM0001849(prmt1);EVM0001988(SPBC16E9.10c);EVM0002135(SPBC16H5.08c);EVM0002742(ZNF593);EVM0004237(NOL6);EVM0004742(BYSL);EVM0004810(RRS1);EVM0005243(RPF1);EVM0005323(--);EVM0005409(LTV1);EVM0005791(--);EVM0006328(Bud23);EVM0006615(NMD3);EVM0006777(NOP9);EVM0007079(plo1);EVM0007138(djr-1.1)
GO:1901988	negative regulation of cell cycle phase transition	22	145	0.157009	0.859308	EVM0000818(l(2)dtl);EVM0000975(ube2c);EVM0001303(fhkC);EVM0001842(KIN7L);EVM0002134(bub1);EVM0002587(mph1);EVM0002708(pcn1);EVM0003042(trm4b);EVM0003554(CSM3);EVM0003850(ark1);EVM0003928(--);EVM0004185(cdc16);EVM0004467(gcn1);EVM0005323(--);EVM0005524(top2);EVM0005581(cdc13);EVM0005768(--);EVM0006082(LTE1);EVM0006347(wee1);EVM0006904(--);EVM0007331(slp1);EVM0007700(hrk1)
GO:0033223	2-aminoethylphosphonate transport	8	44	0.157298	0.859308	EVM0000898(elf1);EVM0001093(fer6);EVM0001472(atrF);EVM0001988(SPBC16E9.10c);EVM0002135(SPBC16H5.08c);EVM0002901(bms1);EVM0007100(ABCG12);EVM0007373(atrF)
GO:0006730	one-carbon metabolic process	5	24	0.15786	0.859308	EVM0001061(MET13);EVM0006211(mtd1);EVM0006252(pi047);EVM0006572(pi047);EVM0007526(fabG)
GO:0006220	pyrimidine nucleotide metabolic process	11	65	0.158407	0.859308	EVM0000451(dut-1);EVM0000560(GUA1);EVM0001075(TMP1);EVM0001455(CPA1);EVM0001761(Uckl1);EVM0002631(cut6);EVM0003792(pyrABCN);EVM0005059(ADE1);EVM0005321(upp);EVM0005602(cdc22);EVM0006838(PDX1)
GO:0000448	cleavage in ITS2 between 5.8S rRNA and LSU-rRNA of tricistronic rRNA transcript (SSU-rRNA, 5.8S rRNA, LSU-rRNA)	2	6	0.158534	0.859308	EVM0000358(ERB1);EVM0004370(GRC3)
GO:0000730	DNA recombinase assembly	2	6	0.158534	0.859308	EVM0001377(RAD51);EVM0007683(radC)
GO:0001578	microtubule bundle formation	2	6	0.158534	0.859308	EVM0002957(KIF20B);EVM0006904(--)
GO:0006269	DNA replication, synthesis of RNA primer	2	6	0.158534	0.859308	EVM0004857(pol12);EVM0006830(pri1)
GO:0006390	mitochondrial transcription	2	6	0.158534	0.859308	EVM0004393(SPAC688.09);EVM0004800(RH48)
GO:0006582	melanin metabolic process	2	6	0.158534	0.859308	EVM0000076(--);EVM0007148(dhps)
GO:0019072	viral genome packaging	2	6	0.158534	0.859308	EVM0002901(bms1);EVM0003950(HAS1)
GO:0031016	pancreas development	2	6	0.158534	0.859308	EVM0004400(NOP7);EVM0006245(UTP25)
GO:0031578	mitotic spindle orientation checkpoint signaling	2	6	0.158534	0.859308	EVM0004185(cdc16);EVM0006082(LTE1)
GO:0032077	positive regulation of deoxyribonuclease activity	2	6	0.158534	0.859308	EVM0002708(pcn1);EVM0006731(rhp54)
GO:0034337	RNA folding	2	6	0.158534	0.859308	EVM0001434(LHP1);EVM0004800(RH48)
GO:0035999	tetrahydrofolate interconversion	2	6	0.158534	0.859308	EVM0001061(MET13);EVM0006211(mtd1)
GO:0045824	negative regulation of innate immune response	2	6	0.158534	0.859308	EVM0004237(NOL6);EVM0006266(Usp42)
GO:0045945	positive regulation of transcription by RNA polymerase III	2	6	0.158534	0.859308	EVM0000137(SPBC1711.16);EVM0002366(SCH9)
GO:0046168	glycerol-3-phosphate catabolic process	2	6	0.158534	0.859308	EVM0004522(Gpd1);EVM0005546(ERG1)
GO:0051305	chromosome movement towards spindle pole	2	6	0.158534	0.859308	EVM0001842(KIN7L);EVM0003728(klp5)
GO:0051409	response to nitrosative stress	2	6	0.158534	0.859308	EVM0003029(SPBC1198.01);EVM0007138(djr-1.1)
GO:0051754	meiotic sister chromatid cohesion, centromeric	2	6	0.158534	0.859308	EVM0002134(bub1);EVM0007079(plo1)
GO:0070252	actin-mediated cell contraction	2	6	0.158534	0.859308	EVM0003706(MYL9);EVM0007546(myo2)
GO:0071266	'de novo' L-methionine biosynthetic process	2	6	0.158534	0.859308	EVM0000637(MET6);EVM0007316(SPBC15D4.09c)
GO:0071361	cellular response to ethanol	2	6	0.158534	0.859308	EVM0004219(FDD123);EVM0004812(FDD123)
GO:0090735	DNA repair complex assembly	2	6	0.158534	0.859308	EVM0001377(RAD51);EVM0007683(radC)
GO:0098728	germline stem cell asymmetric division	2	6	0.158534	0.859308	EVM0000973(At5g14050);EVM0002587(mph1)
GO:1900378	positive regulation of secondary metabolite biosynthetic process	2	6	0.158534	0.859308	EVM0001515(VEL2);EVM0003399(--)
GO:1900424	regulation of defense response to bacterium	2	6	0.158534	0.859308	EVM0005768(--);EVM0006266(Usp42)
GO:1903026	negative regulation of RNA polymerase II regulatory region sequence-specific DNA binding	2	6	0.158534	0.859308	EVM0002742(ZNF593);EVM0005581(cdc13)
GO:2000158	positive regulation of ubiquitin-specific protease activity	2	6	0.158534	0.859308	EVM0000560(GUA1);EVM0001988(SPBC16E9.10c)
GO:0032508	DNA duplex unwinding	15	94	0.161547	0.874675	EVM0000374(DBP3);EVM0000750(--);EVM0001140(DBP8);EVM0001377(RAD51);EVM0002269(pfh1);EVM0002385(pfh1);EVM0003074(mcm7);EVM0003166(hcs1);EVM0003565(DBP9);EVM0003950(HAS1);EVM0004166(dbp4);EVM0004476(SGS1);EVM0004494(dbp6);EVM0006956(ROK1);EVM0007397(DBP10)
GO:0007088	regulation of mitotic nuclear division	22	146	0.164992	0.886144	EVM0000370(bimB);EVM0000540(sid2);EVM0000927(svkA);EVM0000975(ube2c);EVM0001085(nek2);EVM0001387(cek1);EVM0001489(eso1);EVM0001842(KIN7L);EVM0002134(bub1);EVM0002587(mph1);EVM0003535(rio1);EVM0003728(klp5);EVM0003850(ark1);EVM0003928(--);EVM0004185(cdc16);EVM0005768(--);EVM0006082(LTE1);EVM0006347(wee1);EVM0007079(plo1);EVM0007218(mug134);EVM0007331(slp1);EVM0007700(hrk1)
GO:0006213	pyrimidine nucleoside metabolic process	6	31	0.166163	0.886144	EVM0001455(CPA1);EVM0001761(Uckl1);EVM0003792(pyrABCN);EVM0003800(rihA);EVM0005321(upp);EVM0005602(cdc22)
GO:0010127	mycothiol-dependent detoxification	6	31	0.166163	0.886144	EVM0000074(rtn4ip1);EVM0003029(SPBC1198.01);EVM0003790(xylB);EVM0004582(SPBC1773.06c);EVM0005702(SPBC1773.06c);EVM0006479(orf1)
GO:0016138	glycoside biosynthetic process	6	31	0.166163	0.886144	EVM0001557(--);EVM0002063(--);EVM0003134(mgtA);EVM0003705(ileS);EVM0003988(--);EVM0006122(--)
GO:0051447	negative regulation of meiotic cell cycle	6	31	0.166163	0.886144	EVM0001303(fhkC);EVM0002587(mph1);EVM0003850(ark1);EVM0005581(cdc13);EVM0005869(cnd1);EVM0007433(YCG1)
GO:0000212	meiotic spindle organization	4	18	0.166386	0.886144	EVM0000370(bimB);EVM0003728(klp5);EVM0003850(ark1);EVM0007079(plo1)
GO:0017000	antibiotic biosynthetic process	4	18	0.166386	0.886144	EVM0000113(SPAPB1A11.03);EVM0001433(SPAC13A11.06);EVM0003399(--);EVM0004959(alcS)
GO:0052200	response to host defenses	4	18	0.166386	0.886144	EVM0000637(MET6);EVM0001139(pkiA);EVM0004146(CNA04240);EVM0007228(AFUA_4G09580)
GO:0075136	response to host	4	18	0.166386	0.886144	EVM0000637(MET6);EVM0001139(pkiA);EVM0004146(CNA04240);EVM0007228(AFUA_4G09580)
GO:1901071	glucosamine-containing compound metabolic process	4	18	0.166386	0.886144	EVM0000822(CHS3);EVM0004491(--);EVM0005208(CHS4);EVM0006386(EXT2)
GO:1901161	primary amino compound catabolic process	4	18	0.166386	0.886144	EVM0001093(fer6);EVM0002135(SPBC16H5.08c);EVM0002901(bms1);EVM0005986(hxpA)
GO:0022618	ribonucleoprotein complex assembly	29	199	0.167412	0.886144	EVM0000358(ERB1);EVM0000374(DBP3);EVM0000420(AAMP);EVM0000625(Ppan);EVM0001125(SPBC713.04c);EVM0001160(rrp5);EVM0001373(nle1);EVM0001901(SNU13);EVM0002257(--);EVM0002648(MRT4);EVM0002729(nop2);EVM0002901(bms1);EVM0003171(--);EVM0003189(DRS1);EVM0003894(SPAC926.08c);EVM0003950(HAS1);EVM0004134(naf1);EVM0004736(gar2);EVM0004810(RRS1);EVM0004941(HPM1);EVM0005094(brx1);EVM0005243(RPF1);EVM0005323(--)…
GO:0006979	response to oxidative stress	27	184	0.168389	0.886144	EVM0000074(rtn4ip1);EVM0000492(YKL069W);EVM0000611(hsp104);EVM0001022(--);EVM0001119(SPCC550.15c);EVM0001303(fhkC);EVM0001387(cek1);EVM0001457(uba4);EVM0001510(PPP5C);EVM0001756(cat-1);EVM0001791(--);EVM0001849(prmt1);EVM0001891(SPBC4F6.14);EVM0002179(SHO1);EVM0002366(SCH9);EVM0002708(pcn1);EVM0003042(trm4b);EVM0004219(FDD123);EVM0004467(gcn1);EVM0004812(FDD123);EVM0005322(--);EVM0005409(LTV1);EV…
GO:0006744	ubiquinone biosynthetic process	16	102	0.168529	0.886144	EVM0000418(Prmt3);EVM0000540(sid2);EVM0001059(MSY001_2108);EVM0001387(cek1);EVM0001429(nahG);EVM0001581(eupH);EVM0001714(str4);EVM0001849(prmt1);EVM0002381(mobA);EVM0004064(aspB);EVM0004280(HSL1);EVM0004780(svkA);EVM0005264(SPAC1F5.03c);EVM0005546(ERG1);EVM0006143(mobA);EVM0006328(Bud23)
GO:0070925	organelle assembly	41	291	0.16884	0.886144	EVM0000358(ERB1);EVM0000374(DBP3);EVM0000420(AAMP);EVM0000625(Ppan);EVM0001085(nek2);EVM0001125(SPBC713.04c);EVM0001160(rrp5);EVM0001373(nle1);EVM0001810(nst-1);EVM0001842(KIN7L);EVM0002257(--);EVM0002587(mph1);EVM0002648(MRT4);EVM0002729(nop2);EVM0002805(WRAP73);EVM0002901(bms1);EVM0002957(KIF20B);EVM0003171(--);EVM0003189(DRS1);EVM0003728(klp5);EVM0003850(ark1);EVM0003894(SPAC926.08c);EVM000395…
GO:0006567	threonine catabolic process	7	38	0.170457	0.886144	EVM0000074(rtn4ip1);EVM0003029(SPBC1198.01);EVM0003790(xylB);EVM0004582(SPBC1773.06c);EVM0005702(SPBC1773.06c);EVM0006479(orf1);EVM0007435(Ptgr1)
GO:0015871	choline transport	7	38	0.170457	0.886144	EVM0000898(elf1);EVM0001093(fer6);EVM0001472(atrF);EVM0002135(SPBC16H5.08c);EVM0005965(--);EVM0007100(ABCG12);EVM0007373(atrF)
GO:0006919	activation of cysteine-type endopeptidase activity involved in apoptotic process	3	12	0.1707	0.886144	EVM0001988(SPBC16E9.10c);EVM0004670(SENP1);EVM0005602(cdc22)
GO:0009099	valine biosynthetic process	3	12	0.1707	0.886144	EVM0001433(SPAC13A11.06);EVM0003277(--);EVM0006572(pi047)
GO:0034087	establishment of mitotic sister chromatid cohesion	3	12	0.1707	0.886144	EVM0001489(eso1);EVM0002708(pcn1);EVM0003554(CSM3)
GO:0045003	double-strand break repair via synthesis-dependent strand annealing	3	12	0.1707	0.886144	EVM0001377(RAD51);EVM0006731(rhp54);EVM0007683(radC)
GO:0061727	methylglyoxal catabolic process to lactate	3	12	0.1707	0.886144	EVM0003504(SPCC777.06c);EVM0006229(--);EVM0007138(djr-1.1)
GO:1903715	regulation of aerobic respiration	3	12	0.1707	0.886144	EVM0001988(SPBC16E9.10c);EVM0005323(--);EVM0007138(djr-1.1)
GO:0060249	anatomical structure homeostasis	18	117	0.171187	0.886144	EVM0000212(exo1);EVM0000370(bimB);EVM0000750(--);EVM0001377(RAD51);EVM0002269(pfh1);EVM0002385(pfh1);EVM0002587(mph1);EVM0002708(pcn1);EVM0003706(MYL9);EVM0004154(SPCC1672.07);EVM0004803(HHT2);EVM0004857(pol12);EVM0005063(HHT2);EVM0005069(NOP10);EVM0006375(HHT2);EVM0006731(rhp54);EVM0006830(pri1);EVM0007683(radC)
GO:0009220	pyrimidine ribonucleotide biosynthetic process	8	45	0.172341	0.886144	EVM0000560(GUA1);EVM0001455(CPA1);EVM0001761(Uckl1);EVM0002631(cut6);EVM0003792(pyrABCN);EVM0005059(ADE1);EVM0005321(upp);EVM0006838(PDX1)
GO:0015716	organic phosphonate transport	8	45	0.172341	0.886144	EVM0000898(elf1);EVM0001093(fer6);EVM0001472(atrF);EVM0002135(SPBC16H5.08c);EVM0002901(bms1);EVM0003019(MTG2);EVM0007100(ABCG12);EVM0007373(atrF)
GO:0032204	regulation of telomere maintenance	8	45	0.172341	0.886144	EVM0000750(--);EVM0001085(nek2);EVM0001891(SPBC4F6.14);EVM0002269(pfh1);EVM0002385(pfh1);EVM0004134(naf1);EVM0004596(rrp6);EVM0007145(nat10)
GO:0015698	inorganic anion transport	20	132	0.172631	0.886144	EVM0000122(gacS);EVM0000204(pho-4);EVM0000898(elf1);EVM0001058(SPAC869.05c);EVM0001093(fer6);EVM0001472(atrF);EVM0001727(crnA);EVM0001813(--);EVM0002074(--);EVM0002135(SPBC16H5.08c);EVM0002409(ecdD);EVM0002901(bms1);EVM0003312(gpr89-b);EVM0003421(SYG1);EVM0003663(qutD);EVM0005128(gpi1);EVM0005531(crnA);EVM0006097(pho-5);EVM0007100(ABCG12);EVM0007373(atrF)
GO:0006720	isoprenoid metabolic process	17	110	0.174847	0.886144	EVM0000113(SPAPB1A11.03);EVM0000418(Prmt3);EVM0001091(lys1);EVM0001315(CYB2);EVM0001429(nahG);EVM0001581(eupH);EVM0001849(prmt1);EVM0004064(aspB);EVM0004146(CNA04240);EVM0005418(dim1);EVM0005805(4cl1);EVM0006143(mobA);EVM0006328(Bud23);EVM0006963(ataS);EVM0007109(THR1);EVM0007409(hmgA);EVM0007429(--)
GO:0000272	polysaccharide catabolic process	14	88	0.174859	0.886144	EVM0000452(exgB);EVM0001087(phmFA);EVM0001111(eglD);EVM0001645(GPH1);EVM0001742(OsI_04558);EVM0002244(mpl6);EVM0002904(amyD);EVM0002999(SDR4);EVM0004067(yhdF);EVM0004805(SPCC663.06c);EVM0005127(ARMGADRAFT_1018421);EVM0005466(yhdF);EVM0007187(SOU1);EVM0007526(fabG)
GO:0006779	porphyrin-containing compound biosynthetic process	25	170	0.176736	0.886144	EVM0000228(gly1);EVM0000418(Prmt3);EVM0001087(phmFA);EVM0001429(nahG);EVM0001457(uba4);EVM0001510(PPP5C);EVM0001581(eupH);EVM0001714(str4);EVM0001849(prmt1);EVM0002244(mpl6);EVM0002381(mobA);EVM0002999(SDR4);EVM0003790(xylB);EVM0003801(CPX);EVM0004064(aspB);EVM0004067(yhdF);EVM0004805(SPCC663.06c);EVM0005127(ARMGADRAFT_1018421);EVM0005264(SPAC1F5.03c);EVM0005418(dim1);EVM0005546(ERG1);EVM0006143(…
GO:0071826	ribonucleoprotein complex subunit organization	30	208	0.177252	0.886144	EVM0000358(ERB1);EVM0000374(DBP3);EVM0000420(AAMP);EVM0000611(hsp104);EVM0000625(Ppan);EVM0001125(SPBC713.04c);EVM0001160(rrp5);EVM0001373(nle1);EVM0001901(SNU13);EVM0002257(--);EVM0002648(MRT4);EVM0002729(nop2);EVM0002901(bms1);EVM0003171(--);EVM0003189(DRS1);EVM0003894(SPAC926.08c);EVM0003950(HAS1);EVM0004134(naf1);EVM0004736(gar2);EVM0004810(RRS1);EVM0004941(HPM1);EVM0005094(brx1);EVM0005243(R…
GO:0015937	coenzyme A biosynthetic process	5	25	0.178909	0.886144	EVM0001075(TMP1);EVM0001093(fer6);EVM0001761(Uckl1);EVM0002135(SPBC16H5.08c);EVM0007373(atrF)
GO:0018958	phenol-containing compound metabolic process	5	25	0.178909	0.886144	EVM0000076(--);EVM0004273(--);EVM0006338(PEP2);EVM0007138(djr-1.1);EVM0007148(dhps)
GO:0061983	meiosis II cell cycle process	5	25	0.178909	0.886144	EVM0002134(bub1);EVM0003850(ark1);EVM0005869(cnd1);EVM0007079(plo1);EVM0007331(slp1)
GO:0006820	anion transport	40	285	0.179034	0.886144	EVM0000050(--);EVM0000122(gacS);EVM0000166(SPBC15C4.04c);EVM0000204(pho-4);EVM0000589(DDB_G0274527);EVM0000760(AQY1);EVM0000898(elf1);EVM0001000(--);EVM0001058(SPAC869.05c);EVM0001093(fer6);EVM0001273(HIS1);EVM0001453(LAC12);EVM0001472(atrF);EVM0001727(crnA);EVM0001813(--);EVM0001884(SPAC1399.02);EVM0002074(--);EVM0002135(SPBC16H5.08c);EVM0002409(ecdD);EVM0002593(hxnP);EVM0002901(bms1);EVM0003003…
GO:0051445	regulation of meiotic cell cycle	12	74	0.180731	0.886144	EVM0000807(--);EVM0001303(fhkC);EVM0001515(VEL2);EVM0002587(mph1);EVM0003850(ark1);EVM0004500(cdc13);EVM0005581(cdc13);EVM0005869(cnd1);EVM0006347(wee1);EVM0007218(mug134);EVM0007331(slp1);EVM0007433(YCG1)
GO:1901991	negative regulation of mitotic cell cycle phase transition	17	111	0.184676	0.886144	EVM0000818(l(2)dtl);EVM0000975(ube2c);EVM0001842(KIN7L);EVM0002134(bub1);EVM0002587(mph1);EVM0002708(pcn1);EVM0003850(ark1);EVM0003928(--);EVM0004185(cdc16);EVM0004467(gcn1);EVM0005323(--);EVM0005581(cdc13);EVM0005768(--);EVM0006082(LTE1);EVM0006904(--);EVM0007331(slp1);EVM0007700(hrk1)
GO:0000079	regulation of cyclin-dependent protein serine/threonine kinase activity	6	32	0.184962	0.886144	EVM0003636(--);EVM0004185(cdc16);EVM0004500(cdc13);EVM0005581(cdc13);EVM0006347(wee1);EVM0006995(PCL1)
GO:0030321	transepithelial chloride transport	6	32	0.184962	0.886144	EVM0000898(elf1);EVM0001093(fer6);EVM0001472(atrF);EVM0002135(SPBC16H5.08c);EVM0007100(ABCG12);EVM0007373(atrF)
GO:0031109	microtubule polymerization or depolymerization	6	32	0.184962	0.886144	EVM0000352(--);EVM0003619(--);EVM0003728(klp5);EVM0003928(--);EVM0006463(bimC);EVM0007079(plo1)
GO:0032102	negative regulation of response to external stimulus	6	32	0.184962	0.886144	EVM0003633(HD-10);EVM0004237(NOL6);EVM0004400(NOP7);EVM0005322(--);EVM0006266(Usp42);EVM0007409(hmgA)
GO:0051647	nucleus localization	6	32	0.184962	0.886144	EVM0002957(KIF20B);EVM0003529(apsA);EVM0003706(MYL9);EVM0003728(klp5);EVM0006904(--);EVM0007079(plo1)
GO:0000916	actomyosin contractile ring contraction	7	39	0.187516	0.886144	EVM0000822(CHS3);EVM0000927(svkA);EVM0002957(KIF20B);EVM0003706(MYL9);EVM0004185(cdc16);EVM0007079(plo1);EVM0007546(myo2)
GO:0036213	contractile ring contraction	7	39	0.187516	0.886144	EVM0000822(CHS3);EVM0000927(svkA);EVM0002957(KIF20B);EVM0003706(MYL9);EVM0004185(cdc16);EVM0007079(plo1);EVM0007546(myo2)
GO:0043215	daunorubicin transport	7	39	0.187516	0.886144	EVM0000898(elf1);EVM0001093(fer6);EVM0001472(atrF);EVM0001552(cut3);EVM0002135(SPBC16H5.08c);EVM0007100(ABCG12);EVM0007373(atrF)
GO:0046777	protein autophosphorylation	7	39	0.187516	0.886144	EVM0001085(nek2);EVM0001387(cek1);EVM0002587(mph1);EVM0003231(FMP52);EVM0003535(rio1);EVM0003850(ark1);EVM0004780(svkA)
GO:1901656	glycoside transport	7	39	0.187516	0.886144	EVM0000898(elf1);EVM0001093(fer6);EVM0001472(atrF);EVM0001552(cut3);EVM0002135(SPBC16H5.08c);EVM0007100(ABCG12);EVM0007373(atrF)
GO:1901796	regulation of signal transduction by p53 class mediator	8	46	0.188002	0.886144	EVM0000358(ERB1);EVM0001491(rrn3);EVM0002729(nop2);EVM0003009(SPAC1142.04);EVM0003850(ark1);EVM0003894(SPAC926.08c);EVM0004810(RRS1);EVM0005323(--)
GO:0019287	isopentenyl diphosphate biosynthetic process, mevalonate pathway	4	19	0.191823	0.886144	EVM0001091(lys1);EVM0005805(4cl1);EVM0007109(THR1);EVM0007409(hmgA)
GO:0033313	meiotic cell cycle checkpoint signaling	4	19	0.191823	0.886144	EVM0001303(fhkC);EVM0002587(mph1);EVM0003042(trm4b);EVM0003850(ark1)
GO:0052173	response to defenses of other organism	4	19	0.191823	0.886144	EVM0000637(MET6);EVM0001139(pkiA);EVM0004146(CNA04240);EVM0007228(AFUA_4G09580)
GO:0007018	microtubule-based movement	11	68	0.196429	0.886144	EVM0000352(--);EVM0001842(KIN7L);EVM0002957(KIF20B);EVM0003529(apsA);EVM0003728(klp5);EVM0004280(HSL1);EVM0005467(mdn1);EVM0006026(--);EVM0006463(bimC);EVM0006904(--);EVM0007546(myo2)
GO:0048565	digestive tract development	5	26	0.200935	0.886144	EVM0002312(croc);EVM0003432(cnd2);EVM0006245(UTP25);EVM0006386(EXT2);EVM0007453(ARG1)
GO:0034404	nucleobase-containing small molecule biosynthetic process	13	83	0.201534	0.886144	EVM0000026(HI_1678);EVM0000451(dut-1);EVM0000560(GUA1);EVM0001139(pkiA);EVM0001455(CPA1);EVM0001642(gap1);EVM0001761(Uckl1);EVM0001988(SPBC16E9.10c);EVM0003792(pyrABCN);EVM0004146(CNA04240);EVM0005321(upp);EVM0006943(spe2);EVM0007453(ARG1)
GO:0043571	maintenance of CRISPR repeat elements	9	54	0.202209	0.886144	EVM0000374(DBP3);EVM0001140(DBP8);EVM0003565(DBP9);EVM0003950(HAS1);EVM0004494(dbp6);EVM0004800(RH48);EVM0005906(fkr-4);EVM0006956(ROK1);EVM0007397(DBP10)
GO:0051346	negative regulation of hydrolase activity	9	54	0.202209	0.886144	EVM0000370(bimB);EVM0001373(nle1);EVM0001591(mpp10);EVM0004219(FDD123);EVM0004812(FDD123);EVM0005768(--);EVM0006347(wee1);EVM0007138(djr-1.1);EVM0007218(mug134)
GO:0006030	chitin metabolic process	3	13	0.203072	0.886144	EVM0000822(CHS3);EVM0004491(--);EVM0005208(CHS4)
GO:0007159	leukocyte cell-cell adhesion	3	13	0.203072	0.886144	EVM0007148(dhps);EVM0007228(AFUA_4G09580);EVM0007453(ARG1)
GO:0009200	deoxyribonucleoside triphosphate metabolic process	3	13	0.203072	0.886144	EVM0000451(dut-1);EVM0001075(TMP1);EVM0005602(cdc22)
GO:0033135	regulation of peptidyl-serine phosphorylation	3	13	0.203072	0.886144	EVM0000137(SPBC1711.16);EVM0004467(gcn1);EVM0007138(djr-1.1)
GO:0034285	response to disaccharide	3	13	0.203072	0.886144	EVM0001125(SPBC713.04c);EVM0002631(cut6);EVM0006777(NOP9)
GO:0034724	DNA replication-independent nucleosome organization	3	13	0.203072	0.886144	EVM0003405(ASF1);EVM0003668(--);EVM0004595(kap123)
GO:0035822	gene conversion	3	13	0.203072	0.886144	EVM0000807(--);EVM0003554(CSM3);EVM0006731(rhp54)
GO:0042743	hydrogen peroxide metabolic process	3	13	0.203072	0.886144	EVM0000113(SPAPB1A11.03);EVM0001756(cat-1);EVM0007138(djr-1.1)
GO:0043392	negative regulation of DNA binding	3	13	0.203072	0.886144	EVM0001085(nek2);EVM0002742(ZNF593);EVM0005581(cdc13)
GO:0051596	methylglyoxal catabolic process	3	13	0.203072	0.886144	EVM0003504(SPCC777.06c);EVM0006229(--);EVM0007138(djr-1.1)
GO:0060359	response to ammonium ion	3	13	0.203072	0.886144	EVM0001510(PPP5C);EVM0001891(SPBC4F6.14);EVM0007453(ARG1)
GO:0070661	leukocyte proliferation	3	13	0.203072	0.886144	EVM0004146(CNA04240);EVM0005322(--);EVM0007148(dhps)
GO:0071222	cellular response to lipopolysaccharide	3	13	0.203072	0.886144	EVM0004742(BYSL);EVM0005322(--);EVM0007453(ARG1)
GO:0045930	negative regulation of mitotic cell cycle	21	143	0.204181	0.886144	EVM0000818(l(2)dtl);EVM0000975(ube2c);EVM0001373(nle1);EVM0001842(KIN7L);EVM0002134(bub1);EVM0002587(mph1);EVM0002708(pcn1);EVM0003554(CSM3);EVM0003850(ark1);EVM0003928(--);EVM0004185(cdc16);EVM0004467(gcn1);EVM0005323(--);EVM0005524(top2);EVM0005581(cdc13);EVM0005768(--);EVM0006082(LTE1);EVM0006347(wee1);EVM0006904(--);EVM0007331(slp1);EVM0007700(hrk1)
GO:0007004	telomere maintenance via telomerase	8	47	0.20424	0.886144	EVM0000750(--);EVM0001085(nek2);EVM0002269(pfh1);EVM0002385(pfh1);EVM0004134(naf1);EVM0004596(rrp6);EVM0005069(NOP10);EVM0007145(nat10)
GO:0001824	blastocyst development	6	33	0.204547	0.886144	EVM0001085(nek2);EVM0001373(nle1);EVM0002257(--);EVM0003668(--);EVM0004742(BYSL);EVM0007337(Ccnb1ip1)
GO:0006954	inflammatory response	6	33	0.204547	0.886144	EVM0005322(--);EVM0006245(UTP25);EVM0006572(pi047);EVM0007138(djr-1.1);EVM0007228(AFUA_4G09580);EVM0007453(ARG1)
GO:0070633	transepithelial transport	6	33	0.204547	0.886144	EVM0000898(elf1);EVM0001093(fer6);EVM0001472(atrF);EVM0002135(SPBC16H5.08c);EVM0007100(ABCG12);EVM0007373(atrF)
GO:0002082	regulation of oxidative phosphorylation	2	7	0.204832	0.886144	EVM0001988(SPBC16E9.10c);EVM0007138(djr-1.1)
GO:0002920	regulation of humoral immune response	2	7	0.204832	0.886144	EVM0005768(--);EVM0007228(AFUA_4G09580)
GO:0006067	ethanol metabolic process	2	7	0.204832	0.886144	EVM0001433(SPAC13A11.06);EVM0004959(alcS)
GO:0006809	nitric oxide biosynthetic process	2	7	0.204832	0.886144	EVM0004869(NAR1);EVM0007453(ARG1)
GO:0007606	sensory perception of chemical stimulus	2	7	0.204832	0.886144	EVM0005062(--);EVM0005714(SPCC757.13)
GO:0009202	deoxyribonucleoside triphosphate biosynthetic process	2	7	0.204832	0.886144	EVM0001075(TMP1);EVM0005602(cdc22)
GO:0015996	chlorophyll catabolic process	2	7	0.204832	0.886144	EVM0000325(--);EVM0002155(MT1988)
GO:0016479	negative regulation of transcription by RNA polymerase I	2	7	0.204832	0.886144	EVM0003535(rio1);EVM0005323(--)
GO:0018198	peptidyl-cysteine modification	2	7	0.204832	0.886144	EVM0001457(uba4);EVM0007138(djr-1.1)
GO:0030491	heteroduplex formation	2	7	0.204832	0.886144	EVM0001377(RAD51);EVM0006731(rhp54)
GO:0031034	myosin filament assembly	2	7	0.204832	0.886144	EVM0003706(MYL9);EVM0007546(myo2)
GO:0031536	positive regulation of exit from mitosis	2	7	0.204832	0.886144	EVM0000370(bimB);EVM0000975(ube2c)
GO:0035046	pronuclear migration	2	7	0.204832	0.886144	EVM0002957(KIF20B);EVM0007079(plo1)
GO:0036171	filamentous growth of a population of unicellular organisms in response to chemical stimulus	2	7	0.204832	0.886144	EVM0002366(SCH9);EVM0005546(ERG1)
GO:0043097	pyrimidine nucleoside salvage	2	7	0.204832	0.886144	EVM0001761(Uckl1);EVM0005321(upp)
GO:0044205	'de novo' UMP biosynthetic process	2	7	0.204832	0.886144	EVM0001455(CPA1);EVM0003792(pyrABCN)
GO:0045981	positive regulation of nucleotide metabolic process	2	7	0.204832	0.886144	EVM0001988(SPBC16E9.10c);EVM0007138(djr-1.1)
GO:0048663	neuron fate commitment	2	7	0.204832	0.886144	EVM0002284(ppt-1);EVM0004943(cbk1)
GO:0050787	detoxification of mercury ion	2	7	0.204832	0.886144	EVM0002731(--);EVM0007138(djr-1.1)
GO:0060251	regulation of glial cell proliferation	2	7	0.204832	0.886144	EVM0003535(rio1);EVM0004943(cbk1)
GO:0071514	genetic imprinting	2	7	0.204832	0.886144	EVM0003554(CSM3);EVM0004758(sgd1)
GO:0071548	response to dexamethasone	2	7	0.204832	0.886144	EVM0002708(pcn1);EVM0007453(ARG1)
GO:0090232	positive regulation of spindle checkpoint	2	7	0.204832	0.886144	EVM0002587(mph1);EVM0003850(ark1)
GO:0090267	positive regulation of mitotic cell cycle spindle assembly checkpoint	2	7	0.204832	0.886144	EVM0002587(mph1);EVM0003850(ark1)
GO:1900544	positive regulation of purine nucleotide metabolic process	2	7	0.204832	0.886144	EVM0001988(SPBC16E9.10c);EVM0007138(djr-1.1)
GO:1903003	positive regulation of protein deubiquitination	2	7	0.204832	0.886144	EVM0001988(SPBC16E9.10c);EVM0005323(--)
GO:1903025	regulation of RNA polymerase II regulatory region sequence-specific DNA binding	2	7	0.204832	0.886144	EVM0002742(ZNF593);EVM0005581(cdc13)
GO:1903341	regulation of meiotic DNA double-strand break formation	2	7	0.204832	0.886144	EVM0005869(cnd1);EVM0007433(YCG1)
GO:1903580	positive regulation of ATP metabolic process	2	7	0.204832	0.886144	EVM0001988(SPBC16E9.10c);EVM0007138(djr-1.1)
GO:1904872	regulation of telomerase RNA localization to Cajal body	2	7	0.204832	0.886144	EVM0004596(rrp6);EVM0005069(NOP10)
GO:1990426	mitotic recombination-dependent replication fork processing	2	7	0.204832	0.886144	EVM0000212(exo1);EVM0001377(RAD51)
GO:2000678	negative regulation of transcription regulatory region DNA binding	2	7	0.204832	0.886144	EVM0002742(ZNF593);EVM0005581(cdc13)
GO:2001251	negative regulation of chromosome organization	17	113	0.205132	0.886144	EVM0000370(bimB);EVM0000750(--);EVM0000975(ube2c);EVM0001842(KIN7L);EVM0002134(bub1);EVM0002269(pfh1);EVM0002385(pfh1);EVM0002587(mph1);EVM0003009(SPAC1142.04);EVM0003850(ark1);EVM0003928(--);EVM0004185(cdc16);EVM0004596(rrp6);EVM0005768(--);EVM0006082(LTE1);EVM0007145(nat10);EVM0007331(slp1)
GO:0031503	protein-containing complex localization	22	151	0.208077	0.886144	EVM0000297(--);EVM0000524(sda1);EVM0000898(elf1);EVM0001434(LHP1);EVM0001810(nst-1);EVM0001849(prmt1);EVM0001988(SPBC16E9.10c);EVM0002135(SPBC16H5.08c);EVM0002587(mph1);EVM0002742(ZNF593);EVM0003928(--);EVM0004237(NOL6);EVM0004742(BYSL);EVM0004810(RRS1);EVM0005243(RPF1);EVM0005323(--);EVM0005409(LTV1);EVM0005791(--);EVM0006328(Bud23);EVM0006615(NMD3);EVM0006777(NOP9);EVM0007700(hrk1)
GO:0005975	carbohydrate metabolic process	67	503	0.215426	0.886144	EVM0000026(HI_1678);EVM0000062(maa);EVM0000452(exgB);EVM0000611(hsp104);EVM0000667(chiA1);EVM0000822(CHS3);EVM0000855(SPBC21B10.07);EVM0001055(N6AMT1);EVM0001059(MSY001_2108);EVM0001084(moeA);EVM0001087(phmFA);EVM0001091(lys1);EVM0001100(gyg-1);EVM0001111(eglD);EVM0001139(pkiA);EVM0001223(THI22);EVM0001433(SPAC13A11.06);EVM0001455(CPA1);EVM0001515(VEL2);EVM0001642(gap1);EVM0001645(GPH1);EVM000174…
GO:0043446	cellular alkane metabolic process	4	20	0.218372	0.886144	EVM0002297(--);EVM0003880(--);EVM0003900(ade3);EVM0005059(ADE1)
GO:0043447	alkane biosynthetic process	4	20	0.218372	0.886144	EVM0002297(--);EVM0003880(--);EVM0003900(ade3);EVM0005059(ADE1)
GO:1901160	primary amino compound metabolic process	4	20	0.218372	0.886144	EVM0001093(fer6);EVM0002135(SPBC16H5.08c);EVM0002901(bms1);EVM0005986(hxpA)
GO:0008272	sulfate transport	8	48	0.221013	0.886144	EVM0000898(elf1);EVM0001058(SPAC869.05c);EVM0001093(fer6);EVM0001472(atrF);EVM0002135(SPBC16H5.08c);EVM0002901(bms1);EVM0007100(ABCG12);EVM0007373(atrF)
GO:0010458	exit from mitosis	8	48	0.221013	0.886144	EVM0000370(bimB);EVM0000540(sid2);EVM0000927(svkA);EVM0000975(ube2c);EVM0003535(rio1);EVM0004185(cdc16);EVM0006082(LTE1);EVM0007079(plo1)
GO:0072522	purine-containing compound biosynthetic process	30	214	0.222376	0.886144	EVM0000026(HI_1678);EVM0000113(SPAPB1A11.03);EVM0000560(GUA1);EVM0000637(MET6);EVM0001075(TMP1);EVM0001091(lys1);EVM0001093(fer6);EVM0001139(pkiA);EVM0001455(CPA1);EVM0001642(gap1);EVM0001742(OsI_04558);EVM0001761(Uckl1);EVM0001800(AAH1);EVM0001988(SPBC16E9.10c);EVM0002135(SPBC16H5.08c);EVM0002284(ppt-1);EVM0002631(cut6);EVM0003277(--);EVM0003792(pyrABCN);EVM0003900(ade3);EVM0004146(CNA04240);EVM…
GO:0006766	vitamin metabolic process	34	245	0.222495	0.886144	EVM0000228(gly1);EVM0000325(--);EVM0000418(Prmt3);EVM0000560(GUA1);EVM0000589(DDB_G0274527);EVM0001223(THI22);EVM0001429(nahG);EVM0001457(uba4);EVM0001581(eupH);EVM0001642(gap1);EVM0001849(prmt1);EVM0002381(mobA);EVM0002511(--);EVM0002989(--);EVM0003245(PK);EVM0004064(aspB);EVM0004082(--);EVM0004146(CNA04240);EVM0005059(ADE1);EVM0005418(dim1);EVM0005467(mdn1);EVM0005546(ERG1);EVM0005674(--);EVM00…
GO:0006767	water-soluble vitamin metabolic process	34	245	0.222495	0.886144	EVM0000228(gly1);EVM0000325(--);EVM0000418(Prmt3);EVM0000560(GUA1);EVM0000589(DDB_G0274527);EVM0001223(THI22);EVM0001429(nahG);EVM0001457(uba4);EVM0001581(eupH);EVM0001642(gap1);EVM0001849(prmt1);EVM0002381(mobA);EVM0002511(--);EVM0002989(--);EVM0003245(PK);EVM0004064(aspB);EVM0004082(--);EVM0004146(CNA04240);EVM0005059(ADE1);EVM0005418(dim1);EVM0005467(mdn1);EVM0005546(ERG1);EVM0005674(--);EVM00…
GO:0002949	tRNA threonylcarbamoyladenosine modification	7	41	0.223566	0.886144	EVM0000611(hsp104);EVM0001093(fer6);EVM0001988(SPBC16E9.10c);EVM0002135(SPBC16H5.08c);EVM0002901(bms1);EVM0003127(ctf18);EVM0005467(mdn1)
GO:0015840	urea transport	7	41	0.223566	0.886144	EVM0000898(elf1);EVM0001093(fer6);EVM0001472(atrF);EVM0002135(SPBC16H5.08c);EVM0002901(bms1);EVM0007100(ABCG12);EVM0007373(atrF)
GO:0015886	heme transport	7	41	0.223566	0.886144	EVM0000898(elf1);EVM0001093(fer6);EVM0001472(atrF);EVM0002135(SPBC16H5.08c);EVM0005467(mdn1);EVM0007100(ABCG12);EVM0007373(atrF)
GO:0007114	cell budding	5	27	0.223816	0.886144	EVM0001119(SPCC550.15c);EVM0001457(uba4);EVM0003701(rot1);EVM0005856(--);EVM0006142(AXL2)
GO:1902807	negative regulation of cell cycle G1/S phase transition	5	27	0.223816	0.886144	EVM0002708(pcn1);EVM0003850(ark1);EVM0004467(gcn1);EVM0005581(cdc13);EVM0007700(hrk1)
GO:2000134	negative regulation of G1/S transition of mitotic cell cycle	5	27	0.223816	0.886144	EVM0002708(pcn1);EVM0003850(ark1);EVM0004467(gcn1);EVM0005581(cdc13);EVM0007700(hrk1)
GO:0051100	negative regulation of binding	6	34	0.224836	0.886144	EVM0001085(nek2);EVM0001849(prmt1);EVM0002742(ZNF593);EVM0003850(ark1);EVM0005581(cdc13);EVM0007138(djr-1.1)
GO:0071897	DNA biosynthetic process	17	115	0.226594	0.886144	EVM0000750(--);EVM0000818(l(2)dtl);EVM0000886(DPB2);EVM0001085(nek2);EVM0001891(SPBC4F6.14);EVM0001988(SPBC16E9.10c);EVM0002269(pfh1);EVM0002385(pfh1);EVM0002708(pcn1);EVM0004134(naf1);EVM0004596(rrp6);EVM0004857(pol12);EVM0005069(NOP10);EVM0006731(rhp54);EVM0006830(pri1);EVM0007145(nat10);EVM0007683(radC)
GO:0006270	DNA replication initiation	15	100	0.227196	0.886144	EVM0000197(--);EVM0000611(hsp104);EVM0000886(DPB2);EVM0001093(fer6);EVM0001303(fhkC);EVM0001988(SPBC16E9.10c);EVM0003074(mcm7);EVM0004805(SPCC663.06c);EVM0004857(pol12);EVM0005467(mdn1);EVM0005614(IPI3);EVM0006182(--);EVM0006830(pri1);EVM0007100(ABCG12);EVM0007447(--)
GO:0000053	argininosuccinate metabolic process	1	2	0.228046	0.886144	EVM0007453(ARG1)
GO:0000451	rRNA 2'-O-methylation	1	2	0.228046	0.886144	EVM0002350(SPB1)
GO:0000711	meiotic DNA repair synthesis	1	2	0.228046	0.886144	EVM0006731(rhp54)
GO:0001188	RNA polymerase I preinitiation complex assembly	1	2	0.228046	0.886144	EVM0001491(rrn3)
GO:0001315	age-dependent response to reactive oxygen species	1	2	0.228046	0.886144	EVM0000611(hsp104)
GO:0001504	neurotransmitter uptake	1	2	0.228046	0.886144	EVM0007138(djr-1.1)
GO:0001560	regulation of cell growth by extracellular stimulus	1	2	0.228046	0.886144	EVM0000625(Ppan)
GO:0001783	B cell apoptotic process	1	2	0.228046	0.886144	EVM0003009(SPAC1142.04)
GO:0001826	inner cell mass cell differentiation	1	2	0.228046	0.886144	EVM0001373(nle1)
GO:0002674	negative regulation of acute inflammatory response	1	2	0.228046	0.886144	EVM0005322(--)
GO:0002778	antibacterial peptide production	1	2	0.228046	0.886144	EVM0005768(--)
GO:0002780	antibacterial peptide biosynthetic process	1	2	0.228046	0.886144	EVM0005768(--)
GO:0002786	regulation of antibacterial peptide production	1	2	0.228046	0.886144	EVM0005768(--)
GO:0002803	positive regulation of antibacterial peptide production	1	2	0.228046	0.886144	EVM0005768(--)
GO:0002807	positive regulation of antimicrobial peptide biosynthetic process	1	2	0.228046	0.886144	EVM0005768(--)
GO:0002808	regulation of antibacterial peptide biosynthetic process	1	2	0.228046	0.886144	EVM0005768(--)
GO:0002902	regulation of B cell apoptotic process	1	2	0.228046	0.886144	EVM0003009(SPAC1142.04)
GO:0003360	brainstem development	1	2	0.228046	0.886144	EVM0005059(ADE1)
GO:0003381	epithelial cell morphogenesis involved in gastrulation	1	2	0.228046	0.886144	EVM0003706(MYL9)
GO:0003384	apical constriction involved in gastrulation	1	2	0.228046	0.886144	EVM0003706(MYL9)
GO:0006050	mannosamine metabolic process	1	2	0.228046	0.886144	EVM0004146(CNA04240)
GO:0006051	N-acetylmannosamine metabolic process	1	2	0.228046	0.886144	EVM0004146(CNA04240)
GO:0006218	uridine catabolic process	1	2	0.228046	0.886144	EVM0003800(rihA)
GO:0006223	uracil salvage	1	2	0.228046	0.886144	EVM0005321(upp)
GO:0006240	dCDP biosynthetic process	1	2	0.228046	0.886144	EVM0005602(cdc22)
GO:0006386	termination of RNA polymerase III transcription	1	2	0.228046	0.886144	EVM0001434(LHP1)
GO:0006392	transcription elongation from mitochondrial promoter	1	2	0.228046	0.886144	EVM0004800(RH48)
GO:0006686	sphingomyelin biosynthetic process	1	2	0.228046	0.886144	EVM0000752(choC)
GO:0006723	cuticle hydrocarbon biosynthetic process	1	2	0.228046	0.886144	EVM0005293(--)
GO:0006846	acetate transport	1	2	0.228046	0.886144	EVM0004959(alcS)
GO:0006847	plasma membrane acetate transport	1	2	0.228046	0.886144	EVM0004959(alcS)
GO:0006953	acute-phase response	1	2	0.228046	0.886144	EVM0007453(ARG1)
GO:0006956	complement activation	1	2	0.228046	0.886144	EVM0007228(AFUA_4G09580)
GO:0006963	positive regulation of antibacterial peptide biosynthetic process	1	2	0.228046	0.886144	EVM0005768(--)
GO:0006971	hypotonic response	1	2	0.228046	0.886144	EVM0007546(myo2)
GO:0007058	spindle assembly involved in female meiosis II	1	2	0.228046	0.886144	EVM0007079(plo1)
GO:0007147	female meiosis II	1	2	0.228046	0.886144	EVM0007079(plo1)
GO:0007215	glutamate receptor signaling pathway	1	2	0.228046	0.886144	EVM0007138(djr-1.1)
GO:0007280	pole cell migration	1	2	0.228046	0.886144	EVM0007409(hmgA)
GO:0007344	pronuclear fusion	1	2	0.228046	0.886144	EVM0007079(plo1)
GO:0007614	short-term memory	1	2	0.228046	0.886144	EVM0003042(trm4b)
GO:0008542	visual learning	1	2	0.228046	0.886144	EVM0007409(hmgA)
GO:0009149	pyrimidine nucleoside triphosphate catabolic process	1	2	0.228046	0.886144	EVM0000451(dut-1)
GO:0009155	purine deoxyribonucleotide catabolic process	1	2	0.228046	0.886144	EVM0000451(dut-1)
GO:0009213	pyrimidine deoxyribonucleoside triphosphate catabolic process	1	2	0.228046	0.886144	EVM0000451(dut-1)
GO:0009254	peptidoglycan turnover	1	2	0.228046	0.886144	EVM0004932(GFA1)
GO:0009951	polarity specification of dorsal/ventral axis	1	2	0.228046	0.886144	EVM0001377(RAD51)
GO:0010046	response to mycotoxin	1	2	0.228046	0.886144	EVM0007453(ARG1)
GO:0010133	proline catabolic process to glutamate	1	2	0.228046	0.886144	EVM0006672(POX2)
GO:0010155	regulation of proton transport	1	2	0.228046	0.886144	EVM0007138(djr-1.1)
GO:0010252	auxin homeostasis	1	2	0.228046	0.886144	EVM0006777(NOP9)
GO:0010380	regulation of chlorophyll biosynthetic process	1	2	0.228046	0.886144	EVM0001510(PPP5C)
GO:0010457	centriole-centriole cohesion	1	2	0.228046	0.886144	EVM0001085(nek2)
GO:0010661	positive regulation of muscle cell apoptotic process	1	2	0.228046	0.886144	EVM0007409(hmgA)
GO:0010663	positive regulation of striated muscle cell apoptotic process	1	2	0.228046	0.886144	EVM0007409(hmgA)
GO:0010666	positive regulation of cardiac muscle cell apoptotic process	1	2	0.228046	0.886144	EVM0007409(hmgA)
GO:0010688	negative regulation of ribosomal protein gene transcription by RNA polymerase II	1	2	0.228046	0.886144	EVM0002312(croc)
GO:0010697	negative regulation of mitotic spindle pole body separation	1	2	0.228046	0.886144	EVM0006347(wee1)
GO:0010724	regulation of definitive erythrocyte differentiation	1	2	0.228046	0.886144	EVM0004670(SENP1)
GO:0010777	meiotic mismatch repair involved in reciprocal meiotic recombination	1	2	0.228046	0.886144	EVM0003092(Msh5)
GO:0010803	regulation of tumor necrosis factor-mediated signaling pathway	1	2	0.228046	0.886144	EVM0005322(--)
GO:0010914	positive regulation of sterigmatocystin biosynthetic process	1	2	0.228046	0.886144	EVM0001515(VEL2)
GO:0014912	negative regulation of smooth muscle cell migration	1	2	0.228046	0.886144	EVM0005322(--)
GO:0015014	heparan sulfate proteoglycan biosynthetic process, polysaccharide chain biosynthetic process	1	2	0.228046	0.886144	EVM0006386(EXT2)
GO:0015872	dopamine transport	1	2	0.228046	0.886144	EVM0007138(djr-1.1)
GO:0016076	snRNA catabolic process	1	2	0.228046	0.886144	EVM0004596(rrp6)
GO:0016576	histone dephosphorylation	1	2	0.228046	0.886144	EVM0001510(PPP5C)
GO:0018171	peptidyl-cysteine oxidation	1	2	0.228046	0.886144	EVM0007138(djr-1.1)
GO:0019073	viral DNA genome packaging	1	2	0.228046	0.886144	EVM0002901(bms1)
GO:0019074	viral RNA genome packaging	1	2	0.228046	0.886144	EVM0003950(HAS1)
GO:0019557	histidine catabolic process to glutamate and formate	1	2	0.228046	0.886144	EVM0006407(guaD)
GO:0019615	catechol catabolic process, ortho-cleavage	1	2	0.228046	0.886144	EVM0004273(--)
GO:0019679	propionate metabolic process, methylcitrate cycle	1	2	0.228046	0.886144	EVM0005470(ach1)
GO:0019918	peptidyl-arginine methylation, to symmetrical-dimethyl arginine	1	2	0.228046	0.886144	EVM0005932(Ndufaf7)
GO:0019991	septate junction assembly	1	2	0.228046	0.886144	EVM0004780(svkA)
GO:0021846	cell proliferation in forebrain	1	2	0.228046	0.886144	EVM0005602(cdc22)
GO:0030320	cellular monovalent inorganic anion homeostasis	1	2	0.228046	0.886144	EVM0003421(SYG1)
GO:0030388	fructose 1,6-bisphosphate metabolic process	1	2	0.228046	0.886144	EVM0001742(OsI_04558)
GO:0030449	regulation of complement activation	1	2	0.228046	0.886144	EVM0007228(AFUA_4G09580)
GO:0031036	myosin II filament assembly	1	2	0.228046	0.886144	EVM0003706(MYL9)
GO:0032060	bleb assembly	1	2	0.228046	0.886144	EVM0007546(myo2)
GO:0032065	maintenance of protein location in cell cortex	1	2	0.228046	0.886144	EVM0003529(apsA)
GO:0032202	telomere assembly	1	2	0.228046	0.886144	EVM0000750(--)
GO:0032286	central nervous system myelin maintenance	1	2	0.228046	0.886144	EVM0005661(SCS7)
GO:0032429	regulation of phospholipase A2 activity	1	2	0.228046	0.886144	EVM0002284(ppt-1)
GO:0032612	interleukin-1 production	1	2	0.228046	0.886144	EVM0005322(--)
GO:0032652	regulation of interleukin-1 production	1	2	0.228046	0.886144	EVM0005322(--)
GO:0032677	regulation of interleukin-8 production	1	2	0.228046	0.886144	EVM0007138(djr-1.1)
GO:0032692	negative regulation of interleukin-1 production	1	2	0.228046	0.886144	EVM0005322(--)
GO:0033234	negative regulation of protein sumoylation	1	2	0.228046	0.886144	EVM0007138(djr-1.1)
GO:0033235	positive regulation of protein sumoylation	1	2	0.228046	0.886144	EVM0000807(--)
GO:0033298	contractile vacuole organization	1	2	0.228046	0.886144	EVM0007546(myo2)
GO:0033860	regulation of NAD(P)H oxidase activity	1	2	0.228046	0.886144	EVM0007138(djr-1.1)
GO:0033864	positive regulation of NAD(P)H oxidase activity	1	2	0.228046	0.886144	EVM0007138(djr-1.1)
GO:0034090	maintenance of meiotic sister chromatid cohesion	1	2	0.228046	0.886144	EVM0007079(plo1)
GO:0034405	response to fluid shear stress	1	2	0.228046	0.886144	EVM0007453(ARG1)
GO:0034462	small-subunit processome assembly	1	2	0.228046	0.886144	EVM0006906(ESF2)
GO:0034631	microtubule anchoring at spindle pole body	1	2	0.228046	0.886144	EVM0002805(WRAP73)
GO:0034770	histone H4-K20 methylation	1	2	0.228046	0.886144	EVM0000137(SPBC1711.16)
GO:0035044	sperm aster formation	1	2	0.228046	0.886144	EVM0007079(plo1)
GO:0035405	histone-threonine phosphorylation	1	2	0.228046	0.886144	EVM0007700(hrk1)
GO:0035433	acetate transmembrane transport	1	2	0.228046	0.886144	EVM0004959(alcS)
GO:0035585	calcium-mediated signaling using extracellular calcium source	1	2	0.228046	0.886144	EVM0004179(MID1)
GO:0035617	stress granule disassembly	1	2	0.228046	0.886144	EVM0000611(hsp104)
GO:0035875	maintenance of meiotic sister chromatid cohesion, centromeric	1	2	0.228046	0.886144	EVM0007079(plo1)
GO:0036164	cell-abiotic substrate adhesion	1	2	0.228046	0.886144	EVM0001800(AAH1)
GO:0036462	TRAIL-activated apoptotic signaling pathway	1	2	0.228046	0.886144	EVM0007138(djr-1.1)
GO:0036476	neuron death in response to hydrogen peroxide	1	2	0.228046	0.886144	EVM0007138(djr-1.1)
GO:0042102	positive regulation of T cell proliferation	1	2	0.228046	0.886144	EVM0007148(dhps)
GO:0042426	choline catabolic process	1	2	0.228046	0.886144	EVM0003707(prnB)
GO:0042541	hemoglobin biosynthetic process	1	2	0.228046	0.886144	EVM0001849(prmt1)
GO:0042634	regulation of hair cycle	1	2	0.228046	0.886144	EVM0005661(SCS7)
GO:0043100	pyrimidine nucleobase salvage	1	2	0.228046	0.886144	EVM0005321(upp)
GO:0043150	DNA synthesis involved in double-strand break repair via homologous recombination	1	2	0.228046	0.886144	EVM0006731(rhp54)
GO:0043496	regulation of protein homodimerization activity	1	2	0.228046	0.886144	EVM0007138(djr-1.1)
GO:0043508	negative regulation of JUN kinase activity	1	2	0.228046	0.886144	EVM0005322(--)
GO:0043651	linoleic acid metabolic process	1	2	0.228046	0.886144	EVM0005322(--)
GO:0043942	negative regulation of sexual sporulation resulting in formation of a cellular spore	1	2	0.228046	0.886144	EVM0005581(cdc13)
GO:0043985	histone H4-R3 methylation	1	2	0.228046	0.886144	EVM0001849(prmt1)
GO:0043987	histone H3-S10 phosphorylation	1	2	0.228046	0.886144	EVM0003850(ark1)
GO:0044065	regulation of respiratory system process	1	2	0.228046	0.886144	EVM0003019(MTG2)
GO:0044878	mitotic cytokinesis checkpoint signaling	1	2	0.228046	0.886144	EVM0006904(--)
GO:0045604	regulation of epidermal cell differentiation	1	2	0.228046	0.886144	EVM0001810(nst-1)
GO:0045682	regulation of epidermis development	1	2	0.228046	0.886144	EVM0001810(nst-1)
GO:0045764	positive regulation of cellular amino acid metabolic process	1	2	0.228046	0.886144	EVM0007138(djr-1.1)
GO:0045980	negative regulation of nucleotide metabolic process	1	2	0.228046	0.886144	EVM0001742(OsI_04558)
GO:0046062	dCDP metabolic process	1	2	0.228046	0.886144	EVM0005602(cdc22)
GO:0046078	dUMP metabolic process	1	2	0.228046	0.886144	EVM0000451(dut-1)
GO:0046100	hypoxanthine metabolic process	1	2	0.228046	0.886144	EVM0001800(AAH1)
GO:0046279	3,4-dihydroxybenzoate biosynthetic process	1	2	0.228046	0.886144	EVM0006338(PEP2)
GO:0046499	S-adenosylmethioninamine metabolic process	1	2	0.228046	0.886144	EVM0006943(spe2)
GO:0046704	CDP metabolic process	1	2	0.228046	0.886144	EVM0005602(cdc22)
GO:0048388	endosomal lumen acidification	1	2	0.228046	0.886144	EVM0003312(gpr89-b)
GO:0048548	regulation of pinocytosis	1	2	0.228046	0.886144	EVM0002284(ppt-1)
GO:0048600	oocyte fate commitment	1	2	0.228046	0.886144	EVM0007079(plo1)
GO:0048641	regulation of skeletal muscle tissue development	1	2	0.228046	0.886144	EVM0007409(hmgA)
GO:0048643	positive regulation of skeletal muscle tissue development	1	2	0.228046	0.886144	EVM0007409(hmgA)
GO:0051039	positive regulation of transcription involved in meiotic cell cycle	1	2	0.228046	0.886144	EVM0001387(cek1)
GO:0051105	regulation of DNA ligation	1	2	0.228046	0.886144	EVM0001377(RAD51)
GO:0051391	tRNA acetylation	1	2	0.228046	0.886144	EVM0007145(nat10)
GO:0051602	response to electrical stimulus	1	2	0.228046	0.886144	EVM0001891(SPBC4F6.14)
GO:0051790	short-chain fatty acid biosynthetic process	1	2	0.228046	0.886144	EVM0005470(ach1)
GO:0051791	medium-chain fatty acid metabolic process	1	2	0.228046	0.886144	EVM0004389(YMR210W)
GO:0051793	medium-chain fatty acid catabolic process	1	2	0.228046	0.886144	EVM0004389(YMR210W)
GO:0055083	monovalent inorganic anion homeostasis	1	2	0.228046	0.886144	EVM0003421(SYG1)
GO:0060215	primitive hemopoiesis	1	2	0.228046	0.886144	EVM0005069(NOP10)
GO:0060295	regulation of cilium movement involved in cell motility	1	2	0.228046	0.886144	EVM0006026(--)
GO:0060318	definitive erythrocyte differentiation	1	2	0.228046	0.886144	EVM0004670(SENP1)
GO:0060416	response to growth hormone	1	2	0.228046	0.886144	EVM0007453(ARG1)
GO:0060465	pharynx development	1	2	0.228046	0.886144	EVM0006386(EXT2)
GO:0060539	diaphragm development	1	2	0.228046	0.886144	EVM0007453(ARG1)
GO:0060567	negative regulation of DNA-templated transcription, termination	1	2	0.228046	0.886144	EVM0001849(prmt1)
GO:0060629	regulation of homologous chromosome segregation	1	2	0.228046	0.886144	EVM0000807(--)
GO:0061484	hematopoietic stem cell homeostasis	1	2	0.228046	0.886144	EVM0001373(nle1)
GO:0061820	telomeric D-loop disassembly	1	2	0.228046	0.886144	EVM0000750(--)
GO:0070314	G1 to G0 transition	1	2	0.228046	0.886144	EVM0001387(cek1)
GO:0070370	cellular heat acclimation	1	2	0.228046	0.886144	EVM0000611(hsp104)
GO:0070414	trehalose metabolism in response to heat stress	1	2	0.228046	0.886144	EVM0000611(hsp104)
GO:0070476	rRNA (guanine-N7)-methylation	1	2	0.228046	0.886144	EVM0006328(Bud23)
GO:0071048	nuclear retention of unspliced pre-mRNA at the site of transcription	1	2	0.228046	0.886144	EVM0004596(rrp6)
GO:0071377	cellular response to glucagon stimulus	1	2	0.228046	0.886144	EVM0007453(ARG1)
GO:0071423	malate transmembrane transport	1	2	0.228046	0.886144	EVM0003203(SPAC57A7.05)
GO:0071498	cellular response to fluid shear stress	1	2	0.228046	0.886144	EVM0007453(ARG1)
GO:0071515	genetic imprinting at mating-type locus	1	2	0.228046	0.886144	EVM0003554(CSM3)
GO:0072356	chromosome passenger complex localization to kinetochore	1	2	0.228046	0.886144	EVM0007700(hrk1)
GO:0072376	protein activation cascade	1	2	0.228046	0.886144	EVM0007228(AFUA_4G09580)
GO:0072501	cellular divalent inorganic anion homeostasis	1	2	0.228046	0.886144	EVM0003421(SYG1)
GO:0072505	divalent inorganic anion homeostasis	1	2	0.228046	0.886144	EVM0003421(SYG1)
GO:0075297	negative regulation of ascospore formation	1	2	0.228046	0.886144	EVM0005581(cdc13)
GO:0090056	regulation of chlorophyll metabolic process	1	2	0.228046	0.886144	EVM0001510(PPP5C)
GO:0090086	negative regulation of protein deubiquitination	1	2	0.228046	0.886144	EVM0007138(djr-1.1)
GO:0090669	telomerase RNA stabilization	1	2	0.228046	0.886144	EVM0004134(naf1)
GO:0097167	circadian regulation of translation	1	2	0.228046	0.886144	EVM0001891(SPBC4F6.14)
GO:0097340	inhibition of cysteine-type endopeptidase activity	1	2	0.228046	0.886144	EVM0005768(--)
GO:0097341	zymogen inhibition	1	2	0.228046	0.886144	EVM0005768(--)
GO:0098532	histone H3-K27 trimethylation	1	2	0.228046	0.886144	EVM0005293(--)
GO:0098725	symmetric cell division	1	2	0.228046	0.886144	EVM0003850(ark1)
GO:0110026	regulation of DNA strand resection involved in replication fork processing	1	2	0.228046	0.886144	EVM0001377(RAD51)
GO:0110027	negative regulation of DNA strand resection involved in replication fork processing	1	2	0.228046	0.886144	EVM0001377(RAD51)
GO:1900242	regulation of synaptic vesicle endocytosis	1	2	0.228046	0.886144	EVM0002284(ppt-1)
GO:1900244	positive regulation of synaptic vesicle endocytosis	1	2	0.228046	0.886144	EVM0002284(ppt-1)
GO:1900426	positive regulation of defense response to bacterium	1	2	0.228046	0.886144	EVM0005768(--)
GO:1900449	regulation of glutamate receptor signaling pathway	1	2	0.228046	0.886144	EVM0007138(djr-1.1)
GO:1901299	negative regulation of hydrogen peroxide-mediated programmed cell death	1	2	0.228046	0.886144	EVM0007138(djr-1.1)
GO:1901355	response to rapamycin	1	2	0.228046	0.886144	EVM0001891(SPBC4F6.14)
GO:1901563	response to camptothecin	1	2	0.228046	0.886144	EVM0001377(RAD51)
GO:1901642	nucleoside transmembrane transport	1	2	0.228046	0.886144	EVM0002683(NUP)
GO:1901668	regulation of superoxide dismutase activity	1	2	0.228046	0.886144	EVM0007138(djr-1.1)
GO:1901671	positive regulation of superoxide dismutase activity	1	2	0.228046	0.886144	EVM0007138(djr-1.1)
GO:1901685	glutathione derivative metabolic process	1	2	0.228046	0.886144	EVM0005322(--)
GO:1901687	glutathione derivative biosynthetic process	1	2	0.228046	0.886144	EVM0005322(--)
GO:1901925	negative regulation of protein import into nucleus during spindle assembly checkpoint	1	2	0.228046	0.886144	EVM0003850(ark1)
GO:1902019	regulation of cilium-dependent cell motility	1	2	0.228046	0.886144	EVM0006026(--)
GO:1902041	regulation of extrinsic apoptotic signaling pathway via death domain receptors	1	2	0.228046	0.886144	EVM0007138(djr-1.1)
GO:1902182	shoot apical meristem development	1	2	0.228046	0.886144	EVM0005614(IPI3)
GO:1902236	negative regulation of endoplasmic reticulum stress-induced intrinsic apoptotic signaling pathway	1	2	0.228046	0.886144	EVM0007138(djr-1.1)
GO:1902364	negative regulation of protein localization to spindle pole body	1	2	0.228046	0.886144	EVM0004185(cdc16)
GO:1902857	positive regulation of non-motile cilium assembly	1	2	0.228046	0.886144	EVM0002805(WRAP73)
GO:1903038	negative regulation of leukocyte cell-cell adhesion	1	2	0.228046	0.886144	EVM0007453(ARG1)
GO:1903093	regulation of protein K48-linked deubiquitination	1	2	0.228046	0.886144	EVM0007138(djr-1.1)
GO:1903094	negative regulation of protein K48-linked deubiquitination	1	2	0.228046	0.886144	EVM0007138(djr-1.1)
GO:1903115	regulation of actin filament-based movement	1	2	0.228046	0.886144	EVM0003706(MYL9)
GO:1903121	regulation of TRAIL-activated apoptotic signaling pathway	1	2	0.228046	0.886144	EVM0007138(djr-1.1)
GO:1903179	regulation of dopamine biosynthetic process	1	2	0.228046	0.886144	EVM0007138(djr-1.1)
GO:1903181	positive regulation of dopamine biosynthetic process	1	2	0.228046	0.886144	EVM0007138(djr-1.1)
GO:1903207	regulation of hydrogen peroxide-induced neuron death	1	2	0.228046	0.886144	EVM0007138(djr-1.1)
GO:1903208	negative regulation of hydrogen peroxide-induced neuron death	1	2	0.228046	0.886144	EVM0007138(djr-1.1)
GO:1903209	positive regulation of oxidative stress-induced cell death	1	2	0.228046	0.886144	EVM0007138(djr-1.1)
GO:1903353	regulation of nucleus organization	1	2	0.228046	0.886144	EVM0007079(plo1)
GO:1903599	positive regulation of autophagy of mitochondrion	1	2	0.228046	0.886144	EVM0007138(djr-1.1)
GO:1904706	negative regulation of vascular associated smooth muscle cell proliferation	1	2	0.228046	0.886144	EVM0005322(--)
GO:1904749	regulation of protein localization to nucleolus	1	2	0.228046	0.886144	EVM0006615(NMD3)
GO:1904751	positive regulation of protein localization to nucleolus	1	2	0.228046	0.886144	EVM0006615(NMD3)
GO:1904776	regulation of protein localization to cell cortex	1	2	0.228046	0.886144	EVM0003850(ark1)
GO:1904833	positive regulation of removal of superoxide radicals	1	2	0.228046	0.886144	EVM0007138(djr-1.1)
GO:1905191	positive regulation of metaphase/anaphase transition of meiosis II	1	2	0.228046	0.886144	EVM0007331(slp1)
GO:1905516	positive regulation of fertilization	1	2	0.228046	0.886144	EVM0007138(djr-1.1)
GO:1990001	inhibition of cysteine-type endopeptidase activity involved in apoptotic process	1	2	0.228046	0.886144	EVM0005768(--)
GO:1990451	cellular stress response to acidic pH	1	2	0.228046	0.886144	EVM0004467(gcn1)
GO:1990625	negative regulation of cytoplasmic translational initiation in response to stress	1	2	0.228046	0.886144	EVM0004467(gcn1)
GO:1990813	meiotic centromeric cohesion protection	1	2	0.228046	0.886144	EVM0007079(plo1)
GO:1990884	RNA acetylation	1	2	0.228046	0.886144	EVM0007145(nat10)
GO:2000157	negative regulation of ubiquitin-specific protease activity	1	2	0.228046	0.886144	EVM0007138(djr-1.1)
GO:2000253	positive regulation of feeding behavior	1	2	0.228046	0.886144	EVM0006026(--)
GO:2000257	regulation of protein activation cascade	1	2	0.228046	0.886144	EVM0007228(AFUA_4G09580)
GO:2000284	positive regulation of cellular amino acid biosynthetic process	1	2	0.228046	0.886144	EVM0007138(djr-1.1)
GO:2000322	regulation of glucocorticoid receptor signaling pathway	1	2	0.228046	0.886144	EVM0001510(PPP5C)
GO:2000653	regulation of genetic imprinting	1	2	0.228046	0.886144	EVM0004758(sgd1)
GO:2000679	positive regulation of transcription regulatory region DNA binding	1	2	0.228046	0.886144	EVM0007138(djr-1.1)
GO:0042559	pteridine-containing compound biosynthetic process	10	63	0.228788	0.888319	EVM0001061(MET13);EVM0001087(phmFA);EVM0002244(mpl6);EVM0002999(SDR4);EVM0004067(yhdF);EVM0005059(ADE1);EVM0005127(ARMGADRAFT_1018421);EVM0005466(yhdF);EVM0006211(mtd1);EVM0007526(fabG)
GO:0032787	monocarboxylic acid metabolic process	72	546	0.232628	0.902516	EVM0000062(maa);EVM0000228(gly1);EVM0000325(--);EVM0000418(Prmt3);EVM0000466(Sc5d);EVM0001047(prnB);EVM0001087(phmFA);EVM0001091(lys1);EVM0001139(pkiA);EVM0001359(prnB);EVM0001429(nahG);EVM0001433(SPAC13A11.06);EVM0001457(uba4);EVM0001642(gap1);EVM0001742(OsI_04558);EVM0001849(prmt1);EVM0001864(FRO6);EVM0002244(mpl6);EVM0002272(PUT4);EVM0002381(mobA);EVM0002511(--);EVM0002631(cut6);EVM0002989(--)…
GO:0006023	aminoglycan biosynthetic process	9	56	0.233649	0.905043	EVM0000062(maa);EVM0000822(CHS3);EVM0001084(moeA);EVM0002631(cut6);EVM0003792(pyrABCN);EVM0004932(GFA1);EVM0005059(ADE1);EVM0005208(CHS4);EVM0006386(EXT2)
GO:0071236	cellular response to antibiotic	9	56	0.233649	0.905043	EVM0001022(--);EVM0001510(PPP5C);EVM0001756(cat-1);EVM0002708(pcn1);EVM0003042(trm4b);EVM0004219(FDD123);EVM0004467(gcn1);EVM0004812(FDD123);EVM0007138(djr-1.1)
GO:0051783	regulation of nuclear division	25	177	0.23575	0.90752	EVM0000370(bimB);EVM0000540(sid2);EVM0000807(--);EVM0000927(svkA);EVM0000975(ube2c);EVM0001085(nek2);EVM0001303(fhkC);EVM0001387(cek1);EVM0001489(eso1);EVM0001842(KIN7L);EVM0002134(bub1);EVM0002587(mph1);EVM0003535(rio1);EVM0003728(klp5);EVM0003850(ark1);EVM0003928(--);EVM0004185(cdc16);EVM0005768(--);EVM0005869(cnd1);EVM0006082(LTE1);EVM0006347(wee1);EVM0007079(plo1);EVM0007218(mug134);EVM000733…
GO:0006580	ethanolamine metabolic process	3	14	0.236696	0.90752	EVM0001093(fer6);EVM0002135(SPBC16H5.08c);EVM0002901(bms1)
GO:0009438	methylglyoxal metabolic process	3	14	0.236696	0.90752	EVM0003504(SPCC777.06c);EVM0006229(--);EVM0007138(djr-1.1)
GO:0016254	preassembly of GPI anchor in ER membrane	3	14	0.236696	0.90752	EVM0004208(GPI10);EVM0005128(gpi1);EVM0007421(GPI7)
GO:0030473	nuclear migration along microtubule	3	14	0.236696	0.90752	EVM0003529(apsA);EVM0003728(klp5);EVM0006904(--)
GO:0033567	DNA replication, Okazaki fragment processing	3	14	0.236696	0.90752	EVM0002269(pfh1);EVM0002328(--);EVM0002385(pfh1)
GO:0035050	embryonic heart tube development	3	14	0.236696	0.90752	EVM0006026(--);EVM0007079(plo1);EVM0007409(hmgA)
GO:0042439	ethanolamine-containing compound metabolic process	3	14	0.236696	0.90752	EVM0001093(fer6);EVM0002135(SPBC16H5.08c);EVM0002901(bms1)
GO:0043173	nucleotide salvage	3	14	0.236696	0.90752	EVM0001761(Uckl1);EVM0003800(rihA);EVM0005321(upp)
GO:0044771	meiotic cell cycle phase transition	3	14	0.236696	0.90752	EVM0002587(mph1);EVM0003850(ark1);EVM0007331(slp1)
GO:0046336	ethanolamine catabolic process	3	14	0.236696	0.90752	EVM0001093(fer6);EVM0002135(SPBC16H5.08c);EVM0002901(bms1)
GO:0060041	retina development in camera-type eye	3	14	0.236696	0.90752	EVM0000074(rtn4ip1);EVM0004146(CNA04240);EVM0005602(cdc22)
GO:1903578	regulation of ATP metabolic process	3	14	0.236696	0.90752	EVM0001742(OsI_04558);EVM0001988(SPBC16E9.10c);EVM0007138(djr-1.1)
GO:0006312	mitotic recombination	8	49	0.238274	0.912141	EVM0000212(exo1);EVM0001377(RAD51);EVM0002269(pfh1);EVM0002385(pfh1);EVM0003554(CSM3);EVM0005524(top2);EVM0006731(rhp54);EVM0007683(radC)
GO:0015749	monosaccharide transmembrane transport	8	49	0.238274	0.912141	EVM0000420(AAMP);EVM0000898(elf1);EVM0001093(fer6);EVM0001472(atrF);EVM0002135(SPBC16H5.08c);EVM0004035(STL1);EVM0007100(ABCG12);EVM0007373(atrF)
GO:0006817	phosphate ion transport	15	101	0.23912	0.913869	EVM0000122(gacS);EVM0000204(pho-4);EVM0000898(elf1);EVM0001093(fer6);EVM0001472(atrF);EVM0002074(--);EVM0002135(SPBC16H5.08c);EVM0002409(ecdD);EVM0002901(bms1);EVM0003421(SYG1);EVM0003663(qutD);EVM0005128(gpi1);EVM0006097(pho-5);EVM0007100(ABCG12);EVM0007373(atrF)
GO:0006970	response to osmotic stress	15	101	0.23912	0.913869	EVM0001373(nle1);EVM0001424(--);EVM0001719(cox12);EVM0002179(SHO1);EVM0002366(SCH9);EVM0003245(PK);EVM0004219(FDD123);EVM0004467(gcn1);EVM0004758(sgd1);EVM0004780(svkA);EVM0004812(FDD123);EVM0005409(LTV1);EVM0005791(--);EVM0006672(POX2);EVM0007546(myo2)
GO:0007091	metaphase/anaphase transition of mitotic cell cycle	13	86	0.239471	0.913869	EVM0000370(bimB);EVM0000975(ube2c);EVM0001387(cek1);EVM0001842(KIN7L);EVM0002134(bub1);EVM0002587(mph1);EVM0003850(ark1);EVM0003928(--);EVM0004185(cdc16);EVM0005768(--);EVM0006082(LTE1);EVM0007079(plo1);EVM0007331(slp1)
GO:0030071	regulation of mitotic metaphase/anaphase transition	13	86	0.239471	0.913869	EVM0000370(bimB);EVM0000975(ube2c);EVM0001387(cek1);EVM0001842(KIN7L);EVM0002134(bub1);EVM0002587(mph1);EVM0003850(ark1);EVM0003928(--);EVM0004185(cdc16);EVM0005768(--);EVM0006082(LTE1);EVM0007079(plo1);EVM0007331(slp1)
GO:0006144	purine nucleobase metabolic process	7	42	0.242438	0.921221	EVM0000560(GUA1);EVM0000637(MET6);EVM0001800(AAH1);EVM0005059(ADE1);EVM0006143(mobA);EVM0006211(mtd1);EVM0006407(guaD)
GO:0019755	one-carbon compound transport	7	42	0.242438	0.921221	EVM0000898(elf1);EVM0001093(fer6);EVM0001472(atrF);EVM0002135(SPBC16H5.08c);EVM0002901(bms1);EVM0007100(ABCG12);EVM0007373(atrF)
GO:0030587	sorocarp development	7	42	0.242438	0.921221	EVM0002135(SPBC16H5.08c);EVM0003245(PK);EVM0003312(gpr89-b);EVM0003633(HD-10);EVM0004780(svkA);EVM0005602(cdc22);EVM0007546(myo2)
GO:0099120	socially cooperative development	7	42	0.242438	0.921221	EVM0002135(SPBC16H5.08c);EVM0003245(PK);EVM0003312(gpr89-b);EVM0003633(HD-10);EVM0004780(svkA);EVM0005602(cdc22);EVM0007546(myo2)
GO:0006022	aminoglycan metabolic process	10	64	0.244002	0.921221	EVM0000062(maa);EVM0000822(CHS3);EVM0001084(moeA);EVM0002631(cut6);EVM0003792(pyrABCN);EVM0004491(--);EVM0004932(GFA1);EVM0005059(ADE1);EVM0005208(CHS4);EVM0006386(EXT2)
GO:0015850	organic hydroxy compound transport	10	64	0.244002	0.921221	EVM0000760(AQY1);EVM0000898(elf1);EVM0001093(fer6);EVM0001472(atrF);EVM0002135(SPBC16H5.08c);EVM0003003(Mfsd10);EVM0004035(STL1);EVM0007100(ABCG12);EVM0007138(djr-1.1);EVM0007373(atrF)
GO:0006040	amino sugar metabolic process	6	35	0.245745	0.921221	EVM0000822(CHS3);EVM0004146(CNA04240);EVM0004491(--);EVM0004932(GFA1);EVM0005208(CHS4);EVM0006386(EXT2)
GO:1904029	regulation of cyclin-dependent protein kinase activity	6	35	0.245745	0.921221	EVM0003636(--);EVM0004185(cdc16);EVM0004500(cdc13);EVM0005581(cdc13);EVM0006347(wee1);EVM0006995(PCL1)
GO:0015822	ornithine transport	4	21	0.245825	0.921221	EVM0000589(DDB_G0274527);EVM0000898(elf1);EVM0003019(MTG2);EVM0007100(ABCG12)
GO:0044247	cellular polysaccharide catabolic process	4	21	0.245825	0.921221	EVM0001111(eglD);EVM0001645(GPH1);EVM0001742(OsI_04558);EVM0002904(amyD)
GO:0046661	male sex differentiation	4	21	0.245825	0.921221	EVM0000137(SPBC1711.16);EVM0000807(--);EVM0003668(--);EVM0005602(cdc22)
GO:0097237	cellular response to toxic substance	12	79	0.245939	0.921221	EVM0001377(RAD51);EVM0001510(PPP5C);EVM0001540(chac1);EVM0001756(cat-1);EVM0002708(pcn1);EVM0003029(SPBC1198.01);EVM0003042(trm4b);EVM0004219(FDD123);EVM0004467(gcn1);EVM0004812(FDD123);EVM0005322(--);EVM0007138(djr-1.1)
GO:0000722	telomere maintenance via recombination	5	28	0.247424	0.921221	EVM0001377(RAD51);EVM0002269(pfh1);EVM0002385(pfh1);EVM0006731(rhp54);EVM0007683(radC)
GO:0015949	nucleobase-containing small molecule interconversion	5	28	0.247424	0.921221	EVM0000451(dut-1);EVM0002901(bms1);EVM0004146(CNA04240);EVM0005467(mdn1);EVM0007100(ABCG12)
GO:0042952	beta-ketoadipate pathway	5	28	0.247424	0.921221	EVM0000325(--);EVM0002155(MT1988);EVM0002511(--);EVM0002989(--);EVM0004273(--)
GO:1903322	positive regulation of protein modification by small protein conjugation or removal	5	28	0.247424	0.921221	EVM0000807(--);EVM0000975(ube2c);EVM0001988(SPBC16E9.10c);EVM0005323(--);EVM0007331(slp1)
GO:0051129	negative regulation of cellular component organization	31	225	0.248584	0.921221	EVM0000370(bimB);EVM0000750(--);EVM0000975(ube2c);EVM0001085(nek2);EVM0001303(fhkC);EVM0001373(nle1);EVM0001842(KIN7L);EVM0001849(prmt1);EVM0002134(bub1);EVM0002269(pfh1);EVM0002385(pfh1);EVM0002587(mph1);EVM0003009(SPAC1142.04);EVM0003728(klp5);EVM0003850(ark1);EVM0003928(--);EVM0004185(cdc16);EVM0004596(rrp6);EVM0004803(HHT2);EVM0005063(HHT2);EVM0005305(--);EVM0005323(--);EVM0005768(--);EVM0005…
GO:0008406	gonad development	9	57	0.249998	0.921221	EVM0000137(SPBC1711.16);EVM0000524(sda1);EVM0000807(--);EVM0003009(SPAC1142.04);EVM0003535(rio1);EVM0003668(--);EVM0005602(cdc22);EVM0005614(IPI3);EVM0007409(hmgA)
GO:0045137	development of primary sexual characteristics	9	57	0.249998	0.921221	EVM0000137(SPBC1711.16);EVM0000524(sda1);EVM0000807(--);EVM0003009(SPAC1142.04);EVM0003535(rio1);EVM0003668(--);EVM0005602(cdc22);EVM0005614(IPI3);EVM0007409(hmgA)
GO:0006072	glycerol-3-phosphate metabolic process	2	8	0.252302	0.921221	EVM0004522(Gpd1);EVM0005546(ERG1)
GO:0006147	guanine catabolic process	2	8	0.252302	0.921221	EVM0001800(AAH1);EVM0006407(guaD)
GO:0006569	tryptophan catabolic process	2	8	0.252302	0.921221	EVM0001433(SPAC13A11.06);EVM0007643(yeaW)
GO:0006828	manganese ion transport	2	8	0.252302	0.921221	EVM0006097(pho-5);EVM0007190(slc39a9)
GO:0007494	midgut development	2	8	0.252302	0.921221	EVM0002312(croc);EVM0007453(ARG1)
GO:0008216	spermidine metabolic process	2	8	0.252302	0.921221	EVM0006943(spe2);EVM0007148(dhps)
GO:0008616	queuosine biosynthetic process	2	8	0.252302	0.921221	EVM0000560(GUA1);EVM0007453(ARG1)
GO:0014909	smooth muscle cell migration	2	8	0.252302	0.921221	EVM0000420(AAMP);EVM0005322(--)
GO:0031118	rRNA pseudouridine synthesis	2	8	0.252302	0.921221	EVM0004134(naf1);EVM0005069(NOP10)
GO:0031288	sorocarp morphogenesis	2	8	0.252302	0.921221	EVM0002135(SPBC16H5.08c);EVM0005602(cdc22)
GO:0032070	regulation of deoxyribonuclease activity	2	8	0.252302	0.921221	EVM0002708(pcn1);EVM0006731(rhp54)
GO:0032075	positive regulation of nuclease activity	2	8	0.252302	0.921221	EVM0002708(pcn1);EVM0006731(rhp54)
GO:0033240	positive regulation of cellular amine metabolic process	2	8	0.252302	0.921221	EVM0003399(--);EVM0007138(djr-1.1)
GO:0035337	fatty-acyl-CoA metabolic process	2	8	0.252302	0.921221	EVM0002284(ppt-1);EVM0004319(ACLY)
GO:0042436	indole-containing compound catabolic process	2	8	0.252302	0.921221	EVM0001433(SPAC13A11.06);EVM0007643(yeaW)
GO:0043489	RNA stabilization	2	8	0.252302	0.921221	EVM0001891(SPBC4F6.14);EVM0004134(naf1)
GO:0043504	mitochondrial DNA repair	2	8	0.252302	0.921221	EVM0002269(pfh1);EVM0002385(pfh1)
GO:0045646	regulation of erythrocyte differentiation	2	8	0.252302	0.921221	EVM0001849(prmt1);EVM0004670(SENP1)
GO:0046116	queuosine metabolic process	2	8	0.252302	0.921221	EVM0000560(GUA1);EVM0007453(ARG1)
GO:0046209	nitric oxide metabolic process	2	8	0.252302	0.921221	EVM0004869(NAR1);EVM0007453(ARG1)
GO:0046218	indolalkylamine catabolic process	2	8	0.252302	0.921221	EVM0001433(SPAC13A11.06);EVM0007643(yeaW)
GO:0046949	fatty-acyl-CoA biosynthetic process	2	8	0.252302	0.921221	EVM0002284(ppt-1);EVM0004319(ACLY)
GO:0052646	alditol phosphate metabolic process	2	8	0.252302	0.921221	EVM0004522(Gpd1);EVM0005546(ERG1)
GO:0060216	definitive hemopoiesis	2	8	0.252302	0.921221	EVM0004670(SENP1);EVM0007363(kri1)
GO:0065001	specification of axis polarity	2	8	0.252302	0.921221	EVM0001377(RAD51);EVM0006026(--)
GO:0070613	regulation of protein processing	2	8	0.252302	0.921221	EVM0005768(--);EVM0007228(AFUA_4G09580)
GO:0070849	response to epidermal growth factor	2	8	0.252302	0.921221	EVM0003074(mcm7);EVM0005322(--)
GO:0071364	cellular response to epidermal growth factor stimulus	2	8	0.252302	0.921221	EVM0003074(mcm7);EVM0005322(--)
GO:0071384	cellular response to corticosteroid stimulus	2	8	0.252302	0.921221	EVM0005322(--);EVM0007453(ARG1)
GO:0071385	cellular response to glucocorticoid stimulus	2	8	0.252302	0.921221	EVM0005322(--);EVM0007453(ARG1)
GO:0071421	manganese ion transmembrane transport	2	8	0.252302	0.921221	EVM0006097(pho-5);EVM0007190(slc39a9)
GO:0090153	regulation of sphingolipid biosynthetic process	2	8	0.252302	0.921221	EVM0002366(SCH9);EVM0006347(wee1)
GO:0090670	RNA localization to Cajal body	2	8	0.252302	0.921221	EVM0004596(rrp6);EVM0005069(NOP10)
GO:0090671	telomerase RNA localization to Cajal body	2	8	0.252302	0.921221	EVM0004596(rrp6);EVM0005069(NOP10)
GO:0090672	telomerase RNA localization	2	8	0.252302	0.921221	EVM0004596(rrp6);EVM0005069(NOP10)
GO:0090685	RNA localization to nucleus	2	8	0.252302	0.921221	EVM0004596(rrp6);EVM0005069(NOP10)
GO:1902298	cell cycle DNA replication maintenance of fidelity	2	8	0.252302	0.921221	EVM0000212(exo1);EVM0001377(RAD51)
GO:1905038	regulation of membrane lipid metabolic process	2	8	0.252302	0.921221	EVM0002366(SCH9);EVM0006347(wee1)
GO:1990505	mitotic DNA replication maintenance of fidelity	2	8	0.252302	0.921221	EVM0000212(exo1);EVM0001377(RAD51)
GO:0010965	regulation of mitotic sister chromatid separation	13	87	0.252703	0.921998	EVM0000370(bimB);EVM0000975(ube2c);EVM0001387(cek1);EVM0001842(KIN7L);EVM0002134(bub1);EVM0002587(mph1);EVM0003850(ark1);EVM0003928(--);EVM0004185(cdc16);EVM0005768(--);EVM0006082(LTE1);EVM0007079(plo1);EVM0007331(slp1)
GO:0051302	regulation of cell division	18	125	0.253135	0.922887	EVM0000358(ERB1);EVM0000370(bimB);EVM0000886(DPB2);EVM0000927(svkA);EVM0000975(ube2c);EVM0001373(nle1);EVM0001387(cek1);EVM0001447(--);EVM0001842(KIN7L);EVM0002207(--);EVM0002957(KIF20B);EVM0003850(ark1);EVM0004185(cdc16);EVM0004780(svkA);EVM0005768(--);EVM0006904(--);EVM0007079(plo1);EVM0007331(slp1)
GO:0010639	negative regulation of organelle organization	25	179	0.254074	0.925621	EVM0000370(bimB);EVM0000750(--);EVM0000975(ube2c);EVM0001085(nek2);EVM0001303(fhkC);EVM0001373(nle1);EVM0001842(KIN7L);EVM0002134(bub1);EVM0002269(pfh1);EVM0002385(pfh1);EVM0002587(mph1);EVM0003009(SPAC1142.04);EVM0003728(klp5);EVM0003850(ark1);EVM0003928(--);EVM0004185(cdc16);EVM0004596(rrp6);EVM0005305(--);EVM0005768(--);EVM0005869(cnd1);EVM0006082(LTE1);EVM0006347(wee1);EVM0007145(nat10);EVM00…
GO:0006278	RNA-dependent DNA biosynthetic process	8	50	0.255975	0.931097	EVM0000750(--);EVM0001085(nek2);EVM0002269(pfh1);EVM0002385(pfh1);EVM0004134(naf1);EVM0004596(rrp6);EVM0005069(NOP10);EVM0007145(nat10)
GO:0034219	carbohydrate transmembrane transport	8	50	0.255975	0.931097	EVM0000420(AAMP);EVM0000898(elf1);EVM0001093(fer6);EVM0001472(atrF);EVM0002135(SPBC16H5.08c);EVM0004035(STL1);EVM0007100(ABCG12);EVM0007373(atrF)
GO:0032465	regulation of cytokinesis	10	65	0.259565	0.931097	EVM0000927(svkA);EVM0001373(nle1);EVM0001447(--);EVM0002207(--);EVM0002957(KIF20B);EVM0003850(ark1);EVM0004185(cdc16);EVM0005768(--);EVM0006904(--);EVM0007079(plo1)
GO:0051781	positive regulation of cell division	12	80	0.259942	0.931097	EVM0000370(bimB);EVM0000886(DPB2);EVM0000927(svkA);EVM0000975(ube2c);EVM0001387(cek1);EVM0001447(--);EVM0001842(KIN7L);EVM0002957(KIF20B);EVM0003850(ark1);EVM0004780(svkA);EVM0007079(plo1);EVM0007331(slp1)
GO:0006729	tetrahydrobiopterin biosynthetic process	7	43	0.261791	0.931097	EVM0001087(phmFA);EVM0002244(mpl6);EVM0002999(SDR4);EVM0004067(yhdF);EVM0005127(ARMGADRAFT_1018421);EVM0005466(yhdF);EVM0007526(fabG)
GO:0015675	nickel cation transport	7	43	0.261791	0.931097	EVM0000898(elf1);EVM0001093(fer6);EVM0001472(atrF);EVM0002135(SPBC16H5.08c);EVM0005786(hoxN);EVM0007100(ABCG12);EVM0007373(atrF)
GO:0016137	glycoside metabolic process	7	43	0.261791	0.931097	EVM0001557(--);EVM0002063(--);EVM0003134(mgtA);EVM0003705(ileS);EVM0003988(--);EVM0004064(aspB);EVM0006122(--)
GO:0046146	tetrahydrobiopterin metabolic process	7	43	0.261791	0.931097	EVM0001087(phmFA);EVM0002244(mpl6);EVM0002999(SDR4);EVM0004067(yhdF);EVM0005127(ARMGADRAFT_1018421);EVM0005466(yhdF);EVM0007526(fabG)
GO:0046164	alcohol catabolic process	7	43	0.261791	0.931097	EVM0001093(fer6);EVM0001433(SPAC13A11.06);EVM0001742(OsI_04558);EVM0002135(SPBC16H5.08c);EVM0002901(bms1);EVM0003277(--);EVM0004959(alcS)
GO:0019634	organic phosphonate metabolic process	9	58	0.266716	0.931097	EVM0000898(elf1);EVM0001093(fer6);EVM0001472(atrF);EVM0001552(cut3);EVM0002135(SPBC16H5.08c);EVM0002901(bms1);EVM0005986(hxpA);EVM0007100(ABCG12);EVM0007373(atrF)
GO:0033231	carbohydrate export	6	36	0.267185	0.931097	EVM0000898(elf1);EVM0001093(fer6);EVM0001472(atrF);EVM0002135(SPBC16H5.08c);EVM0007100(ABCG12);EVM0007373(atrF)
GO:0042940	D-amino acid transport	6	36	0.267185	0.931097	EVM0000898(elf1);EVM0001093(fer6);EVM0001472(atrF);EVM0002135(SPBC16H5.08c);EVM0007100(ABCG12);EVM0007373(atrF)
GO:0048473	D-methionine transport	6	36	0.267185	0.931097	EVM0000898(elf1);EVM0001093(fer6);EVM0001472(atrF);EVM0002135(SPBC16H5.08c);EVM0007100(ABCG12);EVM0007373(atrF)
GO:0072524	pyridine-containing compound metabolic process	16	111	0.268205	0.931097	EVM0000560(GUA1);EVM0001059(MSY001_2108);EVM0001139(pkiA);EVM0001223(THI22);EVM0001429(nahG);EVM0001433(SPAC13A11.06);EVM0001642(gap1);EVM0001988(SPBC16E9.10c);EVM0003245(PK);EVM0003800(rihA);EVM0004064(aspB);EVM0004146(CNA04240);EVM0005978(SNO1);EVM0006143(mobA);EVM0006838(PDX1);EVM0007138(djr-1.1)
GO:0000012	single strand break repair	3	15	0.271172	0.931097	EVM0001552(cut3);EVM0005965(--);EVM0007373(atrF)
GO:0006089	lactate metabolic process	3	15	0.271172	0.931097	EVM0003504(SPCC777.06c);EVM0006229(--);EVM0007138(djr-1.1)
GO:0010951	negative regulation of endopeptidase activity	3	15	0.271172	0.931097	EVM0001373(nle1);EVM0005768(--);EVM0007138(djr-1.1)
GO:0031152	aggregation involved in sorocarp development	3	15	0.271172	0.931097	EVM0002135(SPBC16H5.08c);EVM0003245(PK);EVM0007546(myo2)
GO:0032201	telomere maintenance via semi-conservative replication	3	15	0.271172	0.931097	EVM0002708(pcn1);EVM0004857(pol12);EVM0006830(pri1)
GO:0034754	cellular hormone metabolic process	3	15	0.271172	0.931097	EVM0001433(SPAC13A11.06);EVM0003277(--);EVM0007107(SPBC24C6.09c)
GO:0036473	cell death in response to oxidative stress	3	15	0.271172	0.931097	EVM0001119(SPCC550.15c);EVM0001791(--);EVM0007138(djr-1.1)
GO:0042446	hormone biosynthetic process	3	15	0.271172	0.931097	EVM0001433(SPAC13A11.06);EVM0003277(--);EVM0007107(SPBC24C6.09c)
GO:0046039	GTP metabolic process	3	15	0.271172	0.931097	EVM0000026(HI_1678);EVM0001457(uba4);EVM0004146(CNA04240)
GO:0046683	response to organophosphorus	3	15	0.271172	0.931097	EVM0000760(AQY1);EVM0007453(ARG1);EVM0007546(myo2)
GO:0051299	centrosome separation	3	15	0.271172	0.931097	EVM0001085(nek2);EVM0003728(klp5);EVM0003850(ark1)
GO:0071219	cellular response to molecule of bacterial origin	3	15	0.271172	0.931097	EVM0004742(BYSL);EVM0005322(--);EVM0007453(ARG1)
GO:1900542	regulation of purine nucleotide metabolic process	3	15	0.271172	0.931097	EVM0001742(OsI_04558);EVM0001988(SPBC16E9.10c);EVM0007138(djr-1.1)
GO:0006298	mismatch repair	5	29	0.271633	0.931097	EVM0000212(exo1);EVM0002708(pcn1);EVM0003092(Msh5);EVM0004067(yhdF);EVM0004701(MLH3)
GO:0015802	basic amino acid transport	5	29	0.271633	0.931097	EVM0000589(DDB_G0274527);EVM0000898(elf1);EVM0001000(--);EVM0003019(MTG2);EVM0007100(ABCG12)
GO:0031412	gas vesicle organization	5	29	0.271633	0.931097	EVM0000611(hsp104);EVM0001988(SPBC16E9.10c);EVM0003127(ctf18);EVM0004224(Acaa1a);EVM0005467(mdn1)
GO:0009636	response to toxic substance	25	181	0.272966	0.931097	EVM0000074(rtn4ip1);EVM0000752(choC);EVM0001377(RAD51);EVM0001433(SPAC13A11.06);EVM0001510(PPP5C);EVM0001540(chac1);EVM0001756(cat-1);EVM0002708(pcn1);EVM0002731(--);EVM0003029(SPBC1198.01);EVM0003042(trm4b);EVM0003790(xylB);EVM0003801(CPX);EVM0004219(FDD123);EVM0004467(gcn1);EVM0004582(SPBC1773.06c);EVM0004812(FDD123);EVM0005322(--);EVM0005702(SPBC1773.06c);EVM0005986(hxpA);EVM0006479(orf1);EVM0…
GO:0000727	double-strand break repair via break-induced replication	4	22	0.273975	0.931097	EVM0002269(pfh1);EVM0002385(pfh1);EVM0003074(mcm7);EVM0007683(radC)
GO:0015819	lysine transport	4	22	0.273975	0.931097	EVM0000589(DDB_G0274527);EVM0000898(elf1);EVM0003019(MTG2);EVM0007100(ABCG12)
GO:0015940	pantothenate biosynthetic process	4	22	0.273975	0.931097	EVM0001457(uba4);EVM0004082(--);EVM0005546(ERG1);EVM0006943(spe2)
GO:0006534	cysteine metabolic process	8	51	0.274067	0.931097	EVM0000062(maa);EVM0000228(gly1);EVM0000637(MET6);EVM0004146(CNA04240);EVM0006224(MET3);EVM0006572(pi047);EVM0006838(PDX1);EVM0007316(SPBC15D4.09c)
GO:0007062	sister chromatid cohesion	8	51	0.274067	0.931097	EVM0000370(bimB);EVM0001489(eso1);EVM0001552(cut3);EVM0002134(bub1);EVM0002708(pcn1);EVM0003554(CSM3);EVM0007079(plo1);EVM0007700(hrk1)
GO:0042558	pteridine-containing compound metabolic process	10	66	0.275443	0.931097	EVM0001061(MET13);EVM0001087(phmFA);EVM0002244(mpl6);EVM0002999(SDR4);EVM0004067(yhdF);EVM0005059(ADE1);EVM0005127(ARMGADRAFT_1018421);EVM0005466(yhdF);EVM0006211(mtd1);EVM0007526(fabG)
GO:0033047	regulation of mitotic sister chromatid segregation	15	104	0.276311	0.931097	EVM0000370(bimB);EVM0000975(ube2c);EVM0001387(cek1);EVM0001842(KIN7L);EVM0002134(bub1);EVM0002587(mph1);EVM0003728(klp5);EVM0003850(ark1);EVM0003928(--);EVM0004185(cdc16);EVM0005768(--);EVM0006082(LTE1);EVM0007079(plo1);EVM0007331(slp1);EVM0007700(hrk1)
GO:0000281	mitotic cytokinesis	19	135	0.278932	0.931097	EVM0000370(bimB);EVM0000822(CHS3);EVM0000927(svkA);EVM0001447(--);EVM0002742(ZNF593);EVM0002957(KIF20B);EVM0003245(PK);EVM0003680(L1);EVM0003706(MYL9);EVM0003850(ark1);EVM0004185(cdc16);EVM0005305(--);EVM0005768(--);EVM0005856(--);EVM0006142(AXL2);EVM0006328(Bud23);EVM0007079(plo1);EVM0007433(YCG1);EVM0007546(myo2)
GO:0044784	metaphase/anaphase transition of cell cycle	13	89	0.279929	0.931097	EVM0000370(bimB);EVM0000975(ube2c);EVM0001387(cek1);EVM0001842(KIN7L);EVM0002134(bub1);EVM0002587(mph1);EVM0003850(ark1);EVM0003928(--);EVM0004185(cdc16);EVM0005768(--);EVM0006082(LTE1);EVM0007079(plo1);EVM0007331(slp1)
GO:1902099	regulation of metaphase/anaphase transition of cell cycle	13	89	0.279929	0.931097	EVM0000370(bimB);EVM0000975(ube2c);EVM0001387(cek1);EVM0001842(KIN7L);EVM0002134(bub1);EVM0002587(mph1);EVM0003850(ark1);EVM0003928(--);EVM0004185(cdc16);EVM0005768(--);EVM0006082(LTE1);EVM0007079(plo1);EVM0007331(slp1)
GO:0040020	regulation of meiotic nuclear division	7	44	0.281561	0.931097	EVM0000807(--);EVM0001303(fhkC);EVM0002587(mph1);EVM0003850(ark1);EVM0005869(cnd1);EVM0006347(wee1);EVM0007331(slp1)
GO:0072531	pyrimidine-containing compound transmembrane transport	7	44	0.281561	0.931097	EVM0000898(elf1);EVM0001093(fer6);EVM0001472(atrF);EVM0002135(SPBC16H5.08c);EVM0004393(SPAC688.09);EVM0007100(ABCG12);EVM0007373(atrF)
GO:1901678	iron coordination entity transport	7	44	0.281561	0.931097	EVM0000898(elf1);EVM0001093(fer6);EVM0001472(atrF);EVM0002135(SPBC16H5.08c);EVM0005467(mdn1);EVM0007100(ABCG12);EVM0007373(atrF)
GO:0007049	cell cycle	121	950	0.282437	0.931097	EVM0000212(exo1);EVM0000352(--);EVM0000358(ERB1);EVM0000370(bimB);EVM0000453(--);EVM0000524(sda1);EVM0000540(sid2);EVM0000807(--);EVM0000812(SCE1);EVM0000818(l(2)dtl);EVM0000822(CHS3);EVM0000886(DPB2);EVM0000898(elf1);EVM0000905(--);EVM0000927(svkA);EVM0000975(ube2c);EVM0001009(--);EVM0001040(pabpc1a);EVM0001085(nek2);EVM0001093(fer6);EVM0001119(SPCC550.15c);EVM0001303(fhkC);EVM0001316(--);EVM000…
GO:0032886	regulation of microtubule-based process	9	59	0.283762	0.931097	EVM0000352(--);EVM0000370(bimB);EVM0001085(nek2);EVM0002957(KIF20B);EVM0003728(klp5);EVM0003850(ark1);EVM0006026(--);EVM0006347(wee1);EVM0007079(plo1)
GO:0042180	cellular ketone metabolic process	33	245	0.284612	0.931097	EVM0000325(--);EVM0000418(Prmt3);EVM0000540(sid2);EVM0001059(MSY001_2108);EVM0001091(lys1);EVM0001387(cek1);EVM0001429(nahG);EVM0001433(SPAC13A11.06);EVM0001581(eupH);EVM0001714(str4);EVM0001849(prmt1);EVM0002155(MT1988);EVM0002381(mobA);EVM0002511(--);EVM0002605(--);EVM0002683(NUP);EVM0002989(--);EVM0003277(--);EVM0003399(--);EVM0003504(SPCC777.06c);EVM0004064(aspB);EVM0004280(HSL1);EVM0004780(s…
GO:0019748	secondary metabolic process	14	97	0.284853	0.931097	EVM0000074(rtn4ip1);EVM0000076(--);EVM0001091(lys1);EVM0001515(VEL2);EVM0003029(SPBC1198.01);EVM0003399(--);EVM0003790(xylB);EVM0004582(SPBC1773.06c);EVM0005702(SPBC1773.06c);EVM0005805(4cl1);EVM0006224(MET3);EVM0006479(orf1);EVM0007148(dhps);EVM0007435(Ptgr1)
GO:0045786	negative regulation of cell cycle	28	206	0.287415	0.931097	EVM0000370(bimB);EVM0000818(l(2)dtl);EVM0000975(ube2c);EVM0001085(nek2);EVM0001303(fhkC);EVM0001373(nle1);EVM0001377(RAD51);EVM0001842(KIN7L);EVM0002134(bub1);EVM0002587(mph1);EVM0002708(pcn1);EVM0003042(trm4b);EVM0003554(CSM3);EVM0003850(ark1);EVM0003928(--);EVM0004185(cdc16);EVM0004467(gcn1);EVM0005323(--);EVM0005524(top2);EVM0005581(cdc13);EVM0005768(--);EVM0005869(cnd1);EVM0006082(LTE1);EVM00…
GO:0009273	peptidoglycan-based cell wall biogenesis	12	82	0.28873	0.931097	EVM0000062(maa);EVM0001084(moeA);EVM0001091(lys1);EVM0001581(eupH);EVM0001714(str4);EVM0002631(cut6);EVM0003792(pyrABCN);EVM0004932(GFA1);EVM0005059(ADE1);EVM0005546(ERG1);EVM0005805(4cl1);EVM0006143(mobA)
GO:0015821	methionine transport	6	37	0.28907	0.931097	EVM0000898(elf1);EVM0001093(fer6);EVM0001472(atrF);EVM0002135(SPBC16H5.08c);EVM0007100(ABCG12);EVM0007373(atrF)
GO:2001233	regulation of apoptotic signaling pathway	6	37	0.28907	0.931097	EVM0001373(nle1);EVM0001491(rrn3);EVM0001791(--);EVM0003009(SPAC1142.04);EVM0005322(--);EVM0007138(djr-1.1)
GO:0001510	RNA methylation	8	52	0.2925	0.931097	EVM0000877(HIPP41);EVM0002350(SPB1);EVM0002729(nop2);EVM0003042(trm4b);EVM0003261(rcm1);EVM0005418(dim1);EVM0006328(Bud23);EVM0007123(--)
GO:0009743	response to carbohydrate	8	52	0.2925	0.931097	EVM0001125(SPBC713.04c);EVM0001742(OsI_04558);EVM0002631(cut6);EVM0003074(mcm7);EVM0003245(PK);EVM0005322(--);EVM0006777(NOP9);EVM0007409(hmgA)
GO:0015837	amine transport	8	52	0.2925	0.931097	EVM0000898(elf1);EVM0001093(fer6);EVM0001472(atrF);EVM0002135(SPBC16H5.08c);EVM0004061(inda1);EVM0005093(GPT1);EVM0007100(ABCG12);EVM0007373(atrF)
GO:0030493	bacteriochlorophyll metabolic process	8	52	0.2925	0.931097	EVM0001429(nahG);EVM0001581(eupH);EVM0001714(str4);EVM0002381(mobA);EVM0003790(xylB);EVM0004064(aspB);EVM0005546(ERG1);EVM0006143(mobA)
GO:0030494	bacteriochlorophyll biosynthetic process	8	52	0.2925	0.931097	EVM0001429(nahG);EVM0001581(eupH);EVM0001714(str4);EVM0002381(mobA);EVM0003790(xylB);EVM0004064(aspB);EVM0005546(ERG1);EVM0006143(mobA)
GO:0070507	regulation of microtubule cytoskeleton organization	8	52	0.2925	0.931097	EVM0000352(--);EVM0000370(bimB);EVM0001085(nek2);EVM0002957(KIF20B);EVM0003728(klp5);EVM0003850(ark1);EVM0006347(wee1);EVM0007079(plo1)
GO:1901970	positive regulation of mitotic sister chromatid separation	8	52	0.2925	0.931097	EVM0000370(bimB);EVM0000975(ube2c);EVM0001387(cek1);EVM0001842(KIN7L);EVM0003850(ark1);EVM0003928(--);EVM0007079(plo1);EVM0007331(slp1)
GO:0071407	cellular response to organic cyclic compound	13	90	0.293884	0.931097	EVM0000760(AQY1);EVM0001377(RAD51);EVM0001510(PPP5C);EVM0001891(SPBC4F6.14);EVM0003166(hcs1);EVM0003950(HAS1);EVM0004467(gcn1);EVM0004742(BYSL);EVM0005322(--);EVM0007138(djr-1.1);EVM0007397(DBP10);EVM0007447(--);EVM0007453(ARG1)
GO:1905818	regulation of chromosome separation	13	90	0.293884	0.931097	EVM0000370(bimB);EVM0000975(ube2c);EVM0001387(cek1);EVM0001842(KIN7L);EVM0002134(bub1);EVM0002587(mph1);EVM0003850(ark1);EVM0003928(--);EVM0004185(cdc16);EVM0005768(--);EVM0006082(LTE1);EVM0007079(plo1);EVM0007331(slp1)
GO:0007064	mitotic sister chromatid cohesion	5	30	0.296314	0.931097	EVM0001489(eso1);EVM0001552(cut3);EVM0002708(pcn1);EVM0003554(CSM3);EVM0007700(hrk1)
GO:0009566	fertilization	5	30	0.296314	0.931097	EVM0000807(--);EVM0001901(SNU13);EVM0002957(KIF20B);EVM0007079(plo1);EVM0007138(djr-1.1)
GO:0030148	sphingolipid biosynthetic process	5	30	0.296314	0.931097	EVM0000752(choC);EVM0002284(ppt-1);EVM0002366(SCH9);EVM0005661(SCS7);EVM0006347(wee1)
GO:1900182	positive regulation of protein localization to nucleus	5	30	0.296314	0.931097	EVM0001849(prmt1);EVM0005581(cdc13);EVM0005768(--);EVM0006615(NMD3);EVM0007138(djr-1.1)
GO:0042537	benzene-containing compound metabolic process	11	75	0.298066	0.931097	EVM0000062(maa);EVM0001429(nahG);EVM0001864(FRO6);EVM0002381(mobA);EVM0003046(vdh);EVM0004064(aspB);EVM0004273(--);EVM0004869(NAR1);EVM0005546(ERG1);EVM0006143(mobA);EVM0006338(PEP2)
GO:0006031	chitin biosynthetic process	2	9	0.299979	0.931097	EVM0000822(CHS3);EVM0005208(CHS4)
GO:0006152	purine nucleoside catabolic process	2	9	0.299979	0.931097	EVM0003800(rihA);EVM0006572(pi047)
GO:0006279	premeiotic DNA replication	2	9	0.299979	0.931097	EVM0000818(l(2)dtl);EVM0004500(cdc13)
GO:0006409	tRNA export from nucleus	2	9	0.299979	0.931097	EVM0001434(LHP1);EVM0004237(NOL6)
GO:0006787	porphyrin-containing compound catabolic process	2	9	0.299979	0.931097	EVM0000325(--);EVM0002155(MT1988)
GO:0007110	meiosis I cytokinesis	2	9	0.299979	0.931097	EVM0003706(MYL9);EVM0003728(klp5)
GO:0010288	response to lead ion	2	9	0.299979	0.931097	EVM0001510(PPP5C);EVM0003801(CPX)
GO:0014003	oligodendrocyte development	2	9	0.299979	0.931097	EVM0005322(--);EVM0005661(SCS7)
GO:0014009	glial cell proliferation	2	9	0.299979	0.931097	EVM0003535(rio1);EVM0004943(cbk1)
GO:0016319	mushroom body development	2	9	0.299979	0.931097	EVM0000074(rtn4ip1);EVM0001587(SPAC57A7.06)
GO:0018202	peptidyl-histidine modification	2	9	0.299979	0.931097	EVM0000288(DPH2);EVM0004941(HPM1)
GO:0021510	spinal cord development	2	9	0.299979	0.931097	EVM0003166(hcs1);EVM0006906(ESF2)
GO:0030048	actin filament-based movement	2	9	0.299979	0.931097	EVM0003706(MYL9);EVM0007546(myo2)
GO:0030989	dynein-driven meiotic oscillatory nuclear movement	2	9	0.299979	0.931097	EVM0003529(apsA);EVM0006904(--)
GO:0031033	myosin filament organization	2	9	0.299979	0.931097	EVM0003706(MYL9);EVM0007546(myo2)
GO:0032105	negative regulation of response to extracellular stimulus	2	9	0.299979	0.931097	EVM0003633(HD-10);EVM0004400(NOP7)
GO:0032108	negative regulation of response to nutrient levels	2	9	0.299979	0.931097	EVM0003633(HD-10);EVM0004400(NOP7)
GO:0032324	molybdopterin cofactor biosynthetic process	2	9	0.299979	0.931097	EVM0001084(moeA);EVM0001457(uba4)
GO:0032887	regulation of spindle elongation	2	9	0.299979	0.931097	EVM0000370(bimB);EVM0003728(klp5)
GO:0032888	regulation of mitotic spindle elongation	2	9	0.299979	0.931097	EVM0000370(bimB);EVM0003728(klp5)
GO:0033015	tetrapyrrole catabolic process	2	9	0.299979	0.931097	EVM0000325(--);EVM0002155(MT1988)
GO:0033138	positive regulation of peptidyl-serine phosphorylation	2	9	0.299979	0.931097	EVM0004467(gcn1);EVM0007138(djr-1.1)
GO:0034306	regulation of sexual sporulation	2	9	0.299979	0.931097	EVM0001515(VEL2);EVM0005581(cdc13)
GO:0042246	tissue regeneration	2	9	0.299979	0.931097	EVM0002587(mph1);EVM0005602(cdc22)
GO:0042454	ribonucleoside catabolic process	2	9	0.299979	0.931097	EVM0003800(rihA);EVM0006572(pi047)
GO:0043619	regulation of transcription from RNA polymerase II promoter in response to oxidative stress	2	9	0.299979	0.931097	EVM0001022(--);EVM0002366(SCH9)
GO:0043940	regulation of sexual sporulation resulting in formation of a cellular spore	2	9	0.299979	0.931097	EVM0001515(VEL2);EVM0005581(cdc13)
GO:0046098	guanine metabolic process	2	9	0.299979	0.931097	EVM0001800(AAH1);EVM0006407(guaD)
GO:0046108	uridine metabolic process	2	9	0.299979	0.931097	EVM0001761(Uckl1);EVM0003800(rihA)
GO:0046149	pigment catabolic process	2	9	0.299979	0.931097	EVM0000325(--);EVM0002155(MT1988)
GO:0046579	positive regulation of Ras protein signal transduction	2	9	0.299979	0.931097	EVM0003535(rio1);EVM0007079(plo1)
GO:0048437	floral organ development	2	9	0.299979	0.931097	EVM0001810(nst-1);EVM0003705(ileS)
GO:0048546	digestive tract morphogenesis	2	9	0.299979	0.931097	EVM0003432(cnd2);EVM0006245(UTP25)
GO:0051057	positive regulation of small GTPase mediated signal transduction	2	9	0.299979	0.931097	EVM0003535(rio1);EVM0007079(plo1)
GO:0051177	meiotic sister chromatid cohesion	2	9	0.299979	0.931097	EVM0002134(bub1);EVM0007079(plo1)
GO:0070601	centromeric sister chromatid cohesion	2	9	0.299979	0.931097	EVM0002134(bub1);EVM0007079(plo1)
GO:0070663	regulation of leukocyte proliferation	2	9	0.299979	0.931097	EVM0005322(--);EVM0007148(dhps)
GO:0070936	protein K48-linked ubiquitination	2	9	0.299979	0.931097	EVM0000975(ube2c);EVM0005768(--)
GO:0071230	cellular response to amino acid stimulus	2	9	0.299979	0.931097	EVM0001891(SPBC4F6.14);EVM0007453(ARG1)
GO:0071431	tRNA-containing ribonucleoprotein complex export from nucleus	2	9	0.299979	0.931097	EVM0001434(LHP1);EVM0004237(NOL6)
GO:0097191	extrinsic apoptotic signaling pathway	2	9	0.299979	0.931097	EVM0005322(--);EVM0007138(djr-1.1)
GO:1901073	glucosamine-containing compound biosynthetic process	2	9	0.299979	0.931097	EVM0000822(CHS3);EVM0005208(CHS4)
GO:1901836	regulation of transcription of nucleolar large rRNA by RNA polymerase I	2	9	0.299979	0.931097	EVM0000137(SPBC1711.16);EVM0005323(--)
GO:2000220	regulation of pseudohyphal growth	2	9	0.299979	0.931097	EVM0001457(uba4);EVM0004595(kap123)
GO:0097193	intrinsic apoptotic signaling pathway	7	45	0.30168	0.931097	EVM0001119(SPCC550.15c);EVM0001377(RAD51);EVM0001491(rrn3);EVM0001791(--);EVM0003009(SPAC1142.04);EVM0004943(cbk1);EVM0007138(djr-1.1)
GO:0006695	cholesterol biosynthetic process	4	23	0.302621	0.931097	EVM0000466(Sc5d);EVM0004319(ACLY);EVM0005546(ERG1);EVM0007409(hmgA)
GO:0014074	response to purine-containing compound	4	23	0.302621	0.931097	EVM0000760(AQY1);EVM0001377(RAD51);EVM0007453(ARG1);EVM0007546(myo2)
GO:0015009	corrin metabolic process	4	23	0.302621	0.931097	EVM0000418(Prmt3);EVM0001055(N6AMT1);EVM0001849(prmt1);EVM0005418(dim1)
GO:0042303	molting cycle	4	23	0.302621	0.931097	EVM0003042(trm4b);EVM0004758(sgd1);EVM0005661(SCS7);EVM0007409(hmgA)
GO:0045835	negative regulation of meiotic nuclear division	4	23	0.302621	0.931097	EVM0001303(fhkC);EVM0002587(mph1);EVM0003850(ark1);EVM0005869(cnd1)
GO:0046140	corrin biosynthetic process	4	23	0.302621	0.931097	EVM0000418(Prmt3);EVM0001055(N6AMT1);EVM0001849(prmt1);EVM0005418(dim1)
GO:0071467	cellular response to pH	4	23	0.302621	0.931097	EVM0002179(SHO1);EVM0003399(--);EVM0004467(gcn1);EVM0005470(ach1)
GO:0097327	response to antineoplastic agent	4	23	0.302621	0.931097	EVM0001377(RAD51);EVM0001891(SPBC4F6.14);EVM0002708(pcn1);EVM0007453(ARG1)
GO:1901068	guanosine-containing compound metabolic process	4	23	0.302621	0.931097	EVM0000026(HI_1678);EVM0000560(GUA1);EVM0001457(uba4);EVM0004146(CNA04240)
GO:2001242	regulation of intrinsic apoptotic signaling pathway	4	23	0.302621	0.931097	EVM0001491(rrn3);EVM0001791(--);EVM0003009(SPAC1142.04);EVM0007138(djr-1.1)
GO:0051338	regulation of transferase activity	26	192	0.303641	0.931097	EVM0000750(--);EVM0000927(svkA);EVM0000975(ube2c);EVM0001085(nek2);EVM0001119(SPCC550.15c);EVM0001842(KIN7L);EVM0001891(SPBC4F6.14);EVM0001988(SPBC16E9.10c);EVM0002207(--);EVM0002269(pfh1);EVM0002385(pfh1);EVM0002708(pcn1);EVM0003202(PPS1);EVM0003636(--);EVM0004134(naf1);EVM0004185(cdc16);EVM0004467(gcn1);EVM0004500(cdc13);EVM0004780(svkA);EVM0005322(--);EVM0005581(cdc13);EVM0006347(wee1);EVM0006…
GO:0006145	purine nucleobase catabolic process	3	16	0.306133	0.931097	EVM0001800(AAH1);EVM0006143(mobA);EVM0006407(guaD)
GO:0008655	pyrimidine-containing compound salvage	3	16	0.306133	0.931097	EVM0001761(Uckl1);EVM0003800(rihA);EVM0005321(upp)
GO:0009712	catechol-containing compound metabolic process	3	16	0.306133	0.931097	EVM0004273(--);EVM0006338(PEP2);EVM0007138(djr-1.1)
GO:0010466	negative regulation of peptidase activity	3	16	0.306133	0.931097	EVM0001373(nle1);EVM0005768(--);EVM0007138(djr-1.1)
GO:0016572	histone phosphorylation	3	16	0.306133	0.931097	EVM0002134(bub1);EVM0003850(ark1);EVM0007700(hrk1)
GO:0030718	germ-line stem cell population maintenance	3	16	0.306133	0.931097	EVM0000137(SPBC1711.16);EVM0001491(rrn3);EVM0006266(Usp42)
GO:0033103	protein secretion by the type VI secretion system	3	16	0.306133	0.931097	EVM0000611(hsp104);EVM0001303(fhkC);EVM0001988(SPBC16E9.10c)
GO:0034085	establishment of sister chromatid cohesion	3	16	0.306133	0.931097	EVM0001489(eso1);EVM0002708(pcn1);EVM0003554(CSM3)
GO:0042182	ketone catabolic process	3	16	0.306133	0.931097	EVM0003504(SPCC777.06c);EVM0006229(--);EVM0007138(djr-1.1)
GO:0046500	S-adenosylmethionine metabolic process	3	16	0.306133	0.931097	EVM0000752(choC);EVM0006572(pi047);EVM0006943(spe2)
GO:0046653	tetrahydrofolate metabolic process	3	16	0.306133	0.931097	EVM0001061(MET13);EVM0005059(ADE1);EVM0006211(mtd1)
GO:0048709	oligodendrocyte differentiation	3	16	0.306133	0.931097	EVM0004400(NOP7);EVM0005322(--);EVM0005661(SCS7)
GO:0050777	negative regulation of immune response	3	16	0.306133	0.931097	EVM0004237(NOL6);EVM0006266(Usp42);EVM0007228(AFUA_4G09580)
GO:0090263	positive regulation of canonical Wnt signaling pathway	3	16	0.306133	0.931097	EVM0001373(nle1);EVM0001988(SPBC16E9.10c);EVM0006386(EXT2)
GO:1900429	negative regulation of filamentous growth of a population of unicellular organisms	3	16	0.306133	0.931097	EVM0001424(--);EVM0002366(SCH9);EVM0004400(NOP7)
GO:0001889	liver development	6	38	0.31131	0.931097	EVM0001849(prmt1);EVM0001872(RpL19);EVM0001891(SPBC4F6.14);EVM0002708(pcn1);EVM0003850(ark1);EVM0007453(ARG1)
GO:0015706	nitrate transport	6	38	0.31131	0.931097	EVM0000898(elf1);EVM0001093(fer6);EVM0001472(atrF);EVM0002135(SPBC16H5.08c);EVM0007100(ABCG12);EVM0007373(atrF)
GO:0015846	polyamine transport	6	38	0.31131	0.931097	EVM0000898(elf1);EVM0001093(fer6);EVM0001472(atrF);EVM0002135(SPBC16H5.08c);EVM0007100(ABCG12);EVM0007373(atrF)
GO:0015920	lipopolysaccharide transport	6	38	0.31131	0.931097	EVM0000898(elf1);EVM0001093(fer6);EVM0001472(atrF);EVM0002135(SPBC16H5.08c);EVM0007100(ABCG12);EVM0007373(atrF)
GO:0036180	filamentous growth of a population of unicellular organisms in response to biotic stimulus	6	38	0.31131	0.931097	EVM0001139(pkiA);EVM0001424(--);EVM0002179(SHO1);EVM0004146(CNA04240);EVM0005546(ERG1);EVM0007421(GPI7)
GO:0051494	negative regulation of cytoskeleton organization	6	38	0.31131	0.931097	EVM0001085(nek2);EVM0001373(nle1);EVM0003728(klp5);EVM0005305(--);EVM0006347(wee1);EVM0007546(myo2)
GO:0061008	hepaticobiliary system development	6	38	0.31131	0.931097	EVM0001849(prmt1);EVM0001872(RpL19);EVM0001891(SPBC4F6.14);EVM0002708(pcn1);EVM0003850(ark1);EVM0007453(ARG1)
GO:0033865	nucleoside bisphosphate metabolic process	14	99	0.311939	0.931097	EVM0001075(TMP1);EVM0001091(lys1);EVM0001093(fer6);EVM0001761(Uckl1);EVM0002135(SPBC16H5.08c);EVM0002284(ppt-1);EVM0002631(cut6);EVM0003277(--);EVM0004319(ACLY);EVM0005470(ach1);EVM0005805(4cl1);EVM0007109(THR1);EVM0007373(atrF);EVM0007409(hmgA)
GO:0033875	ribonucleoside bisphosphate metabolic process	14	99	0.311939	0.931097	EVM0001075(TMP1);EVM0001091(lys1);EVM0001093(fer6);EVM0001761(Uckl1);EVM0002135(SPBC16H5.08c);EVM0002284(ppt-1);EVM0002631(cut6);EVM0003277(--);EVM0004319(ACLY);EVM0005470(ach1);EVM0005805(4cl1);EVM0007109(THR1);EVM0007373(atrF);EVM0007409(hmgA)
GO:0034032	purine nucleoside bisphosphate metabolic process	14	99	0.311939	0.931097	EVM0001075(TMP1);EVM0001091(lys1);EVM0001093(fer6);EVM0001761(Uckl1);EVM0002135(SPBC16H5.08c);EVM0002284(ppt-1);EVM0002631(cut6);EVM0003277(--);EVM0004319(ACLY);EVM0005470(ach1);EVM0005805(4cl1);EVM0007109(THR1);EVM0007373(atrF);EVM0007409(hmgA)
GO:0003333	amino acid transmembrane transport	11	76	0.313685	0.931097	EVM0000166(SPBC15C4.04c);EVM0000898(elf1);EVM0001000(--);EVM0001093(fer6);EVM0001472(atrF);EVM0002135(SPBC16H5.08c);EVM0002901(bms1);EVM0004461(DIP5);EVM0006414(BAT1);EVM0007100(ABCG12);EVM0007373(atrF)
GO:0005984	disaccharide metabolic process	5	31	0.321343	0.931097	EVM0000611(hsp104);EVM0001515(VEL2);EVM0001742(OsI_04558);EVM0003134(mgtA);EVM0005986(hxpA)
GO:0006568	tryptophan metabolic process	5	31	0.321343	0.931097	EVM0000560(GUA1);EVM0001433(SPAC13A11.06);EVM0001455(CPA1);EVM0003792(pyrABCN);EVM0007643(yeaW)
GO:0009268	response to pH	5	31	0.321343	0.931097	EVM0002179(SHO1);EVM0002194(LIA1);EVM0003399(--);EVM0004467(gcn1);EVM0005470(ach1)
GO:0015979	photosynthesis	5	31	0.321343	0.931097	EVM0000325(--);EVM0001742(OsI_04558);EVM0002155(MT1988);EVM0002989(--);EVM0003801(CPX)
GO:0018364	peptidyl-glutamine methylation	5	31	0.321343	0.931097	EVM0000418(Prmt3);EVM0001055(N6AMT1);EVM0001849(prmt1);EVM0005418(dim1);EVM0006963(ataS)
GO:0043409	negative regulation of MAPK cascade	5	31	0.321343	0.931097	EVM0003202(PPS1);EVM0003535(rio1);EVM0004780(svkA);EVM0005322(--);EVM0007409(hmgA)
GO:0044003	modulation by symbiont of host process	5	31	0.321343	0.931097	EVM0000637(MET6);EVM0001139(pkiA);EVM0004146(CNA04240);EVM0007228(AFUA_4G09580);EVM0007363(kri1)
GO:0046785	microtubule polymerization	5	31	0.321343	0.931097	EVM0000352(--);EVM0003619(--);EVM0003728(klp5);EVM0003928(--);EVM0007079(plo1)
GO:0060828	regulation of canonical Wnt signaling pathway	5	31	0.321343	0.931097	EVM0001373(nle1);EVM0001988(SPBC16E9.10c);EVM0002957(KIF20B);EVM0004943(cbk1);EVM0006386(EXT2)
GO:0000052	citrulline metabolic process	1	3	0.321782	0.931097	EVM0007453(ARG1)
GO:0000461	endonucleolytic cleavage to generate mature 3'-end of SSU-rRNA from (SSU-rRNA, 5.8S rRNA, LSU-rRNA)	1	3	0.321782	0.931097	EVM0000820(tsr1)
GO:0000949	aromatic amino acid family catabolic process to alcohol via Ehrlich pathway	1	3	0.321782	0.931097	EVM0001433(SPAC13A11.06)
GO:0001960	negative regulation of cytokine-mediated signaling pathway	1	3	0.321782	0.931097	EVM0005322(--)
GO:0002225	positive regulation of antimicrobial peptide production	1	3	0.321782	0.931097	EVM0005768(--)
GO:0002760	positive regulation of antimicrobial humoral response	1	3	0.321782	0.931097	EVM0005768(--)
GO:0002777	antimicrobial peptide biosynthetic process	1	3	0.321782	0.931097	EVM0005768(--)
GO:0002805	regulation of antimicrobial peptide biosynthetic process	1	3	0.321782	0.931097	EVM0005768(--)
GO:0002861	regulation of inflammatory response to antigenic stimulus	1	3	0.321782	0.931097	EVM0007138(djr-1.1)
GO:0002946	tRNA C5-cytosine methylation	1	3	0.321782	0.931097	EVM0003042(trm4b)
GO:0003016	respiratory system process	1	3	0.321782	0.931097	EVM0003019(MTG2)
GO:0003382	epithelial cell morphogenesis	1	3	0.321782	0.931097	EVM0003706(MYL9)
GO:0003383	apical constriction	1	3	0.321782	0.931097	EVM0003706(MYL9)
GO:0005982	starch metabolic process	1	3	0.321782	0.931097	EVM0001742(OsI_04558)
GO:0005983	starch catabolic process	1	3	0.321782	0.931097	EVM0001742(OsI_04558)
GO:0006032	chitin catabolic process	1	3	0.321782	0.931097	EVM0004491(--)
GO:0006115	ethanol biosynthetic process	1	3	0.321782	0.931097	EVM0001433(SPAC13A11.06)
GO:0006216	cytidine catabolic process	1	3	0.321782	0.931097	EVM0003800(rihA)
GO:0006231	dTMP biosynthetic process	1	3	0.321782	0.931097	EVM0001075(TMP1)
GO:0006241	CTP biosynthetic process	1	3	0.321782	0.931097	EVM0001761(Uckl1)
GO:0006274	DNA replication termination	1	3	0.321782	0.931097	EVM0005524(top2)
GO:0006684	sphingomyelin metabolic process	1	3	0.321782	0.931097	EVM0000752(choC)
GO:0006833	water transport	1	3	0.321782	0.931097	EVM0000760(AQY1)
GO:0007042	lysosomal lumen acidification	1	3	0.321782	0.931097	EVM0002284(ppt-1)
GO:0007079	mitotic chromosome movement towards spindle pole	1	3	0.321782	0.931097	EVM0001842(KIN7L)
GO:0007232	osmosensory signaling pathway via Sho1 osmosensor	1	3	0.321782	0.931097	EVM0002179(SHO1)
GO:0007279	pole cell formation	1	3	0.321782	0.931097	EVM0003850(ark1)
GO:0007526	larval somatic muscle development	1	3	0.321782	0.931097	EVM0004166(dbp4)
GO:0009048	dosage compensation by inactivation of X chromosome	1	3	0.321782	0.931097	EVM0004596(rrp6)
GO:0009139	pyrimidine nucleoside diphosphate biosynthetic process	1	3	0.321782	0.931097	EVM0005602(cdc22)
GO:0009143	nucleoside triphosphate catabolic process	1	3	0.321782	0.931097	EVM0000451(dut-1)
GO:0009146	purine nucleoside triphosphate catabolic process	1	3	0.321782	0.931097	EVM0000451(dut-1)
GO:0009196	pyrimidine deoxyribonucleoside diphosphate metabolic process	1	3	0.321782	0.931097	EVM0005602(cdc22)
GO:0009197	pyrimidine deoxyribonucleoside diphosphate biosynthetic process	1	3	0.321782	0.931097	EVM0005602(cdc22)
GO:0009204	deoxyribonucleoside triphosphate catabolic process	1	3	0.321782	0.931097	EVM0000451(dut-1)
GO:0009209	pyrimidine ribonucleoside triphosphate biosynthetic process	1	3	0.321782	0.931097	EVM0001761(Uckl1)
GO:0009217	purine deoxyribonucleoside triphosphate catabolic process	1	3	0.321782	0.931097	EVM0000451(dut-1)
GO:0009911	positive regulation of flower development	1	3	0.321782	0.931097	EVM0004670(SENP1)
GO:0010119	regulation of stomatal movement	1	3	0.321782	0.931097	EVM0001125(SPBC713.04c)
GO:0010273	detoxification of copper ion	1	3	0.321782	0.931097	EVM0007138(djr-1.1)
GO:0010696	positive regulation of mitotic spindle pole body separation	1	3	0.321782	0.931097	EVM0007079(plo1)
GO:0010842	retina layer formation	1	3	0.321782	0.931097	EVM0000074(rtn4ip1)
GO:0010862	positive regulation of pathway-restricted SMAD protein phosphorylation	1	3	0.321782	0.931097	EVM0002587(mph1)
GO:0015669	gas transport	1	3	0.321782	0.931097	EVM0005052(SPAC22A12.08c)
GO:0015671	oxygen transport	1	3	0.321782	0.931097	EVM0005052(SPAC22A12.08c)
GO:0015700	arsenite transport	1	3	0.321782	0.931097	EVM0001813(--)
GO:0015721	bile acid and bile salt transport	1	3	0.321782	0.931097	EVM0000760(AQY1)
GO:0015793	glycerol transport	1	3	0.321782	0.931097	EVM0004035(STL1)
GO:0015844	monoamine transport	1	3	0.321782	0.931097	EVM0007138(djr-1.1)
GO:0016077	sno(s)RNA catabolic process	1	3	0.321782	0.931097	EVM0004596(rrp6)
GO:0016344	meiotic chromosome movement towards spindle pole	1	3	0.321782	0.931097	EVM0003728(klp5)
GO:0018200	peptidyl-glutamic acid modification	1	3	0.321782	0.931097	EVM0006026(--)
GO:0019062	virion attachment to host cell	1	3	0.321782	0.931097	EVM0006426(--)
GO:0019630	quinate metabolic process	1	3	0.321782	0.931097	EVM0006338(PEP2)
GO:0019655	glycolytic fermentation to ethanol	1	3	0.321782	0.931097	EVM0001433(SPAC13A11.06)
GO:0020027	hemoglobin metabolic process	1	3	0.321782	0.931097	EVM0001849(prmt1)
GO:0022010	central nervous system myelination	1	3	0.321782	0.931097	EVM0005661(SCS7)
GO:0030002	cellular anion homeostasis	1	3	0.321782	0.931097	EVM0003421(SYG1)
GO:0030543	2-micrometer plasmid partitioning	1	3	0.321782	0.931097	EVM0006463(bimC)
GO:0030723	ovarian fusome organization	1	3	0.321782	0.931097	EVM0000137(SPBC1711.16)
GO:0030726	male germline ring canal formation	1	3	0.321782	0.931097	EVM0007079(plo1)
GO:0030954	astral microtubule nucleation	1	3	0.321782	0.931097	EVM0007079(plo1)
GO:0031107	septin ring disassembly	1	3	0.321782	0.931097	EVM0005856(--)
GO:0031140	induction of conjugation upon nutrient starvation	1	3	0.321782	0.931097	EVM0005302(esc1)
GO:0031286	negative regulation of sorocarp stalk cell differentiation	1	3	0.321782	0.931097	EVM0003633(HD-10)
GO:0031567	mitotic cell size control checkpoint signaling	1	3	0.321782	0.931097	EVM0005581(cdc13)
GO:0031958	corticosteroid receptor signaling pathway	1	3	0.321782	0.931097	EVM0001510(PPP5C)
GO:0032055	negative regulation of translation in response to stress	1	3	0.321782	0.931097	EVM0004467(gcn1)
GO:0032057	negative regulation of translational initiation in response to stress	1	3	0.321782	0.931097	EVM0004467(gcn1)
GO:0032232	negative regulation of actin filament bundle assembly	1	3	0.321782	0.931097	EVM0005305(--)
GO:0032287	peripheral nervous system myelin maintenance	1	3	0.321782	0.931097	EVM0005661(SCS7)
GO:0032291	axon ensheathment in central nervous system	1	3	0.321782	0.931097	EVM0005661(SCS7)
GO:0032410	negative regulation of transporter activity	1	3	0.321782	0.931097	EVM0007138(djr-1.1)
GO:0032413	negative regulation of ion transmembrane transporter activity	1	3	0.321782	0.931097	EVM0007138(djr-1.1)
GO:0032602	chemokine production	1	3	0.321782	0.931097	EVM0005322(--)
GO:0032637	interleukin-8 production	1	3	0.321782	0.931097	EVM0007138(djr-1.1)
GO:0032642	regulation of chemokine production	1	3	0.321782	0.931097	EVM0005322(--)
GO:0033137	negative regulation of peptidyl-serine phosphorylation	1	3	0.321782	0.931097	EVM0000137(SPBC1711.16)
GO:0033762	response to glucagon	1	3	0.321782	0.931097	EVM0007453(ARG1)
GO:0034414	tRNA 3'-trailer cleavage, endonucleolytic	1	3	0.321782	0.931097	EVM0001434(LHP1)
GO:0034487	vacuolar amino acid transmembrane transport	1	3	0.321782	0.931097	EVM0001000(--)
GO:0034488	basic amino acid transmembrane export from vacuole	1	3	0.321782	0.931097	EVM0001000(--)
GO:0035616	histone H2B conserved C-terminal lysine deubiquitination	1	3	0.321782	0.931097	EVM0006266(Usp42)
GO:0035970	peptidyl-threonine dephosphorylation	1	3	0.321782	0.931097	EVM0001510(PPP5C)
GO:0039535	regulation of RIG-I signaling pathway	1	3	0.321782	0.931097	EVM0005323(--)
GO:0040016	embryonic cleavage	1	3	0.321782	0.931097	EVM0003730(BFR2)
GO:0042053	regulation of dopamine metabolic process	1	3	0.321782	0.931097	EVM0007138(djr-1.1)
GO:0042069	regulation of catecholamine metabolic process	1	3	0.321782	0.931097	EVM0007138(djr-1.1)
GO:0042174	negative regulation of sporulation resulting in formation of a cellular spore	1	3	0.321782	0.931097	EVM0005581(cdc13)
GO:0042416	dopamine biosynthetic process	1	3	0.321782	0.931097	EVM0007138(djr-1.1)
GO:0042423	catecholamine biosynthetic process	1	3	0.321782	0.931097	EVM0007138(djr-1.1)
GO:0042921	glucocorticoid receptor signaling pathway	1	3	0.321782	0.931097	EVM0001510(PPP5C)
GO:0042982	amyloid precursor protein metabolic process	1	3	0.321782	0.931097	EVM0003730(BFR2)
GO:0043458	ethanol biosynthetic process involved in glucose fermentation to ethanol	1	3	0.321782	0.931097	EVM0001433(SPAC13A11.06)
GO:0043576	regulation of respiratory gaseous exchange	1	3	0.321782	0.931097	EVM0003019(MTG2)
GO:0043941	positive regulation of sexual sporulation resulting in formation of a cellular spore	1	3	0.321782	0.931097	EVM0001515(VEL2)
GO:0045167	asymmetric protein localization involved in cell fate determination	1	3	0.321782	0.931097	EVM0003850(ark1)
GO:0045429	positive regulation of nitric oxide biosynthetic process	1	3	0.321782	0.931097	EVM0007453(ARG1)
GO:0045465	R8 cell differentiation	1	3	0.321782	0.931097	EVM0004943(cbk1)
GO:0045478	fusome organization	1	3	0.321782	0.931097	EVM0000137(SPBC1711.16)
GO:0045724	positive regulation of cilium assembly	1	3	0.321782	0.931097	EVM0002805(WRAP73)
GO:0045915	positive regulation of catecholamine metabolic process	1	3	0.321782	0.931097	EVM0007138(djr-1.1)
GO:0045920	negative regulation of exocytosis	1	3	0.321782	0.931097	EVM0001510(PPP5C)
GO:0045964	positive regulation of dopamine metabolic process	1	3	0.321782	0.931097	EVM0007138(djr-1.1)
GO:0046036	CTP metabolic process	1	3	0.321782	0.931097	EVM0001761(Uckl1)
GO:0046073	dTMP metabolic process	1	3	0.321782	0.931097	EVM0001075(TMP1)
GO:0046107	uracil biosynthetic process	1	3	0.321782	0.931097	EVM0005321(upp)
GO:0046690	response to tellurium ion	1	3	0.321782	0.931097	EVM0000418(Prmt3)
GO:0046717	acid secretion	1	3	0.321782	0.931097	EVM0000760(AQY1)
GO:0047484	regulation of response to osmotic stress	1	3	0.321782	0.931097	EVM0002366(SCH9)
GO:0048133	male germ-line stem cell asymmetric division	1	3	0.321782	0.931097	EVM0002587(mph1)
GO:0048444	floral organ morphogenesis	1	3	0.321782	0.931097	EVM0001810(nst-1)
GO:0048567	ectodermal digestive tract morphogenesis	1	3	0.321782	0.931097	EVM0003432(cnd2)
GO:0048662	negative regulation of smooth muscle cell proliferation	1	3	0.321782	0.931097	EVM0005322(--)
GO:0048733	sebaceous gland development	1	3	0.321782	0.931097	EVM0005661(SCS7)
GO:0048859	formation of anatomical boundary	1	3	0.321782	0.931097	EVM0003706(MYL9)
GO:0050665	hydrogen peroxide biosynthetic process	1	3	0.321782	0.931097	EVM0000113(SPAPB1A11.03)
GO:0050912	detection of chemical stimulus involved in sensory perception of taste	1	3	0.321782	0.931097	EVM0005714(SPCC757.13)
GO:0050982	detection of mechanical stimulus	1	3	0.321782	0.931097	EVM0007546(myo2)
GO:0051352	negative regulation of ligase activity	1	3	0.321782	0.931097	EVM0007138(djr-1.1)
GO:0051771	negative regulation of nitric-oxide synthase biosynthetic process	1	3	0.321782	0.931097	EVM0005322(--)
GO:0051937	catecholamine transport	1	3	0.321782	0.931097	EVM0007138(djr-1.1)
GO:0060042	retina morphogenesis in camera-type eye	1	3	0.321782	0.931097	EVM0000074(rtn4ip1)
GO:0060252	positive regulation of glial cell proliferation	1	3	0.321782	0.931097	EVM0003535(rio1)
GO:0060285	cilium-dependent cell motility	1	3	0.321782	0.931097	EVM0006026(--)
GO:0060294	cilium movement involved in cell motility	1	3	0.321782	0.931097	EVM0006026(--)
GO:0060415	muscle tissue morphogenesis	1	3	0.321782	0.931097	EVM0001901(SNU13)
GO:0060438	trachea development	1	3	0.321782	0.931097	EVM0004780(svkA)
GO:0060761	negative regulation of response to cytokine stimulus	1	3	0.321782	0.931097	EVM0005322(--)
GO:0061057	peptidoglycan recognition protein signaling pathway	1	3	0.321782	0.931097	EVM0005768(--)
GO:0061158	3'-UTR-mediated mRNA destabilization	1	3	0.321782	0.931097	EVM0001891(SPBC4F6.14)
GO:0061160	regulation of establishment of bipolar cell polarity regulating cell shape	1	3	0.321782	0.931097	EVM0003680(L1)
GO:0061161	positive regulation of establishment of bipolar cell polarity regulating cell shape	1	3	0.321782	0.931097	EVM0003680(L1)
GO:0061172	regulation of establishment of bipolar cell polarity	1	3	0.321782	0.931097	EVM0003680(L1)
GO:0061173	positive regulation of establishment of bipolar cell polarity	1	3	0.321782	0.931097	EVM0003680(L1)
GO:0070228	regulation of lymphocyte apoptotic process	1	3	0.321782	0.931097	EVM0003009(SPAC1142.04)
GO:0070664	negative regulation of leukocyte proliferation	1	3	0.321782	0.931097	EVM0005322(--)
GO:0071030	nuclear mRNA surveillance of spliceosomal pre-mRNA splicing	1	3	0.321782	0.931097	EVM0004596(rrp6)
GO:0071041	antisense RNA transcript catabolic process	1	3	0.321782	0.931097	EVM0004596(rrp6)
GO:0071262	regulation of translational initiation in response to starvation	1	3	0.321782	0.931097	EVM0004467(gcn1)
GO:0071264	positive regulation of translational initiation in response to starvation	1	3	0.321782	0.931097	EVM0004467(gcn1)
GO:0071268	homocysteine biosynthetic process	1	3	0.321782	0.931097	EVM0006572(pi047)
GO:0071329	cellular response to sucrose stimulus	1	3	0.321782	0.931097	EVM0002631(cut6)
GO:0071418	cellular response to amine stimulus	1	3	0.321782	0.931097	EVM0007453(ARG1)
GO:0071469	cellular response to alkaline pH	1	3	0.321782	0.931097	EVM0005470(ach1)
GO:0071577	zinc ion transmembrane transport	1	3	0.321782	0.931097	EVM0007190(slc39a9)
GO:0071731	response to nitric oxide	1	3	0.321782	0.931097	EVM0001891(SPBC4F6.14)
GO:0071732	cellular response to nitric oxide	1	3	0.321782	0.931097	EVM0001891(SPBC4F6.14)
GO:0072417	response to spindle checkpoint signaling	1	3	0.321782	0.931097	EVM0003850(ark1)
GO:0072476	response to mitotic spindle checkpoint signaling	1	3	0.321782	0.931097	EVM0003850(ark1)
GO:0072479	response to mitotic cell cycle spindle assembly checkpoint signaling	1	3	0.321782	0.931097	EVM0003850(ark1)
GO:0072485	response to spindle assembly checkpoint signaling	1	3	0.321782	0.931097	EVM0003850(ark1)
GO:0072710	response to hydroxyurea	1	3	0.321782	0.931097	EVM0001377(RAD51)
GO:0072711	cellular response to hydroxyurea	1	3	0.321782	0.931097	EVM0001377(RAD51)
GO:0072719	cellular response to cisplatin	1	3	0.321782	0.931097	EVM0001377(RAD51)
GO:0072755	cellular response to benomyl	1	3	0.321782	0.931097	EVM0004467(gcn1)
GO:0075262	negative regulation of spore-bearing organ development	1	3	0.321782	0.931097	EVM0003633(HD-10)
GO:0090343	positive regulation of cell aging	1	3	0.321782	0.931097	EVM0006097(pho-5)
GO:0090657	telomeric loop disassembly	1	3	0.321782	0.931097	EVM0000750(--)
GO:0097271	protein localization to bud neck	1	3	0.321782	0.931097	EVM0005856(--)
GO:0097366	response to bronchodilator	1	3	0.321782	0.931097	EVM0001891(SPBC4F6.14)
GO:0099601	regulation of neurotransmitter receptor activity	1	3	0.321782	0.931097	EVM0007138(djr-1.1)
GO:1900409	positive regulation of cellular response to oxidative stress	1	3	0.321782	0.931097	EVM0007138(djr-1.1)
GO:1900437	regulation of filamentous growth of a population of unicellular organisms in response to chemical stimulus	1	3	0.321782	0.931097	EVM0002366(SCH9)
GO:1901033	positive regulation of response to reactive oxygen species	1	3	0.321782	0.931097	EVM0007138(djr-1.1)
GO:1901298	regulation of hydrogen peroxide-mediated programmed cell death	1	3	0.321782	0.931097	EVM0007138(djr-1.1)
GO:1901463	regulation of tetrapyrrole biosynthetic process	1	3	0.321782	0.931097	EVM0001510(PPP5C)
GO:1901561	response to benomyl	1	3	0.321782	0.931097	EVM0004467(gcn1)
GO:1901660	calcium ion export	1	3	0.321782	0.931097	EVM0005598(YPL264C)
GO:1902170	cellular response to reactive nitrogen species	1	3	0.321782	0.931097	EVM0001891(SPBC4F6.14)
GO:1902235	regulation of endoplasmic reticulum stress-induced intrinsic apoptotic signaling pathway	1	3	0.321782	0.931097	EVM0007138(djr-1.1)
GO:1902406	mitotic actomyosin contractile ring maintenance	1	3	0.321782	0.931097	EVM0001447(--)
GO:1902408	mitotic cytokinesis, site selection	1	3	0.321782	0.931097	EVM0001447(--)
GO:1902855	regulation of non-motile cilium assembly	1	3	0.321782	0.931097	EVM0002805(WRAP73)
GO:1903211	mitotic recombination involved in replication fork processing	1	3	0.321782	0.931097	EVM0000212(exo1)
GO:1903380	positive regulation of mitotic chromosome condensation	1	3	0.321782	0.931097	EVM0003850(ark1)
GO:1903421	regulation of synaptic vesicle recycling	1	3	0.321782	0.931097	EVM0002284(ppt-1)
GO:1903423	positive regulation of synaptic vesicle recycling	1	3	0.321782	0.931097	EVM0002284(ppt-1)
GO:1904407	positive regulation of nitric oxide metabolic process	1	3	0.321782	0.931097	EVM0007453(ARG1)
GO:1905189	regulation of metaphase/anaphase transition of meiosis II	1	3	0.321782	0.931097	EVM0007331(slp1)
GO:1905779	positive regulation of exonuclease activity	1	3	0.321782	0.931097	EVM0002708(pcn1)
GO:1905821	positive regulation of chromosome condensation	1	3	0.321782	0.931097	EVM0003850(ark1)
GO:1990173	protein localization to nucleoplasm	1	3	0.321782	0.931097	EVM0005323(--)
GO:1990253	cellular response to leucine starvation	1	3	0.321782	0.931097	EVM0004467(gcn1)
GO:1990611	regulation of cytoplasmic translational initiation in response to stress	1	3	0.321782	0.931097	EVM0004467(gcn1)
GO:1990950	metaphase/anaphase transition of meiosis II	1	3	0.321782	0.931097	EVM0007331(slp1)
GO:2000073	regulation of cytokinesis, site selection	1	3	0.321782	0.931097	EVM0001447(--)
GO:2000273	positive regulation of signaling receptor activity	1	3	0.321782	0.931097	EVM0007138(djr-1.1)
GO:2000282	regulation of cellular amino acid biosynthetic process	1	3	0.321782	0.931097	EVM0007138(djr-1.1)
GO:2000825	positive regulation of androgen receptor activity	1	3	0.321782	0.931097	EVM0007138(djr-1.1)
GO:0034311	diol metabolic process	7	46	0.322084	0.931097	EVM0001087(phmFA);EVM0002244(mpl6);EVM0002999(SDR4);EVM0004067(yhdF);EVM0005127(ARMGADRAFT_1018421);EVM0005466(yhdF);EVM0007526(fabG)
GO:0034312	diol biosynthetic process	7	46	0.322084	0.931097	EVM0001087(phmFA);EVM0002244(mpl6);EVM0002999(SDR4);EVM0004067(yhdF);EVM0005127(ARMGADRAFT_1018421);EVM0005466(yhdF);EVM0007526(fabG)
GO:1901136	carbohydrate derivative catabolic process	7	46	0.322084	0.931097	EVM0000451(dut-1);EVM0003800(rihA);EVM0004319(ACLY);EVM0004491(--);EVM0004522(Gpd1);EVM0005546(ERG1);EVM0006572(pi047)
GO:0051983	regulation of chromosome segregation	18	131	0.322948	0.933046	EVM0000352(--);EVM0000370(bimB);EVM0000807(--);EVM0000975(ube2c);EVM0001085(nek2);EVM0001387(cek1);EVM0001842(KIN7L);EVM0002134(bub1);EVM0002587(mph1);EVM0003728(klp5);EVM0003850(ark1);EVM0003928(--);EVM0004185(cdc16);EVM0005768(--);EVM0006082(LTE1);EVM0007079(plo1);EVM0007331(slp1);EVM0007700(hrk1)
GO:0009102	biotin biosynthetic process	10	69	0.324637	0.936821	EVM0000228(gly1);EVM0000325(--);EVM0000418(Prmt3);EVM0001849(prmt1);EVM0002511(--);EVM0002989(--);EVM0005418(dim1);EVM0006328(Bud23);EVM0006963(ataS);EVM0007429(--)
GO:0097190	apoptotic signaling pathway	10	69	0.324637	0.936821	EVM0001119(SPCC550.15c);EVM0001373(nle1);EVM0001377(RAD51);EVM0001491(rrn3);EVM0001791(--);EVM0003009(SPAC1142.04);EVM0004670(SENP1);EVM0004943(cbk1);EVM0005322(--);EVM0007138(djr-1.1)
GO:0006575	cellular modified amino acid metabolic process	21	155	0.328098	0.946251	EVM0000752(choC);EVM0001059(MSY001_2108);EVM0001061(MET13);EVM0001457(uba4);EVM0001540(chac1);EVM0001714(str4);EVM0003046(vdh);EVM0003951(MSY001_2108);EVM0004082(--);EVM0004932(GFA1);EVM0005059(ADE1);EVM0005322(--);EVM0005546(ERG1);EVM0006211(mtd1);EVM0006483(egt-1);EVM0006572(pi047);EVM0006641(ywrD);EVM0006943(spe2);EVM0007138(djr-1.1);EVM0007453(ARG1);EVM0007643(yeaW)
GO:0033866	nucleoside bisphosphate biosynthetic process	11	77	0.329494	0.947905	EVM0001075(TMP1);EVM0001091(lys1);EVM0001093(fer6);EVM0001761(Uckl1);EVM0002135(SPBC16H5.08c);EVM0002284(ppt-1);EVM0002631(cut6);EVM0003277(--);EVM0004319(ACLY);EVM0005805(4cl1);EVM0007373(atrF)
GO:0034030	ribonucleoside bisphosphate biosynthetic process	11	77	0.329494	0.947905	EVM0001075(TMP1);EVM0001091(lys1);EVM0001093(fer6);EVM0001761(Uckl1);EVM0002135(SPBC16H5.08c);EVM0002284(ppt-1);EVM0002631(cut6);EVM0003277(--);EVM0004319(ACLY);EVM0005805(4cl1);EVM0007373(atrF)
GO:0034033	purine nucleoside bisphosphate biosynthetic process	11	77	0.329494	0.947905	EVM0001075(TMP1);EVM0001091(lys1);EVM0001093(fer6);EVM0001761(Uckl1);EVM0002135(SPBC16H5.08c);EVM0002284(ppt-1);EVM0002631(cut6);EVM0003277(--);EVM0004319(ACLY);EVM0005805(4cl1);EVM0007373(atrF)
GO:0051054	positive regulation of DNA metabolic process	11	77	0.329494	0.947905	EVM0000750(--);EVM0000886(DPB2);EVM0001085(nek2);EVM0001303(fhkC);EVM0001377(RAD51);EVM0001891(SPBC4F6.14);EVM0001988(SPBC16E9.10c);EVM0002708(pcn1);EVM0004134(naf1);EVM0005581(cdc13);EVM0006731(rhp54)
GO:0006566	threonine metabolic process	8	54	0.330179	0.947905	EVM0000074(rtn4ip1);EVM0003029(SPBC1198.01);EVM0003790(xylB);EVM0004582(SPBC1773.06c);EVM0005702(SPBC1773.06c);EVM0006479(orf1);EVM0007109(THR1);EVM0007435(Ptgr1)
GO:0071941	nitrogen cycle metabolic process	8	54	0.330179	0.947905	EVM0000589(DDB_G0274527);EVM0001455(CPA1);EVM0002631(cut6);EVM0003619(--);EVM0003792(pyrABCN);EVM0004869(NAR1);EVM0005398(atzF);EVM0007453(ARG1)
GO:1901616	organic hydroxy compound catabolic process	8	54	0.330179	0.947905	EVM0001093(fer6);EVM0001433(SPAC13A11.06);EVM0001742(OsI_04558);EVM0002135(SPBC16H5.08c);EVM0002901(bms1);EVM0003277(--);EVM0004273(--);EVM0004959(alcS)
GO:0009240	isopentenyl diphosphate biosynthetic process	4	24	0.331573	0.947905	EVM0001091(lys1);EVM0005805(4cl1);EVM0007109(THR1);EVM0007409(hmgA)
GO:0009908	flower development	4	24	0.331573	0.947905	EVM0001810(nst-1);EVM0003705(ileS);EVM0004670(SENP1);EVM0004758(sgd1)
GO:0031991	regulation of actomyosin contractile ring contraction	4	24	0.331573	0.947905	EVM0000927(svkA);EVM0002957(KIF20B);EVM0004185(cdc16);EVM0007079(plo1)
GO:0032206	positive regulation of telomere maintenance	4	24	0.331573	0.947905	EVM0000750(--);EVM0001085(nek2);EVM0001891(SPBC4F6.14);EVM0004134(naf1)
GO:0046490	isopentenyl diphosphate metabolic process	4	24	0.331573	0.947905	EVM0001091(lys1);EVM0005805(4cl1);EVM0007109(THR1);EVM0007409(hmgA)
GO:0050667	homocysteine metabolic process	4	24	0.331573	0.947905	EVM0000228(gly1);EVM0000637(MET6);EVM0006572(pi047);EVM0007316(SPBC15D4.09c)
GO:0071901	negative regulation of protein serine/threonine kinase activity	4	24	0.331573	0.947905	EVM0003202(PPS1);EVM0004780(svkA);EVM0005322(--);EVM0007409(hmgA)
GO:0090567	reproductive shoot system development	4	24	0.331573	0.947905	EVM0001810(nst-1);EVM0003705(ileS);EVM0004670(SENP1);EVM0004758(sgd1)
GO:0043650	dicarboxylic acid biosynthetic process	12	85	0.333504	0.951547	EVM0000113(SPAPB1A11.03);EVM0001087(phmFA);EVM0001315(CYB2);EVM0001457(uba4);EVM0004064(aspB);EVM0004146(CNA04240);EVM0005342(SPAC24H6.10c);EVM0006211(mtd1);EVM0006672(POX2);EVM0007109(THR1);EVM0007531(UREG_07217);EVM0007644(--)
GO:0007140	male meiotic nuclear division	6	39	0.333818	0.951547	EVM0000807(--);EVM0002587(mph1);EVM0003728(klp5);EVM0004701(MLH3);EVM0006347(wee1);EVM0007079(plo1)
GO:0030705	cytoskeleton-dependent intracellular transport	6	39	0.333818	0.951547	EVM0002957(KIF20B);EVM0003529(apsA);EVM0003706(MYL9);EVM0003728(klp5);EVM0004280(HSL1);EVM0006904(--)
GO:0043213	bacteriocin transport	6	39	0.333818	0.951547	EVM0000898(elf1);EVM0001093(fer6);EVM0001472(atrF);EVM0002135(SPBC16H5.08c);EVM0007100(ABCG12);EVM0007373(atrF)
GO:0071383	cellular response to steroid hormone stimulus	6	39	0.333818	0.951547	EVM0001510(PPP5C);EVM0005322(--);EVM0007138(djr-1.1);EVM0007397(DBP10);EVM0007447(--);EVM0007453(ARG1)
GO:1903825	organic acid transmembrane transport	13	93	0.336853	0.959081	EVM0000166(SPBC15C4.04c);EVM0000898(elf1);EVM0001000(--);EVM0001093(fer6);EVM0001472(atrF);EVM0002135(SPBC16H5.08c);EVM0002901(bms1);EVM0003203(SPAC57A7.05);EVM0004461(DIP5);EVM0004959(alcS);EVM0006414(BAT1);EVM0007100(ABCG12);EVM0007373(atrF)
GO:1905039	carboxylic acid transmembrane transport	13	93	0.336853	0.959081	EVM0000166(SPBC15C4.04c);EVM0000898(elf1);EVM0001000(--);EVM0001093(fer6);EVM0001472(atrF);EVM0002135(SPBC16H5.08c);EVM0002901(bms1);EVM0003203(SPAC57A7.05);EVM0004461(DIP5);EVM0004959(alcS);EVM0006414(BAT1);EVM0007100(ABCG12);EVM0007373(atrF)
GO:0000162	tryptophan biosynthetic process	3	17	0.341247	0.964308	EVM0000560(GUA1);EVM0001455(CPA1);EVM0003792(pyrABCN)
GO:0001708	cell fate specification	3	17	0.341247	0.964308	EVM0002284(ppt-1);EVM0004943(cbk1);EVM0005418(dim1)
GO:0006140	regulation of nucleotide metabolic process	3	17	0.341247	0.964308	EVM0001742(OsI_04558);EVM0001988(SPBC16E9.10c);EVM0007138(djr-1.1)
GO:0006189	'de novo' IMP biosynthetic process	3	17	0.341247	0.964308	EVM0003792(pyrABCN);EVM0003900(ade3);EVM0005059(ADE1)
GO:0007020	microtubule nucleation	3	17	0.341247	0.964308	EVM0003619(--);EVM0003928(--);EVM0007079(plo1)
GO:0031571	mitotic G1 DNA damage checkpoint signaling	3	17	0.341247	0.964308	EVM0002708(pcn1);EVM0003850(ark1);EVM0004467(gcn1)
GO:0032435	negative regulation of proteasomal ubiquitin-dependent protein catabolic process	3	17	0.341247	0.964308	EVM0004670(SENP1);EVM0005323(--);EVM0007138(djr-1.1)
GO:0032874	positive regulation of stress-activated MAPK cascade	3	17	0.341247	0.964308	EVM0001119(SPCC550.15c);EVM0001849(prmt1);EVM0007409(hmgA)
GO:0043457	regulation of cellular respiration	3	17	0.341247	0.964308	EVM0001988(SPBC16E9.10c);EVM0005323(--);EVM0007138(djr-1.1)
GO:0046113	nucleobase catabolic process	3	17	0.341247	0.964308	EVM0001800(AAH1);EVM0006143(mobA);EVM0006407(guaD)
GO:0060258	negative regulation of filamentous growth	3	17	0.341247	0.964308	EVM0001424(--);EVM0002366(SCH9);EVM0004400(NOP7)
GO:0060485	mesenchyme development	3	17	0.341247	0.964308	EVM0000524(sda1);EVM0003009(SPAC1142.04);EVM0005614(IPI3)
GO:0070304	positive regulation of stress-activated protein kinase signaling cascade	3	17	0.341247	0.964308	EVM0001119(SPCC550.15c);EVM0001849(prmt1);EVM0007409(hmgA)
GO:0009124	nucleoside monophosphate biosynthetic process	16	117	0.344096	0.9686	EVM0000451(dut-1);EVM0000560(GUA1);EVM0001075(TMP1);EVM0001139(pkiA);EVM0001455(CPA1);EVM0001642(gap1);EVM0001761(Uckl1);EVM0001800(AAH1);EVM0002381(mobA);EVM0003792(pyrABCN);EVM0003900(ade3);EVM0004064(aspB);EVM0004146(CNA04240);EVM0005059(ADE1);EVM0005321(upp);EVM0006143(mobA)
GO:0006586	indolalkylamine metabolic process	5	32	0.346599	0.9686	EVM0000560(GUA1);EVM0001433(SPAC13A11.06);EVM0001455(CPA1);EVM0003792(pyrABCN);EVM0007643(yeaW)
GO:0000032	cell wall mannoprotein biosynthetic process	2	10	0.347114	0.9686	EVM0004858(MAN1);EVM0007665(och1)
GO:0000491	small nucleolar ribonucleoprotein complex assembly	2	10	0.347114	0.9686	EVM0001901(SNU13);EVM0004134(naf1)
GO:0001100	negative regulation of exit from mitosis	2	10	0.347114	0.9686	EVM0004185(cdc16);EVM0006082(LTE1)
GO:0001756	somitogenesis	2	10	0.347114	0.9686	EVM0001373(nle1);EVM0006026(--)
GO:0005985	sucrose metabolic process	2	10	0.347114	0.9686	EVM0001742(OsI_04558);EVM0003134(mgtA)
GO:0006056	mannoprotein metabolic process	2	10	0.347114	0.9686	EVM0004858(MAN1);EVM0007665(och1)
GO:0006057	mannoprotein biosynthetic process	2	10	0.347114	0.9686	EVM0004858(MAN1);EVM0007665(och1)
GO:0006977	DNA damage response, signal transduction by p53 class mediator resulting in cell cycle arrest	2	10	0.347114	0.9686	EVM0002708(pcn1);EVM0003850(ark1)
GO:0014812	muscle cell migration	2	10	0.347114	0.9686	EVM0000420(AAMP);EVM0005322(--)
GO:0021953	central nervous system neuron differentiation	2	10	0.347114	0.9686	EVM0003166(hcs1);EVM0006906(ESF2)
GO:0031506	cell wall glycoprotein biosynthetic process	2	10	0.347114	0.9686	EVM0004858(MAN1);EVM0007665(och1)
GO:0044406	adhesion of symbiont to host	2	10	0.347114	0.9686	EVM0006426(--);EVM0007228(AFUA_4G09580)
GO:0046278	3,4-dihydroxybenzoate metabolic process	2	10	0.347114	0.9686	EVM0004273(--);EVM0006338(PEP2)
GO:0046351	disaccharide biosynthetic process	2	10	0.347114	0.9686	EVM0001515(VEL2);EVM0001742(OsI_04558)
GO:0070542	response to fatty acid	2	10	0.347114	0.9686	EVM0001510(PPP5C);EVM0007453(ARG1)
GO:1900376	regulation of secondary metabolite biosynthetic process	2	10	0.347114	0.9686	EVM0001515(VEL2);EVM0003399(--)
GO:1900408	negative regulation of cellular response to oxidative stress	2	10	0.347114	0.9686	EVM0001791(--);EVM0007138(djr-1.1)
GO:1901978	positive regulation of cell cycle checkpoint	2	10	0.347114	0.9686	EVM0002587(mph1);EVM0003850(ark1)
GO:1903202	negative regulation of oxidative stress-induced cell death	2	10	0.347114	0.9686	EVM0001791(--);EVM0007138(djr-1.1)
GO:1904353	regulation of telomere capping	2	10	0.347114	0.9686	EVM0001085(nek2);EVM0001891(SPBC4F6.14)
GO:0098656	anion transmembrane transport	18	133	0.347324	0.968633	EVM0000166(SPBC15C4.04c);EVM0000898(elf1);EVM0001000(--);EVM0001093(fer6);EVM0001472(atrF);EVM0002135(SPBC16H5.08c);EVM0002593(hxnP);EVM0002901(bms1);EVM0003003(Mfsd10);EVM0003203(SPAC57A7.05);EVM0003312(gpr89-b);EVM0003421(SYG1);EVM0004461(DIP5);EVM0004959(alcS);EVM0006097(pho-5);EVM0006414(BAT1);EVM0007100(ABCG12);EVM0007373(atrF)
GO:1905820	positive regulation of chromosome separation	8	55	0.349324	0.973655	EVM0000370(bimB);EVM0000975(ube2c);EVM0001387(cek1);EVM0001842(KIN7L);EVM0003850(ark1);EVM0003928(--);EVM0007079(plo1);EVM0007331(slp1)
GO:0000097	sulfur amino acid biosynthetic process	13	94	0.351471	0.979084	EVM0000062(maa);EVM0000325(--);EVM0000637(MET6);EVM0001061(MET13);EVM0003276(ptf1);EVM0004146(CNA04240);EVM0004932(GFA1);EVM0006224(MET3);EVM0006483(egt-1);EVM0006572(pi047);EVM0006838(PDX1);EVM0007109(THR1);EVM0007316(SPBC15D4.09c)
GO:0006164	purine nucleotide biosynthetic process	26	197	0.353553	0.984263	EVM0000026(HI_1678);EVM0000113(SPAPB1A11.03);EVM0000560(GUA1);EVM0001075(TMP1);EVM0001091(lys1);EVM0001093(fer6);EVM0001139(pkiA);EVM0001455(CPA1);EVM0001642(gap1);EVM0001742(OsI_04558);EVM0001761(Uckl1);EVM0001988(SPBC16E9.10c);EVM0002135(SPBC16H5.08c);EVM0002284(ppt-1);EVM0002631(cut6);EVM0003277(--);EVM0003792(pyrABCN);EVM0003900(ade3);EVM0004146(CNA04240);EVM0004319(ACLY);EVM0004932(GFA1);EVM…
GO:0033308	hydroxyectoine transport	6	40	0.356509	0.984263	EVM0000898(elf1);EVM0001093(fer6);EVM0001472(atrF);EVM0002135(SPBC16H5.08c);EVM0007100(ABCG12);EVM0007373(atrF)
GO:0042953	lipoprotein transport	6	40	0.356509	0.984263	EVM0000898(elf1);EVM0001093(fer6);EVM0001472(atrF);EVM0002135(SPBC16H5.08c);EVM0007100(ABCG12);EVM0007373(atrF)
GO:0044872	lipoprotein localization	6	40	0.356509	0.984263	EVM0000898(elf1);EVM0001093(fer6);EVM0001472(atrF);EVM0002135(SPBC16H5.08c);EVM0007100(ABCG12);EVM0007373(atrF)
GO:0051470	ectoine transport	6	40	0.356509	0.984263	EVM0000898(elf1);EVM0001093(fer6);EVM0001472(atrF);EVM0002135(SPBC16H5.08c);EVM0007100(ABCG12);EVM0007373(atrF)
GO:1902412	regulation of mitotic cytokinesis	6	40	0.356509	0.984263	EVM0000927(svkA);EVM0001447(--);EVM0003850(ark1);EVM0004185(cdc16);EVM0005768(--);EVM0007079(plo1)
GO:0006099	tricarboxylic acid cycle	10	71	0.358387	0.984263	EVM0000478(gltA);EVM0000878(ttuC');EVM0001059(MSY001_2108);EVM0001429(nahG);EVM0002631(cut6);EVM0003432(cnd2);EVM0004064(aspB);EVM0004319(ACLY);EVM0005264(SPAC1F5.03c);EVM0006143(mobA)
GO:2001252	positive regulation of chromosome organization	17	126	0.358543	0.984263	EVM0000370(bimB);EVM0000750(--);EVM0000975(ube2c);EVM0001085(nek2);EVM0001387(cek1);EVM0001842(KIN7L);EVM0001891(SPBC4F6.14);EVM0002269(pfh1);EVM0002385(pfh1);EVM0003405(ASF1);EVM0003850(ark1);EVM0003928(--);EVM0004134(naf1);EVM0005293(--);EVM0006266(Usp42);EVM0007079(plo1);EVM0007331(slp1)
GO:0042546	cell wall biogenesis	19	142	0.360599	0.984263	EVM0000062(maa);EVM0000822(CHS3);EVM0000906(--);EVM0001084(moeA);EVM0001091(lys1);EVM0001581(eupH);EVM0001714(str4);EVM0002179(SHO1);EVM0002414(--);EVM0002631(cut6);EVM0003701(rot1);EVM0003792(pyrABCN);EVM0004858(MAN1);EVM0004932(GFA1);EVM0005059(ADE1);EVM0005546(ERG1);EVM0005805(4cl1);EVM0006143(mobA);EVM0007665(och1)
GO:0001709	cell fate determination	4	25	0.360652	0.984263	EVM0001377(RAD51);EVM0002957(KIF20B);EVM0003850(ark1);EVM0006731(rhp54)
GO:0006265	DNA topological change	4	25	0.360652	0.984263	EVM0000374(DBP3);EVM0003565(DBP9);EVM0004494(dbp6);EVM0005524(top2)
GO:0015939	pantothenate metabolic process	4	25	0.360652	0.984263	EVM0001457(uba4);EVM0004082(--);EVM0005546(ERG1);EVM0006943(spe2)
GO:0072384	organelle transport along microtubule	4	25	0.360652	0.984263	EVM0002957(KIF20B);EVM0003529(apsA);EVM0003728(klp5);EVM0006904(--)
GO:0001101	response to acid chemical	11	79	0.361562	0.984263	EVM0000560(GUA1);EVM0000752(choC);EVM0001022(--);EVM0001510(PPP5C);EVM0001742(OsI_04558);EVM0001891(SPBC4F6.14);EVM0002708(pcn1);EVM0003312(gpr89-b);EVM0005322(--);EVM0006672(POX2);EVM0007453(ARG1)
GO:0006024	glycosaminoglycan biosynthetic process	7	48	0.363483	0.984263	EVM0000062(maa);EVM0001084(moeA);EVM0002631(cut6);EVM0003792(pyrABCN);EVM0004932(GFA1);EVM0005059(ADE1);EVM0006386(EXT2)
GO:1901264	carbohydrate derivative transport	12	87	0.364121	0.984263	EVM0000553(--);EVM0000898(elf1);EVM0001093(fer6);EVM0001472(atrF);EVM0001552(cut3);EVM0002135(SPBC16H5.08c);EVM0002593(hxnP);EVM0002683(NUP);EVM0004393(SPAC688.09);EVM0005409(LTV1);EVM0007100(ABCG12);EVM0007373(atrF)
GO:1901992	positive regulation of mitotic cell cycle phase transition	12	87	0.364121	0.984263	EVM0000370(bimB);EVM0000524(sda1);EVM0000818(l(2)dtl);EVM0000975(ube2c);EVM0001387(cek1);EVM0001842(KIN7L);EVM0003850(ark1);EVM0003928(--);EVM0005581(cdc13);EVM0007079(plo1);EVM0007218(mug134);EVM0007331(slp1)
GO:0008361	regulation of cell size	8	56	0.368603	0.984263	EVM0001006(rpa2);EVM0002366(SCH9);EVM0004154(SPCC1672.07);EVM0004280(HSL1);EVM0005409(LTV1);EVM0005581(cdc13);EVM0006347(wee1);EVM0007079(plo1)
GO:0006275	regulation of DNA replication	15	111	0.369283	0.984263	EVM0000611(hsp104);EVM0000886(DPB2);EVM0001093(fer6);EVM0001303(fhkC);EVM0001377(RAD51);EVM0001489(eso1);EVM0001988(SPBC16E9.10c);EVM0002708(pcn1);EVM0003554(CSM3);EVM0004805(SPCC663.06c);EVM0005263(cspA);EVM0005467(mdn1);EVM0005524(top2);EVM0005614(IPI3);EVM0007100(ABCG12)
GO:0006952	defense response	28	215	0.373866	0.984263	EVM0000074(rtn4ip1);EVM0000076(--);EVM0000113(SPAPB1A11.03);EVM0000637(MET6);EVM0001115(TOA2);EVM0001139(pkiA);EVM0001655(--);EVM0002312(croc);EVM0003525(--);EVM0003870(--);EVM0004146(CNA04240);EVM0004237(NOL6);EVM0004448(--);EVM0004499(--);EVM0004596(rrp6);EVM0005322(--);EVM0005323(--);EVM0005768(--);EVM0005771(--);EVM0006245(UTP25);EVM0006266(Usp42);EVM0006572(pi047);EVM0006579(--);EVM0006943(s…
GO:0006801	superoxide metabolic process	3	18	0.376219	0.984263	EVM0003730(BFR2);EVM0005322(--);EVM0007138(djr-1.1)
GO:0009265	2'-deoxyribonucleotide biosynthetic process	3	18	0.376219	0.984263	EVM0000451(dut-1);EVM0001075(TMP1);EVM0005602(cdc22)
GO:0031028	septation initiation signaling	3	18	0.376219	0.984263	EVM0000927(svkA);EVM0004185(cdc16);EVM0007079(plo1)
GO:0032272	negative regulation of protein polymerization	3	18	0.376219	0.984263	EVM0001373(nle1);EVM0003728(klp5);EVM0007546(myo2)
GO:0032496	response to lipopolysaccharide	3	18	0.376219	0.984263	EVM0004742(BYSL);EVM0005322(--);EVM0007453(ARG1)
GO:0044819	mitotic G1/S transition checkpoint signaling	3	18	0.376219	0.984263	EVM0002708(pcn1);EVM0003850(ark1);EVM0004467(gcn1)
GO:0045540	regulation of cholesterol biosynthetic process	3	18	0.376219	0.984263	EVM0000466(Sc5d);EVM0005546(ERG1);EVM0007409(hmgA)
GO:0045740	positive regulation of DNA replication	3	18	0.376219	0.984263	EVM0000886(DPB2);EVM0001303(fhkC);EVM0002708(pcn1)
GO:0046219	indolalkylamine biosynthetic process	3	18	0.376219	0.984263	EVM0000560(GUA1);EVM0001455(CPA1);EVM0003792(pyrABCN)
GO:0046385	deoxyribose phosphate biosynthetic process	3	18	0.376219	0.984263	EVM0000451(dut-1);EVM0001075(TMP1);EVM0005602(cdc22)
GO:0051289	protein homotetramerization	3	18	0.376219	0.984263	EVM0001742(OsI_04558);EVM0004146(CNA04240);EVM0007148(dhps)
GO:0051881	regulation of mitochondrial membrane potential	3	18	0.376219	0.984263	EVM0001988(SPBC16E9.10c);EVM0004393(SPAC688.09);EVM0007138(djr-1.1)
GO:0072332	intrinsic apoptotic signaling pathway by p53 class mediator	3	18	0.376219	0.984263	EVM0001377(RAD51);EVM0001491(rrn3);EVM0004943(cbk1)
GO:1902882	regulation of response to oxidative stress	3	18	0.376219	0.984263	EVM0001791(--);EVM0007138(djr-1.1);EVM0007467(--)
GO:0006310	DNA recombination	41	320	0.377987	0.984263	EVM0000212(exo1);EVM0000374(DBP3);EVM0000611(hsp104);EVM0000807(--);EVM0000898(elf1);EVM0001140(DBP8);EVM0001303(fhkC);EVM0001316(--);EVM0001377(RAD51);EVM0001552(cut3);EVM0001988(SPBC16E9.10c);EVM0002135(SPBC16H5.08c);EVM0002269(pfh1);EVM0002385(pfh1);EVM0003074(mcm7);EVM0003092(Msh5);EVM0003127(ctf18);EVM0003166(hcs1);EVM0003189(DRS1);EVM0003554(CSM3);EVM0003565(DBP9);EVM0003950(HAS1);EVM000416…
GO:0006821	chloride transport	6	41	0.379299	0.984263	EVM0000898(elf1);EVM0001093(fer6);EVM0001472(atrF);EVM0002135(SPBC16H5.08c);EVM0007100(ABCG12);EVM0007373(atrF)
GO:0019627	urea metabolic process	6	41	0.379299	0.984263	EVM0000589(DDB_G0274527);EVM0001455(CPA1);EVM0002631(cut6);EVM0003792(pyrABCN);EVM0005398(atzF);EVM0007453(ARG1)
GO:0030522	intracellular receptor signaling pathway	6	41	0.379299	0.984263	EVM0001510(PPP5C);EVM0005323(--);EVM0005906(fkr-4);EVM0007138(djr-1.1);EVM0007397(DBP10);EVM0007447(--)
GO:0051640	organelle localization	34	264	0.381466	0.984263	EVM0000352(--);EVM0000370(bimB);EVM0000524(sda1);EVM0001085(nek2);EVM0001810(nst-1);EVM0001842(KIN7L);EVM0001988(SPBC16E9.10c);EVM0002134(bub1);EVM0002135(SPBC16H5.08c);EVM0002587(mph1);EVM0002742(ZNF593);EVM0002957(KIF20B);EVM0003432(cnd2);EVM0003529(apsA);EVM0003706(MYL9);EVM0003728(klp5);EVM0003850(ark1);EVM0003928(--);EVM0004280(HSL1);EVM0004393(SPAC688.09);EVM0004810(RRS1);EVM0005243(RPF1);E…
GO:0051259	protein complex oligomerization	14	104	0.382142	0.984263	EVM0001377(RAD51);EVM0001510(PPP5C);EVM0001742(OsI_04558);EVM0001849(prmt1);EVM0001988(SPBC16E9.10c);EVM0003166(hcs1);EVM0004146(CNA04240);EVM0004803(HHT2);EVM0005063(HHT2);EVM0005602(cdc22);EVM0006375(HHT2);EVM0007148(dhps);EVM0007409(hmgA);EVM0007683(radC)
GO:0033013	tetrapyrrole metabolic process	31	240	0.382741	0.984263	EVM0000228(gly1);EVM0000325(--);EVM0000418(Prmt3);EVM0000589(DDB_G0274527);EVM0001055(N6AMT1);EVM0001087(phmFA);EVM0001429(nahG);EVM0001457(uba4);EVM0001510(PPP5C);EVM0001581(eupH);EVM0001714(str4);EVM0001849(prmt1);EVM0002155(MT1988);EVM0002244(mpl6);EVM0002381(mobA);EVM0002999(SDR4);EVM0003790(xylB);EVM0003801(CPX);EVM0004064(aspB);EVM0004067(yhdF);EVM0004805(SPCC663.06c);EVM0005127(ARMGADRAFT_…
GO:0050877	nervous system process	15	112	0.383021	0.984263	EVM0000898(elf1);EVM0001093(fer6);EVM0001472(atrF);EVM0002135(SPBC16H5.08c);EVM0002284(ppt-1);EVM0003042(trm4b);EVM0003166(hcs1);EVM0004154(SPCC1672.07);EVM0004160(NOB1);EVM0005062(--);EVM0005714(SPCC757.13);EVM0007100(ABCG12);EVM0007373(atrF);EVM0007403(--);EVM0007409(hmgA)
GO:0009451	RNA modification	29	224	0.383485	0.984263	EVM0000088(--);EVM0000418(Prmt3);EVM0000560(GUA1);EVM0000611(hsp104);EVM0000877(HIPP41);EVM0001093(fer6);EVM0001377(RAD51);EVM0001457(uba4);EVM0001810(nst-1);EVM0001849(prmt1);EVM0001988(SPBC16E9.10c);EVM0002135(SPBC16H5.08c);EVM0002350(SPB1);EVM0002729(nop2);EVM0002805(WRAP73);EVM0002901(bms1);EVM0003042(trm4b);EVM0003127(ctf18);EVM0003261(rcm1);EVM0004008(rluD);EVM0004064(aspB);EVM0004134(naf1)…
GO:0043066	negative regulation of apoptotic process	17	128	0.384204	0.984263	EVM0000807(--);EVM0001373(nle1);EVM0001377(RAD51);EVM0001491(rrn3);EVM0001791(--);EVM0001988(SPBC16E9.10c);EVM0002284(ppt-1);EVM0003009(SPAC1142.04);EVM0003231(FMP52);EVM0003245(PK);EVM0003730(BFR2);EVM0003850(ark1);EVM0004780(svkA);EVM0005322(--);EVM0005768(--);EVM0007138(djr-1.1);EVM0007409(hmgA)
GO:0032973	amino acid export across plasma membrane	7	49	0.384352	0.984263	EVM0000898(elf1);EVM0001093(fer6);EVM0001472(atrF);EVM0002135(SPBC16H5.08c);EVM0002901(bms1);EVM0007100(ABCG12);EVM0007373(atrF)
GO:0033228	cysteine export across plasma membrane	7	49	0.384352	0.984263	EVM0000898(elf1);EVM0001093(fer6);EVM0001472(atrF);EVM0002135(SPBC16H5.08c);EVM0002901(bms1);EVM0007100(ABCG12);EVM0007373(atrF)
GO:0042883	cysteine transport	7	49	0.384352	0.984263	EVM0000898(elf1);EVM0001093(fer6);EVM0001472(atrF);EVM0002135(SPBC16H5.08c);EVM0002901(bms1);EVM0007100(ABCG12);EVM0007373(atrF)
GO:0052547	regulation of peptidase activity	7	49	0.384352	0.984263	EVM0000560(GUA1);EVM0001373(nle1);EVM0001988(SPBC16E9.10c);EVM0004670(SENP1);EVM0005602(cdc22);EVM0005768(--);EVM0007138(djr-1.1)
GO:1903712	cysteine transmembrane transport	7	49	0.384352	0.984263	EVM0000898(elf1);EVM0001093(fer6);EVM0001472(atrF);EVM0002135(SPBC16H5.08c);EVM0002901(bms1);EVM0007100(ABCG12);EVM0007373(atrF)
GO:0018193	peptidyl-amino acid modification	39	305	0.387492	0.984263	EVM0000137(SPBC1711.16);EVM0000288(DPH2);EVM0000418(Prmt3);EVM0000807(--);EVM0000812(SCE1);EVM0001303(fhkC);EVM0001387(cek1);EVM0001457(uba4);EVM0001489(eso1);EVM0001849(prmt1);EVM0001988(SPBC16E9.10c);EVM0002134(bub1);EVM0002194(LIA1);EVM0002366(SCH9);EVM0002587(mph1);EVM0003009(SPAC1142.04);EVM0003405(ASF1);EVM0003668(--);EVM0003850(ark1);EVM0003988(--);EVM0004280(HSL1);EVM0004467(gcn1);EVM0004…
GO:0140115	export across plasma membrane	8	57	0.387967	0.984263	EVM0000898(elf1);EVM0001093(fer6);EVM0001472(atrF);EVM0002135(SPBC16H5.08c);EVM0002901(bms1);EVM0005598(YPL264C);EVM0007100(ABCG12);EVM0007373(atrF)
GO:0006972	hyperosmotic response	4	26	0.389692	0.984263	EVM0003245(PK);EVM0004467(gcn1);EVM0004758(sgd1);EVM0004780(svkA)
GO:0007338	single fertilization	4	26	0.389692	0.984263	EVM0001901(SNU13);EVM0002957(KIF20B);EVM0007079(plo1);EVM0007138(djr-1.1)
GO:0015809	arginine transport	4	26	0.389692	0.984263	EVM0000589(DDB_G0274527);EVM0000898(elf1);EVM0003019(MTG2);EVM0007100(ABCG12)
GO:0032467	positive regulation of cytokinesis	4	26	0.389692	0.984263	EVM0000927(svkA);EVM0001447(--);EVM0002957(KIF20B);EVM0007079(plo1)
GO:2000377	regulation of reactive oxygen species metabolic process	4	26	0.389692	0.984263	EVM0003730(BFR2);EVM0005322(--);EVM0007138(djr-1.1);EVM0007453(ARG1)
GO:0016999	antibiotic metabolic process	9	65	0.390613	0.984263	EVM0000113(SPAPB1A11.03);EVM0001433(SPAC13A11.06);EVM0001756(cat-1);EVM0003399(--);EVM0003432(cnd2);EVM0004319(ACLY);EVM0004959(alcS);EVM0005470(ach1);EVM0007138(djr-1.1)
GO:0006768	biotin metabolic process	10	73	0.392575	0.984263	EVM0000228(gly1);EVM0000325(--);EVM0000418(Prmt3);EVM0001849(prmt1);EVM0002511(--);EVM0002989(--);EVM0005418(dim1);EVM0006328(Bud23);EVM0006963(ataS);EVM0007429(--)
GO:0006195	purine nucleotide catabolic process	2	11	0.393138	0.984263	EVM0000451(dut-1);EVM0004319(ACLY)
GO:0006388	tRNA splicing, via endonucleolytic cleavage and ligation	2	11	0.393138	0.984263	EVM0004370(GRC3);EVM0005965(--)
GO:0006750	glutathione biosynthetic process	2	11	0.393138	0.984263	EVM0001540(chac1);EVM0006641(ywrD)
GO:0007089	traversing start control point of mitotic cell cycle	2	11	0.393138	0.984263	EVM0000524(sda1);EVM0005581(cdc13)
GO:0009432	SOS response	2	11	0.393138	0.984263	EVM0001377(RAD51);EVM0002135(SPBC16H5.08c)
GO:0016036	cellular response to phosphate starvation	2	11	0.393138	0.984263	EVM0001455(CPA1);EVM0005321(upp)
GO:0016578	histone deubiquitination	2	11	0.393138	0.984263	EVM0000560(GUA1);EVM0006266(Usp42)
GO:0019243	methylglyoxal catabolic process to D-lactate via S-lactoyl-glutathione	2	11	0.393138	0.984263	EVM0003504(SPCC777.06c);EVM0006229(--)
GO:0021549	cerebellum development	2	11	0.393138	0.984263	EVM0001891(SPBC4F6.14);EVM0005059(ADE1)
GO:0022037	metencephalon development	2	11	0.393138	0.984263	EVM0001891(SPBC4F6.14);EVM0005059(ADE1)
GO:0030521	androgen receptor signaling pathway	2	11	0.393138	0.984263	EVM0007138(djr-1.1);EVM0007447(--)
GO:0030902	hindbrain development	2	11	0.393138	0.984263	EVM0001891(SPBC4F6.14);EVM0005059(ADE1)
GO:0032780	negative regulation of ATPase activity	2	11	0.393138	0.984263	EVM0004219(FDD123);EVM0004812(FDD123)
GO:0035329	hippo signaling	2	11	0.393138	0.984263	EVM0004780(svkA);EVM0004943(cbk1)
GO:0036178	filamentous growth of a population of unicellular organisms in response to neutral pH	2	11	0.393138	0.984263	EVM0002179(SHO1);EVM0002194(LIA1)
GO:0042219	cellular modified amino acid catabolic process	2	11	0.393138	0.984263	EVM0001540(chac1);EVM0006572(pi047)
GO:0042538	hyperosmotic salinity response	2	11	0.393138	0.984263	EVM0003245(PK);EVM0004467(gcn1)
GO:0042771	intrinsic apoptotic signaling pathway in response to DNA damage by p53 class mediator	2	11	0.393138	0.984263	EVM0001377(RAD51);EVM0004943(cbk1)
GO:0042779	tRNA 3'-trailer cleavage	2	11	0.393138	0.984263	EVM0001434(LHP1);EVM0003504(SPCC777.06c)
GO:0043455	regulation of secondary metabolic process	2	11	0.393138	0.984263	EVM0001515(VEL2);EVM0003399(--)
GO:0046349	amino sugar biosynthetic process	2	11	0.393138	0.984263	EVM0000822(CHS3);EVM0005208(CHS4)
GO:0046823	negative regulation of nucleocytoplasmic transport	2	11	0.393138	0.984263	EVM0004943(cbk1);EVM0007138(djr-1.1)
GO:0070129	regulation of mitochondrial translation	2	11	0.393138	0.984263	EVM0003019(MTG2);EVM0004008(rluD)
GO:0070536	protein K63-linked deubiquitination	2	11	0.393138	0.984263	EVM0001988(SPBC16E9.10c);EVM0005323(--)
GO:0071356	cellular response to tumor necrosis factor	2	11	0.393138	0.984263	EVM0005322(--);EVM0007453(ARG1)
GO:0071973	bacterial-type flagellum-dependent cell motility	2	11	0.393138	0.984263	EVM0001076(--);EVM0005934(--)
GO:0072529	pyrimidine-containing compound catabolic process	2	11	0.393138	0.984263	EVM0000451(dut-1);EVM0003800(rihA)
GO:0090100	positive regulation of transmembrane receptor protein serine/threonine kinase signaling pathway	2	11	0.393138	0.984263	EVM0002587(mph1);EVM0006386(EXT2)
GO:0090558	plant epidermis development	2	11	0.393138	0.984263	EVM0003245(PK);EVM0004758(sgd1)
GO:0097588	archaeal or bacterial-type flagellum-dependent cell motility	2	11	0.393138	0.984263	EVM0001076(--);EVM0005934(--)
GO:1901977	negative regulation of cell cycle checkpoint	2	11	0.393138	0.984263	EVM0000975(ube2c);EVM0003928(--)
GO:1902369	negative regulation of RNA catabolic process	2	11	0.393138	0.984263	EVM0001891(SPBC4F6.14);EVM0004134(naf1)
GO:1902883	negative regulation of response to oxidative stress	2	11	0.393138	0.984263	EVM0001791(--);EVM0007138(djr-1.1)
GO:1903037	regulation of leukocyte cell-cell adhesion	2	11	0.393138	0.984263	EVM0007148(dhps);EVM0007453(ARG1)
GO:1903317	regulation of protein maturation	2	11	0.393138	0.984263	EVM0005768(--);EVM0007228(AFUA_4G09580)
GO:1903426	regulation of reactive oxygen species biosynthetic process	2	11	0.393138	0.984263	EVM0007138(djr-1.1);EVM0007453(ARG1)
GO:2001169	regulation of ATP biosynthetic process	2	11	0.393138	0.984263	EVM0001742(OsI_04558);EVM0001988(SPBC16E9.10c)
GO:0050658	RNA transport	21	161	0.396611	0.984263	EVM0000297(--);EVM0000524(sda1);EVM0000639(VhaSFD);EVM0000898(elf1);EVM0001434(LHP1);EVM0001810(nst-1);EVM0001849(prmt1);EVM0001988(SPBC16E9.10c);EVM0002135(SPBC16H5.08c);EVM0002742(ZNF593);EVM0004237(NOL6);EVM0004595(kap123);EVM0004742(BYSL);EVM0004810(RRS1);EVM0005243(RPF1);EVM0005323(--);EVM0005409(LTV1);EVM0005791(--);EVM0006328(Bud23);EVM0006615(NMD3);EVM0006777(NOP9)
GO:0006573	valine metabolic process	5	34	0.397333	0.984263	EVM0001034(hibA);EVM0001433(SPAC13A11.06);EVM0003046(vdh);EVM0003277(--);EVM0006572(pi047)
GO:0007411	axon guidance	5	34	0.397333	0.984263	EVM0000560(GUA1);EVM0002284(ppt-1);EVM0004146(CNA04240);EVM0004280(HSL1);EVM0005293(--)
GO:0030974	thiamine pyrophosphate transmembrane transport	6	42	0.402109	0.984263	EVM0000898(elf1);EVM0001093(fer6);EVM0001472(atrF);EVM0002135(SPBC16H5.08c);EVM0007100(ABCG12);EVM0007373(atrF)
GO:0052548	regulation of endopeptidase activity	6	42	0.402109	0.984263	EVM0001373(nle1);EVM0001988(SPBC16E9.10c);EVM0004670(SENP1);EVM0005602(cdc22);EVM0005768(--);EVM0007138(djr-1.1)
GO:0000320	re-entry into mitotic cell cycle	1	4	0.404151	0.984263	EVM0006347(wee1)
GO:0000372	Group I intron splicing	1	4	0.404151	0.984263	EVM0004800(RH48)
GO:0000373	Group II intron splicing	1	4	0.404151	0.984263	EVM0004800(RH48)
GO:0000376	RNA splicing, via transesterification reactions with guanosine as nucleophile	1	4	0.404151	0.984263	EVM0004800(RH48)
GO:0000947	amino acid catabolic process to alcohol via Ehrlich pathway	1	4	0.404151	0.984263	EVM0001433(SPAC13A11.06)
GO:0000955	amino acid catabolic process via Ehrlich pathway	1	4	0.404151	0.984263	EVM0001433(SPAC13A11.06)
GO:0001752	compound eye photoreceptor fate commitment	1	4	0.404151	0.984263	EVM0004943(cbk1)
GO:0002922	positive regulation of humoral immune response	1	4	0.404151	0.984263	EVM0005768(--)
GO:0003352	regulation of cilium movement	1	4	0.404151	0.984263	EVM0006026(--)
GO:0006029	proteoglycan metabolic process	1	4	0.404151	0.984263	EVM0006386(EXT2)
GO:0006044	N-acetylglucosamine metabolic process	1	4	0.404151	0.984263	EVM0006386(EXT2)
GO:0006349	regulation of gene expression by genetic imprinting	1	4	0.404151	0.984263	EVM0004758(sgd1)
GO:0006584	catecholamine metabolic process	1	4	0.404151	0.984263	EVM0007138(djr-1.1)
GO:0006675	mannosyl-inositol phosphorylceramide metabolic process	1	4	0.404151	0.984263	EVM0005661(SCS7)
GO:0006829	zinc ion transport	1	4	0.404151	0.984263	EVM0007190(slc39a9)
GO:0007277	pole cell development	1	4	0.404151	0.984263	EVM0003850(ark1)
GO:0007439	ectodermal digestive tract development	1	4	0.404151	0.984263	EVM0003432(cnd2)
GO:0007566	embryo implantation	1	4	0.404151	0.984263	EVM0001006(rpa2)
GO:0007625	grooming behavior	1	4	0.404151	0.984263	EVM0002284(ppt-1)
GO:0007632	visual behavior	1	4	0.404151	0.984263	EVM0007409(hmgA)
GO:0008625	extrinsic apoptotic signaling pathway via death domain receptors	1	4	0.404151	0.984263	EVM0007138(djr-1.1)
GO:0009186	deoxyribonucleoside diphosphate metabolic process	1	4	0.404151	0.984263	EVM0005602(cdc22)
GO:0009189	deoxyribonucleoside diphosphate biosynthetic process	1	4	0.404151	0.984263	EVM0005602(cdc22)
GO:0009193	pyrimidine ribonucleoside diphosphate metabolic process	1	4	0.404151	0.984263	EVM0005602(cdc22)
GO:0009208	pyrimidine ribonucleoside triphosphate metabolic process	1	4	0.404151	0.984263	EVM0001761(Uckl1)
GO:0009223	pyrimidine deoxyribonucleotide catabolic process	1	4	0.404151	0.984263	EVM0000451(dut-1)
GO:0010017	red or far-red light signaling pathway	1	4	0.404151	0.984263	EVM0001510(PPP5C)
GO:0010421	hydrogen peroxide-mediated programmed cell death	1	4	0.404151	0.984263	EVM0007138(djr-1.1)
GO:0010446	response to alkaline pH	1	4	0.404151	0.984263	EVM0005470(ach1)
GO:0010590	regulation of septum digestion after cytokinesis	1	4	0.404151	0.984263	EVM0004780(svkA)
GO:0010845	positive regulation of reciprocal meiotic recombination	1	4	0.404151	0.984263	EVM0001303(fhkC)
GO:0010913	regulation of sterigmatocystin biosynthetic process	1	4	0.404151	0.984263	EVM0001515(VEL2)
GO:0014072	response to isoquinoline alkaloid	1	4	0.404151	0.984263	EVM0001510(PPP5C)
GO:0015012	heparan sulfate proteoglycan biosynthetic process	1	4	0.404151	0.984263	EVM0006386(EXT2)
GO:0015743	malate transport	1	4	0.404151	0.984263	EVM0003203(SPAC57A7.05)
GO:0015791	polyol transport	1	4	0.404151	0.984263	EVM0004035(STL1)
GO:0015950	purine nucleotide interconversion	1	4	0.404151	0.984263	EVM0004146(CNA04240)
GO:0017126	nucleologenesis	1	4	0.404151	0.984263	EVM0001006(rpa2)
GO:0018158	protein oxidation	1	4	0.404151	0.984263	EVM0007138(djr-1.1)
GO:0019087	transformation of host cell by virus	1	4	0.404151	0.984263	EVM0007363(kri1)
GO:0019635	2-aminoethylphosphonate catabolic process	1	4	0.404151	0.984263	EVM0005986(hxpA)
GO:0019660	glycolytic fermentation	1	4	0.404151	0.984263	EVM0001433(SPAC13A11.06)
GO:0019700	organic phosphonate catabolic process	1	4	0.404151	0.984263	EVM0005986(hxpA)
GO:0019731	antibacterial humoral response	1	4	0.404151	0.984263	EVM0005768(--)
GO:0030104	water homeostasis	1	4	0.404151	0.984263	EVM0007218(mug134)
GO:0030166	proteoglycan biosynthetic process	1	4	0.404151	0.984263	EVM0006386(EXT2)
GO:0030201	heparan sulfate proteoglycan metabolic process	1	4	0.404151	0.984263	EVM0006386(EXT2)
GO:0030541	plasmid partitioning	1	4	0.404151	0.984263	EVM0006463(bimC)
GO:0030725	germline ring canal formation	1	4	0.404151	0.984263	EVM0007079(plo1)
GO:0031038	myosin II filament organization	1	4	0.404151	0.984263	EVM0003706(MYL9)
GO:0031268	pseudopodium organization	1	4	0.404151	0.984263	EVM0007546(myo2)
GO:0032056	positive regulation of translation in response to stress	1	4	0.404151	0.984263	EVM0004467(gcn1)
GO:0032058	positive regulation of translational initiation in response to stress	1	4	0.404151	0.984263	EVM0004467(gcn1)
GO:0032079	positive regulation of endodeoxyribonuclease activity	1	4	0.404151	0.984263	EVM0006731(rhp54)
GO:0032119	sequestering of zinc ion	1	4	0.404151	0.984263	EVM0007228(AFUA_4G09580)
GO:0032411	positive regulation of transporter activity	1	4	0.404151	0.984263	EVM0007138(djr-1.1)
GO:0032720	negative regulation of tumor necrosis factor production	1	4	0.404151	0.984263	EVM0005322(--)
GO:0033209	tumor necrosis factor-mediated signaling pathway	1	4	0.404151	0.984263	EVM0005322(--)
GO:0033244	regulation of penicillin metabolic process	1	4	0.404151	0.984263	EVM0003399(--)
GO:0033246	positive regulation of penicillin metabolic process	1	4	0.404151	0.984263	EVM0003399(--)
GO:0033621	nuclear-transcribed mRNA catabolic process, meiosis-specific transcripts	1	4	0.404151	0.984263	EVM0004596(rrp6)
GO:0036475	neuron death in response to oxidative stress	1	4	0.404151	0.984263	EVM0007138(djr-1.1)
GO:0039529	RIG-I signaling pathway	1	4	0.404151	0.984263	EVM0005323(--)
GO:0039531	regulation of viral-induced cytoplasmic pattern recognition receptor signaling pathway	1	4	0.404151	0.984263	EVM0005323(--)
GO:0040038	polar body extrusion after meiotic divisions	1	4	0.404151	0.984263	EVM0002957(KIF20B)
GO:0042129	regulation of T cell proliferation	1	4	0.404151	0.984263	EVM0007148(dhps)
GO:0042308	negative regulation of protein import into nucleus	1	4	0.404151	0.984263	EVM0004943(cbk1)
GO:0042417	dopamine metabolic process	1	4	0.404151	0.984263	EVM0007138(djr-1.1)
GO:0042706	eye photoreceptor cell fate commitment	1	4	0.404151	0.984263	EVM0004943(cbk1)
GO:0043053	dauer entry	1	4	0.404151	0.984263	EVM0001849(prmt1)
GO:0043063	intercellular bridge organization	1	4	0.404151	0.984263	EVM0007079(plo1)
GO:0043124	negative regulation of I-kappaB kinase/NF-kappaB signaling	1	4	0.404151	0.984263	EVM0005322(--)
GO:0043217	myelin maintenance	1	4	0.404151	0.984263	EVM0005661(SCS7)
GO:0043278	response to morphine	1	4	0.404151	0.984263	EVM0001510(PPP5C)
GO:0043696	dedifferentiation	1	4	0.404151	0.984263	EVM0001891(SPBC4F6.14)
GO:0043697	cell dedifferentiation	1	4	0.404151	0.984263	EVM0001891(SPBC4F6.14)
GO:0044650	adhesion of symbiont to host cell	1	4	0.404151	0.984263	EVM0006426(--)
GO:0045460	sterigmatocystin metabolic process	1	4	0.404151	0.984263	EVM0001515(VEL2)
GO:0045461	sterigmatocystin biosynthetic process	1	4	0.404151	0.984263	EVM0001515(VEL2)
GO:0045639	positive regulation of myeloid cell differentiation	1	4	0.404151	0.984263	EVM0001849(prmt1)
GO:0045648	positive regulation of erythrocyte differentiation	1	4	0.404151	0.984263	EVM0001849(prmt1)
GO:0045880	positive regulation of smoothened signaling pathway	1	4	0.404151	0.984263	EVM0006386(EXT2)
GO:0046087	cytidine metabolic process	1	4	0.404151	0.984263	EVM0003800(rihA)
GO:0046133	pyrimidine ribonucleoside catabolic process	1	4	0.404151	0.984263	EVM0003800(rihA)
GO:0046356	acetyl-CoA catabolic process	1	4	0.404151	0.984263	EVM0004319(ACLY)
GO:0046433	2-aminoethylphosphonate metabolic process	1	4	0.404151	0.984263	EVM0005986(hxpA)
GO:0046475	glycerophospholipid catabolic process	1	4	0.404151	0.984263	EVM0005297(glpQ1)
GO:0046552	photoreceptor cell fate commitment	1	4	0.404151	0.984263	EVM0004943(cbk1)
GO:0048132	female germ-line stem cell asymmetric division	1	4	0.404151	0.984263	EVM0000973(At5g14050)
GO:0048250	iron import into the mitochondrion	1	4	0.404151	0.984263	EVM0007666(MTP2)
GO:0048254	snoRNA localization	1	4	0.404151	0.984263	EVM0006956(ROK1)
GO:0048593	camera-type eye morphogenesis	1	4	0.404151	0.984263	EVM0000074(rtn4ip1)
GO:0048644	muscle organ morphogenesis	1	4	0.404151	0.984263	EVM0001901(SNU13)
GO:0050907	detection of chemical stimulus involved in sensory perception	1	4	0.404151	0.984263	EVM0005714(SPCC757.13)
GO:0051037	regulation of transcription involved in meiotic cell cycle	1	4	0.404151	0.984263	EVM0001387(cek1)
GO:0051085	chaperone cofactor-dependent protein refolding	1	4	0.404151	0.984263	EVM0000611(hsp104)
GO:0051176	positive regulation of sulfur metabolic process	1	4	0.404151	0.984263	EVM0003399(--)
GO:0051349	positive regulation of lyase activity	1	4	0.404151	0.984263	EVM0007138(djr-1.1)
GO:0051767	nitric-oxide synthase biosynthetic process	1	4	0.404151	0.984263	EVM0005322(--)
GO:0051769	regulation of nitric-oxide synthase biosynthetic process	1	4	0.404151	0.984263	EVM0005322(--)
GO:0055115	entry into diapause	1	4	0.404151	0.984263	EVM0001849(prmt1)
GO:0060253	negative regulation of glial cell proliferation	1	4	0.404151	0.984263	EVM0004943(cbk1)
GO:0061045	negative regulation of wound healing	1	4	0.404151	0.984263	EVM0007409(hmgA)
GO:0061065	regulation of dauer larval development	1	4	0.404151	0.984263	EVM0001849(prmt1)
GO:0061857	endoplasmic reticulum stress-induced pre-emptive quality control	1	4	0.404151	0.984263	EVM0001988(SPBC16E9.10c)
GO:0070227	lymphocyte apoptotic process	1	4	0.404151	0.984263	EVM0003009(SPAC1142.04)
GO:0070413	trehalose metabolism in response to stress	1	4	0.404151	0.984263	EVM0000611(hsp104)
GO:0070670	response to interleukin-4	1	4	0.404151	0.984263	EVM0004146(CNA04240)
GO:0070842	aggresome assembly	1	4	0.404151	0.984263	EVM0001988(SPBC16E9.10c)
GO:0071049	nuclear retention of pre-mRNA with aberrant 3'-ends at the site of transcription	1	4	0.404151	0.984263	EVM0004596(rrp6)
GO:0071139	resolution of recombination intermediates	1	4	0.404151	0.984263	EVM0000807(--)
GO:0071312	cellular response to alkaloid	1	4	0.404151	0.984263	EVM0001377(RAD51)
GO:0071324	cellular response to disaccharide stimulus	1	4	0.404151	0.984263	EVM0002631(cut6)
GO:0071353	cellular response to interleukin-4	1	4	0.404151	0.984263	EVM0004146(CNA04240)
GO:0071489	cellular response to red or far red light	1	4	0.404151	0.984263	EVM0001510(PPP5C)
GO:0072389	flavin adenine dinucleotide catabolic process	1	4	0.404151	0.984263	EVM0001988(SPBC16E9.10c)
GO:0072393	microtubule anchoring at microtubule organizing center	1	4	0.404151	0.984263	EVM0002805(WRAP73)
GO:0072718	response to cisplatin	1	4	0.404151	0.984263	EVM0001377(RAD51)
GO:0080154	regulation of fertilization	1	4	0.404151	0.984263	EVM0007138(djr-1.1)
GO:0090697	post-embryonic plant organ morphogenesis	1	4	0.404151	0.984263	EVM0001810(nst-1)
GO:0097329	response to antimetabolite	1	4	0.404151	0.984263	EVM0001377(RAD51)
GO:0097468	programmed cell death in response to reactive oxygen species	1	4	0.404151	0.984263	EVM0007138(djr-1.1)
GO:0098693	regulation of synaptic vesicle cycle	1	4	0.404151	0.984263	EVM0002284(ppt-1)
GO:0110095	cellular detoxification of aldehyde	1	4	0.404151	0.984263	EVM0007138(djr-1.1)
GO:0110096	cellular response to aldehyde	1	4	0.404151	0.984263	EVM0007138(djr-1.1)
GO:0120109	mitotic telomere clustering and tethering at nuclear periphery	1	4	0.404151	0.984263	EVM0003850(ark1)
GO:1900196	regulation of penicillin biosynthetic process	1	4	0.404151	0.984263	EVM0003399(--)
GO:1900198	positive regulation of penicillin biosynthetic process	1	4	0.404151	0.984263	EVM0003399(--)
GO:1900425	negative regulation of defense response to bacterium	1	4	0.404151	0.984263	EVM0006266(Usp42)
GO:1900744	regulation of p38MAPK cascade	1	4	0.404151	0.984263	EVM0001849(prmt1)
GO:1900745	positive regulation of p38MAPK cascade	1	4	0.404151	0.984263	EVM0001849(prmt1)
GO:1901401	regulation of tetrapyrrole metabolic process	1	4	0.404151	0.984263	EVM0001510(PPP5C)
GO:1902104	positive regulation of metaphase/anaphase transition of meiotic cell cycle	1	4	0.404151	0.984263	EVM0007331(slp1)
GO:1902425	positive regulation of attachment of mitotic spindle microtubules to kinetochore	1	4	0.404151	0.984263	EVM0007079(plo1)
GO:1902884	positive regulation of response to oxidative stress	1	4	0.404151	0.984263	EVM0007138(djr-1.1)
GO:1903007	positive regulation of Lys63-specific deubiquitinase activity	1	4	0.404151	0.984263	EVM0001988(SPBC16E9.10c)
GO:1903203	regulation of oxidative stress-induced neuron death	1	4	0.404151	0.984263	EVM0007138(djr-1.1)
GO:1903204	negative regulation of oxidative stress-induced neuron death	1	4	0.404151	0.984263	EVM0007138(djr-1.1)
GO:1903510	mucopolysaccharide metabolic process	1	4	0.404151	0.984263	EVM0006386(EXT2)
GO:1903556	negative regulation of tumor necrosis factor superfamily cytokine production	1	4	0.404151	0.984263	EVM0005322(--)
[truncated: 2,901 more rows]

## Sheet: Y79_96-vs-Y79_96SB.MF
GO ID	Description	Y79_96-vs-Y79_96SB (695)	All (5540)	pvalue	p.adjust	Genes
GO:0030515	snoRNA binding	21	38	3.13942e-10	4.28531e-07	EVM0000619(utp20);EVM0000820(tsr1);EVM0001125(SPBC713.04c);EVM0001160(rrp5);EVM0001659(utp4);EVM0001901(SNU13);EVM0002449(utp7);EVM0002901(bms1);EVM0003890(Os01g0810000);EVM0004134(naf1);EVM0004166(dbp4);EVM0004237(NOL6);EVM0004742(BYSL);EVM0005011(nop14);EVM0005069(NOP10);EVM0005075(wdr75);EVM0006096(UTP10);EVM0006121(Tbl3);EVM0006245(UTP25);EVM0006305(--);EVM0007386(SPBC3D6.12)
GO:0034511	U3 snoRNA binding	7	8	3.39526e-06	0.00231726	EVM0000820(tsr1);EVM0001160(rrp5);EVM0001901(SNU13);EVM0002901(bms1);EVM0004166(dbp4);EVM0005075(wdr75);EVM0006245(UTP25)
GO:0015295	solute:proton symporter activity	18	51	2.35378e-05	0.00907443	EVM0001047(prnB);EVM0001346(ptr2);EVM0001359(prnB);EVM0001453(LAC12);EVM0001727(crnA);EVM0002074(--);EVM0002272(PUT4);EVM0002409(ecdD);EVM0002474(ptr2);EVM0003707(prnB);EVM0004010(HXT2);EVM0004035(STL1);EVM0004061(inda1);EVM0004461(DIP5);EVM0006097(pho-5);EVM0006359(SPCC18.02);EVM0007492(qutD);EVM0007573(prnB)
GO:0005280	amino acid:proton symporter activity	7	10	4.0476e-05	0.00907443	EVM0001047(prnB);EVM0001359(prnB);EVM0002272(PUT4);EVM0003707(prnB);EVM0004061(inda1);EVM0004461(DIP5);EVM0007573(prnB)
GO:0015185	gamma-aminobutyric acid transmembrane transporter activity	7	10	4.0476e-05	0.00907443	EVM0001047(prnB);EVM0001359(prnB);EVM0002272(PUT4);EVM0003707(prnB);EVM0004061(inda1);EVM0004461(DIP5);EVM0007573(prnB)
GO:0015495	gamma-aminobutyric acid:proton symporter activity	7	10	4.0476e-05	0.00907443	EVM0001047(prnB);EVM0001359(prnB);EVM0002272(PUT4);EVM0003707(prnB);EVM0004061(inda1);EVM0004461(DIP5);EVM0007573(prnB)
GO:0015294	solute:cation symporter activity	19	58	4.65355e-05	0.00907443	EVM0000204(pho-4);EVM0001047(prnB);EVM0001346(ptr2);EVM0001359(prnB);EVM0001453(LAC12);EVM0001727(crnA);EVM0002074(--);EVM0002272(PUT4);EVM0002409(ecdD);EVM0002474(ptr2);EVM0003707(prnB);EVM0004010(HXT2);EVM0004035(STL1);EVM0004061(inda1);EVM0004461(DIP5);EVM0006097(pho-5);EVM0006359(SPCC18.02);EVM0007492(qutD);EVM0007573(prnB)
GO:0005416	amino acid:cation symporter activity	7	11	9.92647e-05	0.0150551	EVM0001047(prnB);EVM0001359(prnB);EVM0002272(PUT4);EVM0003707(prnB);EVM0004061(inda1);EVM0004461(DIP5);EVM0007573(prnB)
GO:0015355	secondary active monocarboxylate transmembrane transporter activity	7	11	9.92647e-05	0.0150551	EVM0001047(prnB);EVM0001359(prnB);EVM0002272(PUT4);EVM0003707(prnB);EVM0004061(inda1);EVM0004461(DIP5);EVM0007573(prnB)
GO:0015293	symporter activity	19	62	0.000128976	0.0176052	EVM0000204(pho-4);EVM0001047(prnB);EVM0001346(ptr2);EVM0001359(prnB);EVM0001453(LAC12);EVM0001727(crnA);EVM0002074(--);EVM0002272(PUT4);EVM0002409(ecdD);EVM0002474(ptr2);EVM0003707(prnB);EVM0004010(HXT2);EVM0004035(STL1);EVM0004061(inda1);EVM0004461(DIP5);EVM0006097(pho-5);EVM0006359(SPCC18.02);EVM0007492(qutD);EVM0007573(prnB)
GO:0008028	monocarboxylic acid transmembrane transporter activity	26	104	0.000343535	0.0426296	EVM0000050(--);EVM0000898(elf1);EVM0001047(prnB);EVM0001093(fer6);EVM0001359(prnB);EVM0001453(LAC12);EVM0001472(atrF);EVM0001727(crnA);EVM0001884(SPAC1399.02);EVM0002074(--);EVM0002135(SPBC16H5.08c);EVM0002272(PUT4);EVM0002409(ecdD);EVM0003663(qutD);EVM0003707(prnB);EVM0004010(HXT2);EVM0004061(inda1);EVM0004461(DIP5);EVM0004959(alcS);EVM0005125(MFS1);EVM0006097(pho-5);EVM0006359(SPCC18.02);EVM000…
GO:0022857	transmembrane transporter activity	109	648	0.000448115	0.0509731	EVM0000050(--);EVM0000166(SPBC15C4.04c);EVM0000195(yhcA);EVM0000204(pho-4);EVM0000298(SPAC1002.16c);EVM0000420(AAMP);EVM0000553(--);EVM0000639(VhaSFD);EVM0000760(AQY1);EVM0000834(TPN1);EVM0000852(--);EVM0000898(elf1);EVM0000908(VCX1);EVM0001000(--);EVM0001005(dbaD);EVM0001047(prnB);EVM0001058(SPAC869.05c);EVM0001093(fer6);EVM0001269(--);EVM0001273(HIS1);EVM0001305(cnsO);EVM0001310(HAK1);EVM000134…
GO:0004888	transmembrane signaling receptor activity	7	15	0.00122721	0.120688	EVM0000625(Ppan);EVM0002179(SHO1);EVM0003421(SYG1);EVM0005062(--);EVM0005714(SPCC757.13);EVM0006007(--);EVM0006914(--)
GO:0018659	4-hydroxybenzoate 3-monooxygenase activity	5	8	0.00123782	0.120688	EVM0001429(nahG);EVM0002381(mobA);EVM0004064(aspB);EVM0005546(ERG1);EVM0006143(mobA)
GO:0046943	carboxylic acid transmembrane transporter activity	31	145	0.00172393	0.141307	EVM0000050(--);EVM0000166(SPBC15C4.04c);EVM0000898(elf1);EVM0001000(--);EVM0001047(prnB);EVM0001093(fer6);EVM0001359(prnB);EVM0001453(LAC12);EVM0001472(atrF);EVM0001727(crnA);EVM0001884(SPAC1399.02);EVM0002074(--);EVM0002135(SPBC16H5.08c);EVM0002272(PUT4);EVM0002409(ecdD);EVM0002901(bms1);EVM0003203(SPAC57A7.05);EVM0003663(qutD);EVM0003707(prnB);EVM0004010(HXT2);EVM0004061(inda1);EVM0004461(DIP5)…
GO:0015291	secondary active transmembrane transporter activity	27	121	0.00174602	0.141307	EVM0000166(SPBC15C4.04c);EVM0000204(pho-4);EVM0000908(VCX1);EVM0001005(dbaD);EVM0001047(prnB);EVM0001269(--);EVM0001346(ptr2);EVM0001359(prnB);EVM0001453(LAC12);EVM0001727(crnA);EVM0002074(--);EVM0002272(PUT4);EVM0002409(ecdD);EVM0002474(ptr2);EVM0003707(prnB);EVM0004010(HXT2);EVM0004035(STL1);EVM0004061(inda1);EVM0004461(DIP5);EVM0005531(crnA);EVM0006097(pho-5);EVM0006218(VCX1);EVM0006359(SPCC18…
GO:0004553	hydrolase activity, hydrolyzing O-glycosyl compounds	20	81	0.00189906	0.141307	EVM0000452(exgB);EVM0000855(SPBC21B10.07);EVM0001111(eglD);EVM0001139(pkiA);EVM0001455(CPA1);EVM0001809(MANP);EVM0002369(--);EVM0002536(bglI);EVM0002904(amyD);EVM0003386(ARB_04519);EVM0003461(glcA);EVM0003564(SPBC21B10.07);EVM0003959(AN1805);EVM0004043(amyS);EVM0004076(--);EVM0004491(--);EVM0004931(csn);EVM0006051(NFIA_089530);EVM0006504(SSO2);EVM0007618(bglL)
GO:0005342	organic acid transmembrane transporter activity	31	146	0.00193467	0.141307	EVM0000050(--);EVM0000166(SPBC15C4.04c);EVM0000898(elf1);EVM0001000(--);EVM0001047(prnB);EVM0001093(fer6);EVM0001359(prnB);EVM0001453(LAC12);EVM0001472(atrF);EVM0001727(crnA);EVM0001884(SPAC1399.02);EVM0002074(--);EVM0002135(SPBC16H5.08c);EVM0002272(PUT4);EVM0002409(ecdD);EVM0002901(bms1);EVM0003203(SPAC57A7.05);EVM0003663(qutD);EVM0003707(prnB);EVM0004010(HXT2);EVM0004061(inda1);EVM0004461(DIP5)…
GO:0016434	rRNA (cytosine) methyltransferase activity	3	3	0.00196691	0.141307	EVM0002729(nop2);EVM0003042(trm4b);EVM0003261(rcm1)
GO:0000107	imidazoleglycerol-phosphate synthase activity	5	9	0.00249858	0.170528	EVM0000560(GUA1);EVM0001455(CPA1);EVM0003792(pyrABCN);EVM0004146(CNA04240);EVM0006838(PDX1)
GO:0042910	xenobiotic transmembrane transporter activity	27	125	0.0028659	0.185463	EVM0000298(SPAC1002.16c);EVM0000852(--);EVM0000898(elf1);EVM0001093(fer6);EVM0001305(cnsO);EVM0001472(atrF);EVM0001727(crnA);EVM0001870(LAC12);EVM0001884(SPAC1399.02);EVM0002135(SPBC16H5.08c);EVM0002409(ecdD);EVM0002593(hxnP);EVM0003070(ecdD);EVM0003663(qutD);EVM0003679(SPBC1683.12);EVM0004010(HXT2);EVM0004035(STL1);EVM0005349(mfs1);EVM0005460(qutD);EVM0006097(pho-5);EVM0006330(--);EVM0006359(SPC…
GO:0070182	DNA polymerase binding	4	6	0.00298914	0.185463	EVM0000886(DPB2);EVM0001377(RAD51);EVM0002708(pcn1);EVM0007145(nat10)
GO:0051119	sugar transmembrane transporter activity	21	91	0.00358777	0.212926	EVM0000420(AAMP);EVM0000898(elf1);EVM0001093(fer6);EVM0001305(cnsO);EVM0001453(LAC12);EVM0001472(atrF);EVM0001870(LAC12);EVM0002074(--);EVM0002135(SPBC16H5.08c);EVM0002409(ecdD);EVM0003003(Mfsd10);EVM0003070(ecdD);EVM0003663(qutD);EVM0004010(HXT2);EVM0004035(STL1);EVM0005460(qutD);EVM0006097(pho-5);EVM0006359(SPCC18.02);EVM0007100(ABCG12);EVM0007373(atrF);EVM0007492(qutD)
GO:0015144	carbohydrate transmembrane transporter activity	22	98	0.00416836	0.237075	EVM0000420(AAMP);EVM0000898(elf1);EVM0001093(fer6);EVM0001305(cnsO);EVM0001453(LAC12);EVM0001472(atrF);EVM0001870(LAC12);EVM0002074(--);EVM0002135(SPBC16H5.08c);EVM0002409(ecdD);EVM0003003(Mfsd10);EVM0003070(ecdD);EVM0003663(qutD);EVM0004010(HXT2);EVM0004035(STL1);EVM0005460(qutD);EVM0005975(pol1);EVM0006097(pho-5);EVM0006359(SPCC18.02);EVM0007100(ABCG12);EVM0007373(atrF);EVM0007492(qutD)
GO:0005215	transporter activity	113	727	0.00615076	0.335831	EVM0000050(--);EVM0000166(SPBC15C4.04c);EVM0000195(yhcA);EVM0000204(pho-4);EVM0000298(SPAC1002.16c);EVM0000420(AAMP);EVM0000553(--);EVM0000639(VhaSFD);EVM0000760(AQY1);EVM0000834(TPN1);EVM0000852(--);EVM0000898(elf1);EVM0000908(VCX1);EVM0001000(--);EVM0001005(dbaD);EVM0001047(prnB);EVM0001058(SPAC869.05c);EVM0001093(fer6);EVM0001269(--);EVM0001273(HIS1);EVM0001305(cnsO);EVM0001310(HAK1);EVM000134…
GO:0003777	microtubule motor activity	6	15	0.00700713	0.347596	EVM0001842(KIN7L);EVM0002957(KIF20B);EVM0003728(klp5);EVM0005467(mdn1);EVM0006463(bimC);EVM0007546(myo2)
GO:0010521	telomerase inhibitor activity	3	4	0.00713016	0.347596	EVM0000750(--);EVM0002269(pfh1);EVM0002385(pfh1)
GO:0016436	rRNA (uridine) methyltransferase activity	3	4	0.00713016	0.347596	EVM0000877(HIPP41);EVM0002350(SPB1);EVM0007123(--)
GO:0016798	hydrolase activity, acting on glycosyl bonds	22	104	0.00870951	0.409948	EVM0000452(exgB);EVM0000855(SPBC21B10.07);EVM0001111(eglD);EVM0001139(pkiA);EVM0001455(CPA1);EVM0001809(MANP);EVM0002369(--);EVM0002536(bglI);EVM0002708(pcn1);EVM0002904(amyD);EVM0003386(ARB_04519);EVM0003461(glcA);EVM0003564(SPBC21B10.07);EVM0003800(rihA);EVM0003959(AN1805);EVM0004043(amyS);EVM0004076(--);EVM0004491(--);EVM0004931(csn);EVM0006051(NFIA_089530);EVM0006504(SSO2);EVM0007618(bglL)
GO:0070180	large ribosomal subunit rRNA binding	4	8	0.0113312	0.479705	EVM0000358(ERB1);EVM0001872(RpL19);EVM0002648(MRT4);EVM0004400(NOP7)
GO:0140666	annealing activity	4	8	0.0113312	0.479705	EVM0001434(LHP1);EVM0004800(RH48);EVM0006731(rhp54);EVM0007683(radC)
GO:0003724	RNA helicase activity	21	101	0.0124498	0.479705	EVM0000374(DBP3);EVM0000611(hsp104);EVM0000898(elf1);EVM0001140(DBP8);EVM0001988(SPBC16E9.10c);EVM0002135(SPBC16H5.08c);EVM0002385(pfh1);EVM0002901(bms1);EVM0003127(ctf18);EVM0003166(hcs1);EVM0003189(DRS1);EVM0003565(DBP9);EVM0003950(HAS1);EVM0004166(dbp4);EVM0004494(dbp6);EVM0004800(RH48);EVM0005467(mdn1);EVM0006067(DBP7);EVM0006956(ROK1);EVM0007373(atrF);EVM0007397(DBP10)
GO:0004317	3-hydroxypalmitoyl-[acyl-carrier-protein] dehydratase activity	2	2	0.0157182	0.479705	EVM0004884(fasA);EVM0005164(FAS1)
GO:0004318	enoyl-[acyl-carrier-protein] reductase (NADH) activity	2	2	0.0157182	0.479705	EVM0004884(fasA);EVM0005164(FAS1)
GO:0008131	primary amine oxidase activity	2	2	0.0157182	0.479705	EVM0004489(AOC1);EVM0006315(cao1)
GO:0009383	rRNA (cytosine-C5-)-methyltransferase activity	2	2	0.0157182	0.479705	EVM0002729(nop2);EVM0003261(rcm1)
GO:0017116	single-stranded DNA helicase activity	2	2	0.0157182	0.479705	EVM0002269(pfh1);EVM0002385(pfh1)
GO:0035242	protein-arginine omega-N asymmetric methyltransferase activity	2	2	0.0157182	0.479705	EVM0000418(Prmt3);EVM0001849(prmt1)
GO:0036381	pyridoxal 5'-phosphate synthase (glutamine hydrolysing) activity	2	2	0.0157182	0.479705	EVM0005978(SNO1);EVM0006838(PDX1)
GO:0070042	rRNA (uridine-N3-)-methyltransferase activity	2	2	0.0157182	0.479705	EVM0000877(HIPP41);EVM0007123(--)
GO:1990518	single-stranded 3'-5' DNA helicase activity	2	2	0.0157182	0.479705	EVM0002269(pfh1);EVM0002385(pfh1)
GO:1990814	DNA/DNA annealing activity	2	2	0.0157182	0.479705	EVM0006731(rhp54);EVM0007683(radC)
GO:1990955	G-rich single-stranded DNA binding	2	2	0.0157182	0.479705	EVM0000750(--);EVM0003166(hcs1)
GO:0008574	plus-end-directed microtubule motor activity	3	5	0.0161659	0.479705	EVM0002957(KIF20B);EVM0003728(klp5);EVM0006463(bimC)
GO:0008812	choline dehydrogenase activity	3	5	0.0161659	0.479705	EVM0001059(MSY001_2108);EVM0001714(str4);EVM0003951(MSY001_2108)
GO:0016843	amine-lyase activity	3	5	0.0161659	0.479705	EVM0001740(--);EVM0005978(SNO1);EVM0006838(PDX1)
GO:0030247	polysaccharide binding	4	9	0.0183973	0.534305	EVM0001111(eglD);EVM0001890(cbh2);EVM0002904(amyD);EVM0006648(--)
GO:0004497	monooxygenase activity	15	68	0.0192046	0.544144	EVM0000540(sid2);EVM0001315(CYB2);EVM0001387(cek1);EVM0001429(nahG);EVM0002194(LIA1);EVM0002381(mobA);EVM0004064(aspB);EVM0004146(CNA04240);EVM0004280(HSL1);EVM0004780(svkA);EVM0005546(ERG1);EVM0005661(SCS7);EVM0006143(mobA);EVM0006838(PDX1);EVM0007643(yeaW)
GO:0008509	anion transmembrane transporter activity	32	177	0.0195334	0.544144	EVM0000166(SPBC15C4.04c);EVM0000898(elf1);EVM0001000(--);EVM0001047(prnB);EVM0001058(SPAC869.05c);EVM0001093(fer6);EVM0001359(prnB);EVM0001472(atrF);EVM0001727(crnA);EVM0001813(--);EVM0002074(--);EVM0002135(SPBC16H5.08c);EVM0002272(PUT4);EVM0002409(ecdD);EVM0002593(hxnP);EVM0002901(bms1);EVM0003003(Mfsd10);EVM0003203(SPAC57A7.05);EVM0003312(gpr89-b);EVM0003421(SYG1);EVM0003663(qutD);EVM0003707(pr…
GO:0008186	ATP-dependent activity, acting on RNA	21	106	0.0210333	0.57421	EVM0000374(DBP3);EVM0000611(hsp104);EVM0000898(elf1);EVM0001140(DBP8);EVM0001988(SPBC16E9.10c);EVM0002135(SPBC16H5.08c);EVM0002385(pfh1);EVM0002901(bms1);EVM0003127(ctf18);EVM0003166(hcs1);EVM0003189(DRS1);EVM0003565(DBP9);EVM0003950(HAS1);EVM0004166(dbp4);EVM0004494(dbp6);EVM0004800(RH48);EVM0005467(mdn1);EVM0006067(DBP7);EVM0006956(ROK1);EVM0007373(atrF);EVM0007397(DBP10)
GO:0038023	signaling receptor activity	8	29	0.0227259	0.608252	EVM0000625(Ppan);EVM0002179(SHO1);EVM0003421(SYG1);EVM0005062(--);EVM0005714(SPCC757.13);EVM0006007(--);EVM0006914(--);EVM0007447(--)
GO:0015171	amino acid transmembrane transporter activity	17	82	0.0237493	0.613767	EVM0000166(SPBC15C4.04c);EVM0000898(elf1);EVM0001000(--);EVM0001047(prnB);EVM0001093(fer6);EVM0001359(prnB);EVM0001472(atrF);EVM0002135(SPBC16H5.08c);EVM0002272(PUT4);EVM0002901(bms1);EVM0003707(prnB);EVM0004061(inda1);EVM0004461(DIP5);EVM0006414(BAT1);EVM0007100(ABCG12);EVM0007373(atrF);EVM0007573(prnB)
GO:0008017	microtubule binding	14	64	0.0248748	0.613767	EVM0000352(--);EVM0001510(PPP5C);EVM0001842(KIN7L);EVM0002435(--);EVM0002957(KIF20B);EVM0003728(klp5);EVM0003928(--);EVM0004165(--);EVM0005075(wdr75);EVM0005329(--);EVM0005412(--);EVM0006463(bimC);EVM0006904(--);EVM0007546(myo2)
GO:0016701	oxidoreductase activity, acting on single donors with incorporation of molecular oxygen	13	59	0.0283908	0.613767	EVM0001059(MSY001_2108);EVM0001315(CYB2);EVM0001429(nahG);EVM0001581(eupH);EVM0001714(str4);EVM0002381(mobA);EVM0004064(aspB);EVM0004146(CNA04240);EVM0004273(--);EVM0005264(SPAC1F5.03c);EVM0005546(ERG1);EVM0006143(mobA);EVM0006838(PDX1)
GO:0019843	rRNA binding	20	103	0.0292313	0.613767	EVM0000316(NOP12);EVM0000358(ERB1);EVM0000625(Ppan);EVM0001160(rrp5);EVM0001810(nst-1);EVM0001872(RpL19);EVM0002135(SPBC16H5.08c);EVM0002648(MRT4);EVM0003019(MTG2);EVM0003785(RPS13);EVM0003894(SPAC926.08c);EVM0004160(NOB1);EVM0004400(NOP7);EVM0004810(RRS1);EVM0005069(NOP10);EVM0005094(brx1);EVM0005243(RPF1);EVM0005323(--);EVM0006050(SPBC365.04c);EVM0006245(UTP25)
GO:0008417	fucosyltransferase activity	3	6	0.0293426	0.613767	EVM0000225(--);EVM0000906(--);EVM0002414(--)
GO:0030248	cellulose binding	3	6	0.0293426	0.613767	EVM0001111(eglD);EVM0001890(cbh2);EVM0006648(--)
GO:0047434	indolepyruvate decarboxylase activity	3	6	0.0293426	0.613767	EVM0001433(SPAC13A11.06);EVM0003277(--);EVM0007107(SPBC24C6.09c)
GO:0016884	carbon-nitrogen ligase activity, with glutamine as amido-N-donor	10	42	0.0314776	0.613767	EVM0000560(GUA1);EVM0001455(CPA1);EVM0002631(cut6);EVM0003792(pyrABCN);EVM0003900(ade3);EVM0004932(GFA1);EVM0005059(ADE1);EVM0005398(atzF);EVM0005978(SNO1);EVM0007138(djr-1.1)
GO:0009381	excinuclease ABC activity	13	60	0.0322461	0.613767	EVM0000374(DBP3);EVM0000898(elf1);EVM0001093(fer6);EVM0001140(DBP8);EVM0001472(atrF);EVM0002135(SPBC16H5.08c);EVM0004166(dbp4);EVM0004476(SGS1);EVM0004494(dbp6);EVM0006956(ROK1);EVM0007100(ABCG12);EVM0007373(atrF);EVM0007397(DBP10)
GO:0051287	NAD binding	29	166	0.0382367	0.613767	EVM0000032(ghrB);EVM0000074(rtn4ip1);EVM0001034(hibA);EVM0001087(phmFA);EVM0001091(lys1);EVM0001457(uba4);EVM0001642(gap1);EVM0002244(mpl6);EVM0002999(SDR4);EVM0003029(SPBC1198.01);EVM0003231(FMP52);EVM0003790(xylB);EVM0004064(aspB);EVM0004067(yhdF);EVM0004522(Gpd1);EVM0004582(SPBC1773.06c);EVM0004805(SPCC663.06c);EVM0004922(malS);EVM0005127(ARMGADRAFT_1018421);EVM0005466(yhdF);EVM0005546(ERG1);E…
GO:0008097	5S rRNA binding	4	11	0.0392666	0.613767	EVM0003894(SPAC926.08c);EVM0004810(RRS1);EVM0005094(brx1);EVM0005323(--)
GO:0016641	oxidoreductase activity, acting on the CH-NH2 group of donors, oxygen as acceptor	6	21	0.0394517	0.613767	EVM0001059(MSY001_2108);EVM0001429(nahG);EVM0004064(aspB);EVM0004489(AOC1);EVM0006143(mobA);EVM0006315(cao1)
GO:0016757	glycosyltransferase activity	33	194	0.0398567	0.613767	EVM0000225(--);EVM0000560(GUA1);EVM0000667(chiA1);EVM0000672(--);EVM0000822(CHS3);EVM0000906(--);EVM0001091(lys1);EVM0001100(gyg-1);EVM0001273(HIS1);EVM0001455(CPA1);EVM0001645(GPH1);EVM0001761(Uckl1);EVM0002414(--);EVM0002696(Gyg1);EVM0003134(mgtA);EVM0003439(MNT2);EVM0003593(--);EVM0003792(pyrABCN);EVM0004043(amyS);EVM0004082(--);EVM0004146(CNA04240);EVM0004208(GPI10);EVM0004871(--);EVM0004932(…
GO:0004088	carbamoyl-phosphate synthase (glutamine-hydrolyzing) activity	5	16	0.0409813	0.613767	EVM0000560(GUA1);EVM0001455(CPA1);EVM0002631(cut6);EVM0003792(pyrABCN);EVM0005059(ADE1)
GO:0008649	rRNA methyltransferase activity	9	38	0.0415043	0.613767	EVM0000418(Prmt3);EVM0000877(HIPP41);EVM0002350(SPB1);EVM0002729(nop2);EVM0003042(trm4b);EVM0003261(rcm1);EVM0005418(dim1);EVM0006328(Bud23);EVM0007123(--)
GO:0140102	catalytic activity, acting on a rRNA	9	38	0.0415043	0.613767	EVM0000418(Prmt3);EVM0000877(HIPP41);EVM0002350(SPB1);EVM0002729(nop2);EVM0003042(trm4b);EVM0003261(rcm1);EVM0005418(dim1);EVM0006328(Bud23);EVM0007123(--)
GO:0003680	minor groove of adenine-thymine-rich DNA binding	2	3	0.0432208	0.613767	EVM0001552(cut3);EVM0001891(SPBC4F6.14)
GO:0004055	argininosuccinate synthase activity	2	3	0.0432208	0.613767	EVM0000560(GUA1);EVM0007453(ARG1)
GO:0004564	beta-fructofuranosidase activity	2	3	0.0432208	0.613767	EVM0003959(AN1805);EVM0006504(SSO2)
GO:0004575	sucrose alpha-glucosidase activity	2	3	0.0432208	0.613767	EVM0003959(AN1805);EVM0006504(SSO2)
GO:0004748	ribonucleoside-diphosphate reductase activity, thioredoxin disulfide as acceptor	2	3	0.0432208	0.613767	EVM0003988(--);EVM0005602(cdc22)
GO:0004789	thiamine-phosphate diphosphorylase activity	2	3	0.0432208	0.613767	EVM0004146(CNA04240);EVM0006838(PDX1)
GO:0008469	histone-arginine N-methyltransferase activity	2	3	0.0432208	0.613767	EVM0000418(Prmt3);EVM0001849(prmt1)
GO:0008478	pyridoxal kinase activity	2	3	0.0432208	0.613767	EVM0001223(THI22);EVM0003245(PK)
GO:0019171	3-hydroxyacyl-[acyl-carrier-protein] dehydratase activity	2	3	0.0432208	0.613767	EVM0004884(fasA);EVM0005164(FAS1)
GO:0030337	DNA polymerase processivity factor activity	2	3	0.0432208	0.613767	EVM0000886(DPB2);EVM0002708(pcn1)
GO:0043515	kinetochore binding	2	3	0.0432208	0.613767	EVM0001842(KIN7L);EVM0002587(mph1)
GO:0061731	ribonucleoside-diphosphate reductase activity	2	3	0.0432208	0.613767	EVM0003988(--);EVM0005602(cdc22)
GO:0015318	inorganic molecular entity transmembrane transporter activity	59	381	0.0459308	0.613767	EVM0000166(SPBC15C4.04c);EVM0000204(pho-4);EVM0000639(VhaSFD);EVM0000760(AQY1);EVM0000898(elf1);EVM0000908(VCX1);EVM0001000(--);EVM0001047(prnB);EVM0001058(SPAC869.05c);EVM0001093(fer6);EVM0001310(HAK1);EVM0001346(ptr2);EVM0001359(prnB);EVM0001447(--);EVM0001453(LAC12);EVM0001472(atrF);EVM0001719(cox12);EVM0001727(crnA);EVM0001813(--);EVM0002074(--);EVM0002135(SPBC16H5.08c);EVM0002272(PUT4);EVM00…
GO:0004049	anthranilate synthase activity	3	7	0.0466362	0.613767	EVM0000560(GUA1);EVM0001455(CPA1);EVM0003792(pyrABCN)
GO:0016273	arginine N-methyltransferase activity	3	7	0.0466362	0.613767	EVM0000418(Prmt3);EVM0001849(prmt1);EVM0005932(Ndufaf7)
GO:0016274	protein-arginine N-methyltransferase activity	3	7	0.0466362	0.613767	EVM0000418(Prmt3);EVM0001849(prmt1);EVM0005932(Ndufaf7)
GO:0017151	DEAD/H-box RNA helicase binding	3	7	0.0466362	0.613767	EVM0000750(--);EVM0001377(RAD51);EVM0004494(dbp6)
GO:0034512	box C/D RNA binding	3	7	0.0466362	0.613767	EVM0001160(rrp5);EVM0001901(SNU13);EVM0004166(dbp4)
GO:0035173	histone kinase activity	3	7	0.0466362	0.613767	EVM0002134(bub1);EVM0003850(ark1);EVM0007700(hrk1)
GO:0042134	rRNA primary transcript binding	3	7	0.0466362	0.613767	EVM0001160(rrp5);EVM0005094(brx1);EVM0005243(RPF1)
GO:0046820	4-amino-4-deoxychorismate synthase activity	3	7	0.0466362	0.613767	EVM0000560(GUA1);EVM0001455(CPA1);EVM0003792(pyrABCN)
GO:0051010	microtubule plus-end binding	3	7	0.0466362	0.613767	EVM0000352(--);EVM0003928(--);EVM0005412(--)
GO:0016614	oxidoreductase activity, acting on CH-OH group of donors	41	254	0.0504786	0.613767	EVM0000026(HI_1678);EVM0000032(ghrB);EVM0000074(rtn4ip1);EVM0000113(SPAPB1A11.03);EVM0000565(gar1);EVM0000878(ttuC');EVM0001034(hibA);EVM0001059(MSY001_2108);EVM0001087(phmFA);EVM0001091(lys1);EVM0001457(uba4);EVM0001714(str4);EVM0002244(mpl6);EVM0002999(SDR4);EVM0003029(SPBC1198.01);EVM0003790(xylB);EVM0003951(MSY001_2108);EVM0004064(aspB);EVM0004067(yhdF);EVM0004082(--);EVM0004146(CNA04240);EVM…
GO:0008514	organic anion transmembrane transporter activity	21	116	0.0510999	0.613767	EVM0000166(SPBC15C4.04c);EVM0000898(elf1);EVM0001000(--);EVM0001047(prnB);EVM0001093(fer6);EVM0001359(prnB);EVM0001472(atrF);EVM0002135(SPBC16H5.08c);EVM0002272(PUT4);EVM0002593(hxnP);EVM0002901(bms1);EVM0003003(Mfsd10);EVM0003203(SPAC57A7.05);EVM0003707(prnB);EVM0004061(inda1);EVM0004461(DIP5);EVM0004959(alcS);EVM0006414(BAT1);EVM0007100(ABCG12);EVM0007373(atrF);EVM0007573(prnB)
GO:0008999	ribosomal-protein-alanine N-acetyltransferase activity	5	17	0.0522622	0.613767	EVM0001557(--);EVM0002063(--);EVM0003988(--);EVM0006122(--);EVM0007145(nat10)
GO:0004930	G protein-coupled receptor activity	4	12	0.0532164	0.613767	EVM0000625(Ppan);EVM0003421(SYG1);EVM0005062(--);EVM0006007(--)
GO:0015926	glucosidase activity	4	12	0.0532164	0.613767	EVM0000452(exgB);EVM0002904(amyD);EVM0003959(AN1805);EVM0006504(SSO2)
GO:0016616	oxidoreductase activity, acting on the CH-OH group of donors, NAD or NADP as acceptor	37	228	0.0570266	0.613767	EVM0000026(HI_1678);EVM0000032(ghrB);EVM0000074(rtn4ip1);EVM0000113(SPAPB1A11.03);EVM0000565(gar1);EVM0000878(ttuC');EVM0001034(hibA);EVM0001087(phmFA);EVM0001091(lys1);EVM0001457(uba4);EVM0002244(mpl6);EVM0002999(SDR4);EVM0003029(SPBC1198.01);EVM0003790(xylB);EVM0004064(aspB);EVM0004067(yhdF);EVM0004082(--);EVM0004146(CNA04240);EVM0004522(Gpd1);EVM0004582(SPBC1773.06c);EVM0004805(SPCC663.06c);EV…
GO:0015562	efflux transmembrane transporter activity	6	23	0.0591668	0.613767	EVM0001727(crnA);EVM0003421(SYG1);EVM0005157(MTPC3);EVM0005531(crnA);EVM0006097(pho-5);EVM0007666(MTP2)
GO:0008743	L-threonine 3-dehydrogenase activity	7	29	0.0625272	0.613767	EVM0000074(rtn4ip1);EVM0003029(SPBC1198.01);EVM0003790(xylB);EVM0004582(SPBC1773.06c);EVM0005702(SPBC1773.06c);EVM0006479(orf1);EVM0007435(Ptgr1)
GO:0004596	peptide alpha-N-acetyltransferase activity	5	18	0.0651711	0.613767	EVM0001557(--);EVM0002063(--);EVM0003988(--);EVM0006122(--);EVM0007145(nat10)
GO:0004013	adenosylhomocysteinase activity	3	8	0.0678191	0.613767	EVM0006252(pi047);EVM0006572(pi047);EVM0007526(fabG)
GO:0016703	oxidoreductase activity, acting on single donors with incorporation of molecular oxygen, incorporation of one atom of oxygen (internal monooxygenases or internal mixed function oxidases)	3	8	0.0678191	0.613767	EVM0001315(CYB2);EVM0004146(CNA04240);EVM0006838(PDX1)
GO:0016802	trialkylsulfonium hydrolase activity	3	8	0.0678191	0.613767	EVM0006252(pi047);EVM0006572(pi047);EVM0007526(fabG)
GO:0018580	nitronate monooxygenase activity	3	8	0.0678191	0.613767	EVM0001315(CYB2);EVM0004146(CNA04240);EVM0006838(PDX1)
GO:0031492	nucleosomal DNA binding	3	8	0.0678191	0.613767	EVM0004803(HHT2);EVM0005063(HHT2);EVM0006375(HHT2)
GO:0043139	5'-3' DNA helicase activity	3	8	0.0678191	0.613767	EVM0002269(pfh1);EVM0002385(pfh1);EVM0003166(hcs1)
GO:0035447	mycothiol synthase activity	4	13	0.0694911	0.613767	EVM0001557(--);EVM0002063(--);EVM0003988(--);EVM0006122(--)
GO:0015078	proton transmembrane transporter activity	24	141	0.0714081	0.613767	EVM0000639(VhaSFD);EVM0000898(elf1);EVM0001047(prnB);EVM0001346(ptr2);EVM0001359(prnB);EVM0001447(--);EVM0001453(LAC12);EVM0001719(cox12);EVM0001727(crnA);EVM0002074(--);EVM0002135(SPBC16H5.08c);EVM0002272(PUT4);EVM0002409(ecdD);EVM0002474(ptr2);EVM0003707(prnB);EVM0004010(HXT2);EVM0004035(STL1);EVM0004061(inda1);EVM0004461(DIP5);EVM0006097(pho-5);EVM0006359(SPCC18.02);EVM0007447(--);EVM0007492(q…
GO:0051903	S-(hydroxymethyl)glutathione dehydrogenase activity	7	30	0.0731283	0.613767	EVM0000074(rtn4ip1);EVM0003029(SPBC1198.01);EVM0003790(xylB);EVM0004582(SPBC1773.06c);EVM0005702(SPBC1773.06c);EVM0006479(orf1);EVM0007435(Ptgr1)
GO:0034061	DNA polymerase activity	12	61	0.0733567	0.613767	EVM0000058(POLM);EVM0000212(exo1);EVM0000245(POLM);EVM0000611(hsp104);EVM0000886(DPB2);EVM0001988(SPBC16E9.10c);EVM0002182(--);EVM0003127(ctf18);EVM0004857(pol12);EVM0005975(pol1);EVM0006830(pri1);EVM0007165(REX4)
GO:0003920	GMP reductase activity	2	4	0.0793115	0.613767	EVM0000113(SPAPB1A11.03);EVM0004146(CNA04240)
GO:0004476	mannose-6-phosphate isomerase activity	2	4	0.0793115	0.613767	EVM0002936(pmi1);EVM0004858(MAN1)
GO:0004642	phosphoribosylformylglycinamidine synthase activity	2	4	0.0793115	0.613767	EVM0003900(ade3);EVM0005059(ADE1)
GO:0005337	nucleoside transmembrane transporter activity	2	4	0.0793115	0.613767	EVM0000553(--);EVM0002683(NUP)
GO:0008897	holo-[acyl-carrier-protein] synthase activity	2	4	0.0793115	0.613767	EVM0004884(fasA);EVM0005164(FAS1)
GO:0008902	hydroxymethylpyrimidine kinase activity	2	4	0.0793115	0.613767	EVM0001223(THI22);EVM0003245(PK)
GO:0008972	phosphomethylpyrimidine kinase activity	2	4	0.0793115	0.613767	EVM0001223(THI22);EVM0003245(PK)
GO:0015333	peptide:proton symporter activity	2	4	0.0793115	0.613767	EVM0001346(ptr2);EVM0002474(ptr2)
GO:0016428	tRNA (cytosine-5-)-methyltransferase activity	2	4	0.0793115	0.613767	EVM0003042(trm4b);EVM0003261(rcm1)
GO:0016728	oxidoreductase activity, acting on CH or CH2 groups, disulfide as acceptor	2	4	0.0793115	0.613767	EVM0003988(--);EVM0005602(cdc22)
GO:0035174	histone serine kinase activity	2	4	0.0793115	0.613767	EVM0002134(bub1);EVM0003850(ark1)
GO:0019205	nucleobase-containing compound kinase activity	12	62	0.0811069	0.613767	EVM0001510(PPP5C);EVM0001761(Uckl1);EVM0001791(--);EVM0002901(bms1);EVM0004370(GRC3);EVM0005321(upp);EVM0005467(mdn1);EVM0005602(cdc22);EVM0005913(YPL199C);EVM0005965(--);EVM0007100(ABCG12);EVM0007373(atrF)
GO:0015075	ion transmembrane transporter activity	61	410	0.0822292	0.613767	EVM0000166(SPBC15C4.04c);EVM0000204(pho-4);EVM0000639(VhaSFD);EVM0000898(elf1);EVM0000908(VCX1);EVM0001000(--);EVM0001047(prnB);EVM0001058(SPAC869.05c);EVM0001093(fer6);EVM0001310(HAK1);EVM0001346(ptr2);EVM0001359(prnB);EVM0001447(--);EVM0001453(LAC12);EVM0001472(atrF);EVM0001719(cox12);EVM0001727(crnA);EVM0001813(--);EVM0002074(--);EVM0002135(SPBC16H5.08c);EVM0002272(PUT4);EVM0002409(ecdD);EVM00…
GO:0004764	shikimate 3-dehydrogenase (NADP+) activity	4	14	0.0880031	0.613767	EVM0001087(phmFA);EVM0001457(uba4);EVM0004064(aspB);EVM0007531(UREG_07217)
GO:0016763	pentosyltransferase activity	10	50	0.0885984	0.613767	EVM0000560(GUA1);EVM0000667(chiA1);EVM0001273(HIS1);EVM0001455(CPA1);EVM0001761(Uckl1);EVM0003792(pyrABCN);EVM0004146(CNA04240);EVM0004932(GFA1);EVM0005321(upp);EVM0006838(PDX1)
GO:0015631	tubulin binding	16	90	0.0924656	0.613767	EVM0000352(--);EVM0000453(--);EVM0001510(PPP5C);EVM0001842(KIN7L);EVM0002435(--);EVM0002957(KIF20B);EVM0003529(apsA);EVM0003728(klp5);EVM0003928(--);EVM0004165(--);EVM0005075(wdr75);EVM0005329(--);EVM0005412(--);EVM0006463(bimC);EVM0006904(--);EVM0007546(myo2)
GO:0004075	biotin carboxylase activity	3	9	0.09253	0.613767	EVM0002631(cut6);EVM0003792(pyrABCN);EVM0005059(ADE1)
GO:0022804	active transmembrane transporter activity	49	327	0.100961	0.613767	EVM0000166(SPBC15C4.04c);EVM0000204(pho-4);EVM0000420(AAMP);EVM0000639(VhaSFD);EVM0000898(elf1);EVM0000908(VCX1);EVM0001005(dbaD);EVM0001047(prnB);EVM0001093(fer6);EVM0001269(--);EVM0001273(HIS1);EVM0001346(ptr2);EVM0001359(prnB);EVM0001429(nahG);EVM0001447(--);EVM0001453(LAC12);EVM0001472(atrF);EVM0001552(cut3);EVM0001719(cox12);EVM0001727(crnA);EVM0001988(SPBC16E9.10c);EVM0002074(--);EVM0002135…
GO:0015103	inorganic anion transmembrane transporter activity	18	105	0.102229	0.613767	EVM0000898(elf1);EVM0001058(SPAC869.05c);EVM0001093(fer6);EVM0001472(atrF);EVM0001727(crnA);EVM0001813(--);EVM0002074(--);EVM0002135(SPBC16H5.08c);EVM0002409(ecdD);EVM0002901(bms1);EVM0003312(gpr89-b);EVM0003421(SYG1);EVM0003663(qutD);EVM0005128(gpi1);EVM0005531(crnA);EVM0006097(pho-5);EVM0007100(ABCG12);EVM0007373(atrF)
GO:0004024	alcohol dehydrogenase activity, zinc-dependent	8	39	0.107224	0.613767	EVM0000074(rtn4ip1);EVM0003029(SPBC1198.01);EVM0003790(xylB);EVM0004582(SPBC1773.06c);EVM0005702(SPBC1773.06c);EVM0005764(RED1);EVM0006479(orf1);EVM0007435(Ptgr1)
GO:0043531	ADP binding	8	39	0.107224	0.613767	EVM0000611(hsp104);EVM0000898(elf1);EVM0001510(PPP5C);EVM0001988(SPBC16E9.10c);EVM0002135(SPBC16H5.08c);EVM0002385(pfh1);EVM0002901(bms1);EVM0003127(ctf18)
GO:0030983	mismatched DNA binding	4	15	0.108618	0.613767	EVM0001076(--);EVM0002708(pcn1);EVM0003092(Msh5);EVM0004701(MLH3)
GO:0051731	polynucleotide 5'-hydroxyl-kinase activity	5	21	0.113398	0.613767	EVM0001510(PPP5C);EVM0004370(GRC3);EVM0005913(YPL199C);EVM0005965(--);EVM0007373(atrF)
GO:0016705	oxidoreductase activity, acting on paired donors, with incorporation or reduction of molecular oxygen	15	86	0.114373	0.613767	EVM0000466(Sc5d);EVM0000540(sid2);EVM0001387(cek1);EVM0001429(nahG);EVM0002194(LIA1);EVM0002381(mobA);EVM0003110(--);EVM0004064(aspB);EVM0004280(HSL1);EVM0004468(CYP704B1);EVM0004780(svkA);EVM0004884(fasA);EVM0005546(ERG1);EVM0006143(mobA);EVM0007643(yeaW)
GO:0015114	phosphate ion transmembrane transporter activity	13	73	0.119725	0.613767	EVM0000898(elf1);EVM0001093(fer6);EVM0001472(atrF);EVM0002074(--);EVM0002135(SPBC16H5.08c);EVM0002409(ecdD);EVM0002901(bms1);EVM0003421(SYG1);EVM0003663(qutD);EVM0005128(gpi1);EVM0006097(pho-5);EVM0007100(ABCG12);EVM0007373(atrF)
GO:0015145	monosaccharide transmembrane transporter activity	8	40	0.120138	0.613767	EVM0000420(AAMP);EVM0000898(elf1);EVM0001093(fer6);EVM0001472(atrF);EVM0002135(SPBC16H5.08c);EVM0004035(STL1);EVM0007100(ABCG12);EVM0007373(atrF)
GO:0003922	GMP synthase (glutamine-hydrolyzing) activity	3	10	0.120326	0.613767	EVM0000560(GUA1);EVM0001455(CPA1);EVM0003792(pyrABCN)
GO:0004452	isopentenyl-diphosphate delta-isomerase activity	3	10	0.120326	0.613767	EVM0000113(SPAPB1A11.03);EVM0001315(CYB2);EVM0004146(CNA04240)
GO:0008716	D-alanine-D-alanine ligase activity	3	10	0.120326	0.613767	EVM0002631(cut6);EVM0003792(pyrABCN);EVM0005059(ADE1)
GO:0015113	nitrite transmembrane transporter activity	3	10	0.120326	0.613767	EVM0001727(crnA);EVM0005531(crnA);EVM0006097(pho-5)
GO:0015514	nitrite efflux transmembrane transporter activity	3	10	0.120326	0.613767	EVM0001727(crnA);EVM0005531(crnA);EVM0006097(pho-5)
GO:0046404	polydeoxyribonucleotide 5'-hydroxyl-kinase activity	3	10	0.120326	0.613767	EVM0005913(YPL199C);EVM0005965(--);EVM0007373(atrF)
GO:0051733	polydeoxyribonucleotide kinase activity	3	10	0.120326	0.613767	EVM0005913(YPL199C);EVM0005965(--);EVM0007373(atrF)
GO:0051734	polynucleotide kinase activity	3	10	0.120326	0.613767	EVM0005913(YPL199C);EVM0005965(--);EVM0007373(atrF)
GO:0003949	1-(5-phosphoribosyl)-5-[(5-phosphoribosylamino)methylideneamino]imidazole-4-carboxamide isomerase activity	2	5	0.121409	0.613767	EVM0004146(CNA04240);EVM0006838(PDX1)
GO:0005275	amine transmembrane transporter activity	2	5	0.121409	0.613767	EVM0004061(inda1);EVM0005093(GPT1)
GO:0005315	inorganic phosphate transmembrane transporter activity	2	5	0.121409	0.613767	EVM0000204(pho-4);EVM0006097(pho-5)
GO:0008107	galactoside 2-alpha-L-fucosyltransferase activity	2	5	0.121409	0.613767	EVM0000906(--);EVM0002414(--)
GO:0008336	gamma-butyrobetaine dioxygenase activity	2	5	0.121409	0.613767	EVM0003110(--);EVM0004884(fasA)
GO:0008484	sulfuric ester hydrolase activity	2	5	0.121409	0.613767	EVM0002097(phoA);EVM0007421(GPI7)
GO:0008569	minus-end-directed microtubule motor activity	2	5	0.121409	0.613767	EVM0005467(mdn1);EVM0006463(bimC)
GO:0016307	phosphatidylinositol phosphate kinase activity	2	5	0.121409	0.613767	EVM0001301(SPBC9B6.03);EVM0004572(--)
GO:0016427	tRNA (cytosine) methyltransferase activity	2	5	0.121409	0.613767	EVM0003042(trm4b);EVM0003261(rcm1)
GO:0016435	rRNA (guanine) methyltransferase activity	2	5	0.121409	0.613767	EVM0002350(SPB1);EVM0006328(Bud23)
GO:0016623	oxidoreductase activity, acting on the aldehyde or oxo group of donors, oxygen as acceptor	2	5	0.121409	0.613767	EVM0001433(SPAC13A11.06);EVM0003277(--)
GO:0030955	potassium ion binding	2	5	0.121409	0.613767	EVM0001139(pkiA);EVM0003245(PK)
GO:0031127	alpha-(1,2)-fucosyltransferase activity	2	5	0.121409	0.613767	EVM0000906(--);EVM0002414(--)
GO:0034513	box H/ACA snoRNA binding	2	5	0.121409	0.613767	EVM0001160(rrp5);EVM0005069(NOP10)
GO:0043023	ribosomal large subunit binding	2	5	0.121409	0.613767	EVM0002742(ZNF593);EVM0006615(NMD3)
GO:0043295	glutathione binding	2	5	0.121409	0.613767	EVM0004208(GPI10);EVM0005322(--)
GO:0047112	pyruvate oxidase activity	2	5	0.121409	0.613767	EVM0001433(SPAC13A11.06);EVM0003277(--)
GO:0047746	chlorophyllase activity	2	5	0.121409	0.613767	EVM0000325(--);EVM0002155(MT1988)
GO:0050487	sulfoacetaldehyde acetyltransferase activity	2	5	0.121409	0.613767	EVM0001433(SPAC13A11.06);EVM0003277(--)
GO:0050839	cell adhesion molecule binding	2	5	0.121409	0.613767	EVM0005856(--);EVM0007228(AFUA_4G09580)
GO:0090599	alpha-glucosidase activity	2	5	0.121409	0.613767	EVM0003959(AN1805);EVM0006504(SSO2)
GO:1900750	oligopeptide binding	2	5	0.121409	0.613767	EVM0004208(GPI10);EVM0005322(--)
GO:0016630	protochlorophyllide reductase activity	7	34	0.125359	0.613767	EVM0001087(phmFA);EVM0002244(mpl6);EVM0002999(SDR4);EVM0004067(yhdF);EVM0004805(SPCC663.06c);EVM0005127(ARMGADRAFT_1018421);EVM0007526(fabG)
GO:0000248	C-5 sterol desaturase activity	1	1	0.125451	0.613767	EVM0000466(Sc5d)
GO:0000773	phosphatidyl-N-methylethanolamine N-methyltransferase activity	1	1	0.125451	0.613767	EVM0000752(choC)
GO:0001888	glucuronyl-galactosyl-proteoglycan 4-alpha-N-acetylglucosaminyltransferase activity	1	1	0.125451	0.613767	EVM0006386(EXT2)
GO:0003839	gamma-glutamylcyclotransferase activity	1	1	0.125451	0.613767	EVM0001540(chac1)
GO:0003878	ATP citrate synthase activity	1	1	0.125451	0.613767	EVM0004319(ACLY)
GO:0003921	GMP synthase activity	1	1	0.125451	0.613767	EVM0000560(GUA1)
GO:0003986	acetyl-CoA hydrolase activity	1	1	0.125451	0.613767	EVM0005470(ach1)
GO:0004014	adenosylmethionine decarboxylase activity	1	1	0.125451	0.613767	EVM0006943(spe2)
GO:0004109	coproporphyrinogen oxidase activity	1	1	0.125451	0.613767	EVM0003801(CPX)
GO:0004328	formamidase activity	1	1	0.125451	0.613767	EVM0006851(SPAC869.04)
GO:0004339	glucan 1,4-alpha-glucosidase activity	1	1	0.125451	0.613767	EVM0002904(amyD)
GO:0004420	hydroxymethylglutaryl-CoA reductase (NADPH) activity	1	1	0.125451	0.613767	EVM0007409(hmgA)
GO:0004487	methylenetetrahydrofolate dehydrogenase (NAD+) activity	1	1	0.125451	0.613767	EVM0006211(mtd1)
GO:0004645	1,4-alpha-oligoglucan phosphorylase activity	1	1	0.125451	0.613767	EVM0001645(GPH1)
GO:0004657	proline dehydrogenase activity	1	1	0.125451	0.613767	EVM0006672(POX2)
GO:0004743	pyruvate kinase activity	1	1	0.125451	0.613767	EVM0001139(pkiA)
GO:0004869	cysteine-type endopeptidase inhibitor activity	1	1	0.125451	0.613767	EVM0005768(--)
GO:0005034	osmosensor activity	1	1	0.125451	0.613767	EVM0002179(SHO1)
GO:0005391	P-type sodium:potassium-exchanging transporter activity	1	1	0.125451	0.613767	EVM0003801(CPX)
GO:0005436	sodium:phosphate symporter activity	1	1	0.125451	0.613767	EVM0000204(pho-4)
GO:0008184	glycogen phosphorylase activity	1	1	0.125451	0.613767	EVM0001645(GPH1)
GO:0008466	glycogenin glucosyltransferase activity	1	1	0.125451	0.613767	EVM0001100(gyg-1)
GO:0008493	tetracycline transmembrane transporter activity	1	1	0.125451	0.613767	EVM0003003(Mfsd10)
GO:0008554	P-type sodium transporter activity	1	1	0.125451	0.613767	EVM0003801(CPX)
GO:0008775	acetate CoA-transferase activity	1	1	0.125451	0.613767	EVM0005470(ach1)
GO:0008810	cellulase activity	1	1	0.125451	0.613767	EVM0001111(eglD)
GO:0008829	dCTP deaminase activity	1	1	0.125451	0.613767	EVM0000451(dut-1)
GO:0008901	ferredoxin hydrogenase activity	1	1	0.125451	0.613767	EVM0003654(NAR1)
GO:0009916	alternative oxidase activity	1	1	0.125451	0.613767	EVM0000699(AOX1)
GO:0010427	abscisic acid binding	1	1	0.125451	0.613767	EVM0003312(gpr89-b)
GO:0015211	purine nucleoside transmembrane transporter activity	1	1	0.125451	0.613767	EVM0002683(NUP)
GO:0015218	pyrimidine nucleotide transmembrane transporter activity	1	1	0.125451	0.613767	EVM0004393(SPAC688.09)
GO:0015319	sodium:inorganic phosphate symporter activity	1	1	0.125451	0.613767	EVM0000204(pho-4)
GO:0016158	3-phytase activity	1	1	0.125451	0.613767	EVM0003841(phyA)
GO:0016275	[cytochrome c]-arginine N-methyltransferase activity	1	1	0.125451	0.613767	EVM0001849(prmt1)
GO:0016532	superoxide dismutase copper chaperone activity	1	1	0.125451	0.613767	EVM0007138(djr-1.1)
GO:0016699	oxidoreductase activity, acting on hydrogen as donor, iron-sulfur protein as acceptor	1	1	0.125451	0.613767	EVM0003654(NAR1)
GO:0016713	oxidoreductase activity, acting on paired donors, with incorporation or reduction of molecular oxygen, reduced iron-sulfur protein as one donor, and incorporation of one atom of oxygen	1	1	0.125451	0.613767	EVM0007643(yeaW)
GO:0018064	protein-L-histidine N-tele-methyltransferase activity	1	1	0.125451	0.613767	EVM0004941(HPM1)
GO:0018618	anthranilate 1,2-dioxygenase (deaminating, decarboxylating) activity	1	1	0.125451	0.613767	EVM0007643(yeaW)
GO:0018802	2,4-dihydroxyhept-2-ene-1,7-dioate aldolase activity	1	1	0.125451	0.613767	EVM0001139(pkiA)
GO:0019133	choline monooxygenase activity	1	1	0.125451	0.613767	EVM0007643(yeaW)
GO:0019135	deoxyhypusine monooxygenase activity	1	1	0.125451	0.613767	EVM0002194(LIA1)
GO:0019146	arabinose-5-phosphate isomerase activity	1	1	0.125451	0.613767	EVM0000026(HI_1678)
GO:0019172	glyoxalase III activity	1	1	0.125451	0.613767	EVM0007138(djr-1.1)
GO:0019808	polyamine binding	1	1	0.125451	0.613767	EVM0006943(spe2)
GO:0019810	putrescine binding	1	1	0.125451	0.613767	EVM0006943(spe2)
GO:0030280	structural constituent of skin epidermis	1	1	0.125451	0.613767	EVM0001359(prnB)
GO:0030519	snoRNP binding	1	1	0.125451	0.613767	EVM0001849(prmt1)
GO:0033222	xylose binding	1	1	0.125451	0.613767	EVM0000420(AAMP)
GO:0033745	L-methionine-(R)-S-oxide reductase activity	1	1	0.125451	0.613767	EVM0000492(YKL069W)
GO:0033883	pyridoxal phosphatase activity	1	1	0.125451	0.613767	EVM0003630(PHOSPHO2)
GO:0033897	ribonuclease T2 activity	1	1	0.125451	0.613767	EVM0006911(RNY1)
GO:0034038	deoxyhypusine synthase activity	1	1	0.125451	0.613767	EVM0007148(dhps)
GO:0034338	short-chain carboxylesterase activity	1	1	0.125451	0.613767	EVM0004389(YMR210W)
GO:0034479	phosphatidylglycerol phospholipase C activity	1	1	0.125451	0.613767	EVM0005297(glpQ1)
GO:0035175	histone kinase activity (H3-S10 specific)	1	1	0.125451	0.613767	EVM0003850(ark1)
GO:0035730	S-nitrosoglutathione binding	1	1	0.125451	0.613767	EVM0005322(--)
GO:0035731	dinitrosyl-iron complex binding	1	1	0.125451	0.613767	EVM0005322(--)
GO:0036310	ATP-dependent DNA/DNA annealing activity	1	1	0.125451	0.613767	EVM0006731(rhp54)
GO:0036470	tyrosine 3-monooxygenase activator activity	1	1	0.125451	0.613767	EVM0007138(djr-1.1)
GO:0036478	L-dopa decarboxylase activator activity	1	1	0.125451	0.613767	EVM0007138(djr-1.1)
GO:0036524	protein deglycase activity	1	1	0.125451	0.613767	EVM0007138(djr-1.1)
GO:0042132	fructose 1,6-bisphosphate 1-phosphatase activity	1	1	0.125451	0.613767	EVM0001742(OsI_04558)
GO:0042292	URM1 activating enzyme activity	1	1	0.125451	0.613767	EVM0001457(uba4)
GO:0042328	heparan sulfate N-acetylglucosaminyltransferase activity	1	1	0.125451	0.613767	EVM0006386(EXT2)
GO:0043027	cysteine-type endopeptidase inhibitor activity involved in apoptotic process	1	1	0.125451	0.613767	EVM0005768(--)
GO:0043998	H2A histone acetyltransferase activity	1	1	0.125451	0.613767	EVM0003988(--)
GO:0044750	high-affinity nickel cation transmembrane transporter activity	1	1	0.125451	0.613767	EVM0005786(hoxN)
GO:0046557	glucan endo-1,6-beta-glucosidase activity	1	1	0.125451	0.613767	EVM0000452(exgB)
GO:0047294	phosphoglycerol geranylgeranyltransferase activity	1	1	0.125451	0.613767	EVM0004146(CNA04240)
GO:0050046	delta7-sterol 5(6)-desaturase activity	1	1	0.125451	0.613767	EVM0000466(Sc5d)
GO:0050321	tau-protein kinase activity	1	1	0.125451	0.613767	EVM0004280(HSL1)
GO:0050463	nitrate reductase [NAD(P)H] activity	1	1	0.125451	0.613767	EVM0004869(NAR1)
GO:0050464	nitrate reductase (NADPH) activity	1	1	0.125451	0.613767	EVM0004869(NAR1)
GO:0050497	alkylthioltransferase activity	1	1	0.125451	0.613767	EVM0002297(--)
GO:0050508	glucuronosyl-N-acetylglucosaminyl-proteoglycan 4-alpha-N-acetylglucosaminyltransferase activity	1	1	0.125451	0.613767	EVM0006386(EXT2)
GO:0050509	N-acetylglucosaminyl-proteoglycan 4-beta-glucuronosyltransferase activity	1	1	0.125451	0.613767	EVM0006386(EXT2)
GO:0050515	4-(cytidine 5'-diphospho)-2-C-methyl-D-erythritol kinase activity	1	1	0.125451	0.613767	EVM0007109(THR1)
GO:0050524	coenzyme-B sulfoethylthiotransferase activity	1	1	0.125451	0.613767	EVM0002297(--)
GO:0051011	microtubule minus-end binding	1	1	0.125451	0.613767	EVM0005329(--)
GO:0051063	CDP reductase activity	1	1	0.125451	0.613767	EVM0005602(cdc22)
GO:0051267	CP2 mannose-ethanolamine phosphotransferase activity	1	1	0.125451	0.613767	EVM0007421(GPI7)
GO:0051392	tRNA N-acetyltransferase activity	1	1	0.125451	0.613767	EVM0007145(nat10)
GO:0052722	fatty acid in-chain hydroxylase activity	1	1	0.125451	0.613767	EVM0005661(SCS7)
GO:0052909	18S rRNA (adenine(1779)-N(6)/adenine(1780)-N(6))-dimethyltransferase activity	1	1	0.125451	0.613767	EVM0005418(dim1)
GO:0061604	molybdopterin-synthase sulfurtransferase activity	1	1	0.125451	0.613767	EVM0001457(uba4)
GO:0061605	molybdopterin-synthase adenylyltransferase activity	1	1	0.125451	0.613767	EVM0001457(uba4)
GO:0061821	telomeric D-loop binding	1	1	0.125451	0.613767	EVM0000750(--)
GO:0061928	glutathione specific gamma-glutamylcyclotransferase activity	1	1	0.125451	0.613767	EVM0001540(chac1)
GO:0062037	D-loop DNA binding	1	1	0.125451	0.613767	EVM0000750(--)
GO:0070043	rRNA (guanine-N7-)-methyltransferase activity	1	1	0.125451	0.613767	EVM0006328(Bud23)
GO:0070191	methionine-R-sulfoxide reductase activity	1	1	0.125451	0.613767	EVM0000492(YKL069W)
GO:0070463	tubulin-dependent ATPase activity	1	1	0.125451	0.613767	EVM0003728(klp5)
GO:0070594	juvenile hormone response element binding	1	1	0.125451	0.613767	EVM0005906(fkr-4)
GO:0070733	protein adenylyltransferase activity	1	1	0.125451	0.613767	EVM0001457(uba4)
GO:0071566	UFM1 activating enzyme activity	1	1	0.125451	0.613767	EVM0001457(uba4)
GO:0072354	histone kinase activity (H3-T3 specific)	1	1	0.125451	0.613767	EVM0007700(hrk1)
GO:0072371	histone kinase activity (H2A-S121 specific)	1	1	0.125451	0.613767	EVM0002134(bub1)
GO:0072586	DNA topoisomerase type II (double strand cut, ATP-hydrolyzing) regulator activity	1	1	0.125451	0.613767	EVM0003432(cnd2)
GO:0072587	DNA topoisomerase type II (double strand cut, ATP-hydrolyzing) activator activity	1	1	0.125451	0.613767	EVM0003432(cnd2)
GO:0080101	phosphatidyl-N-dimethylethanolamine N-methyltransferase activity	1	1	0.125451	0.613767	EVM0000752(choC)
GO:0080132	fatty acid alpha-hydroxylase activity	1	1	0.125451	0.613767	EVM0005661(SCS7)
GO:0090560	2-(3-amino-3-carboxypropyl)histidine synthase activity	1	1	0.125451	0.613767	EVM0000288(DPH2)
GO:0097079	selenite:proton symporter activity	1	1	0.125451	0.613767	EVM0006097(pho-5)
GO:0102751	UDP-alpha-D-glucose:glucosyl-glycogenin alpha-D-glucosyltransferase activity	1	1	0.125451	0.613767	EVM0001100(gyg-1)
GO:1903135	cupric ion binding	1	1	0.125451	0.613767	EVM0007138(djr-1.1)
GO:1903136	cuprous ion binding	1	1	0.125451	0.613767	EVM0007138(djr-1.1)
GO:1905334	Swi5-Sfr1 complex binding	1	1	0.125451	0.613767	EVM0001377(RAD51)
GO:1905773	8-hydroxy-2'-deoxyguanosine DNA binding	1	1	0.125451	0.613767	EVM0000750(--)
GO:1990275	preribosome binding	1	1	0.125451	0.613767	EVM0001988(SPBC16E9.10c)
GO:1990757	ubiquitin ligase activator activity	1	1	0.125451	0.613767	EVM0007331(slp1)
GO:1990883	rRNA cytidine N-acetyltransferase activity	1	1	0.125451	0.613767	EVM0007145(nat10)
GO:1990889	H4K20me3 modified histone binding	1	1	0.125451	0.613767	EVM0000137(SPBC1711.16)
GO:0022853	active ion transmembrane transporter activity	35	230	0.126694	0.614223	EVM0000204(pho-4);EVM0000639(VhaSFD);EVM0000898(elf1);EVM0000908(VCX1);EVM0001047(prnB);EVM0001093(fer6);EVM0001346(ptr2);EVM0001359(prnB);EVM0001447(--);EVM0001453(LAC12);EVM0001472(atrF);EVM0001719(cox12);EVM0001727(crnA);EVM0002074(--);EVM0002135(SPBC16H5.08c);EVM0002272(PUT4);EVM0002409(ecdD);EVM0002474(ptr2);EVM0002901(bms1);EVM0003707(prnB);EVM0003801(CPX);EVM0004010(HXT2);EVM0004035(STL1);…
GO:0004022	alcohol dehydrogenase (NAD+) activity	9	47	0.126895	0.614223	EVM0000074(rtn4ip1);EVM0003029(SPBC1198.01);EVM0003790(xylB);EVM0004582(SPBC1773.06c);EVM0004877(--);EVM0005702(SPBC1773.06c);EVM0005764(RED1);EVM0006479(orf1);EVM0007435(Ptgr1)
GO:0018455	alcohol dehydrogenase [NAD(P)+] activity	9	47	0.126895	0.614223	EVM0000074(rtn4ip1);EVM0003029(SPBC1198.01);EVM0003790(xylB);EVM0004582(SPBC1773.06c);EVM0004877(--);EVM0005702(SPBC1773.06c);EVM0005764(RED1);EVM0006479(orf1);EVM0007435(Ptgr1)
GO:0003774	cytoskeletal motor activity	6	28	0.129778	0.625959	EVM0001842(KIN7L);EVM0002957(KIF20B);EVM0003728(klp5);EVM0005467(mdn1);EVM0006463(bimC);EVM0007546(myo2)
GO:0018467	formaldehyde dehydrogenase activity	4	16	0.131163	0.629838	EVM0003029(SPBC1198.01);EVM0003790(xylB);EVM0006479(orf1);EVM0006572(pi047)
GO:0003887	DNA-directed DNA polymerase activity	10	54	0.131838	0.629838	EVM0000212(exo1);EVM0000611(hsp104);EVM0000886(DPB2);EVM0001988(SPBC16E9.10c);EVM0002182(--);EVM0003127(ctf18);EVM0004857(pol12);EVM0005975(pol1);EVM0006830(pri1);EVM0007165(REX4)
GO:0004520	endodeoxyribonuclease activity	15	88	0.132207	0.629838	EVM0000212(exo1);EVM0000374(DBP3);EVM0000898(elf1);EVM0001093(fer6);EVM0001140(DBP8);EVM0001472(atrF);EVM0002135(SPBC16H5.08c);EVM0004166(dbp4);EVM0004476(SGS1);EVM0004494(dbp6);EVM0006956(ROK1);EVM0007100(ABCG12);EVM0007373(atrF);EVM0007397(DBP10);EVM0007426(NOLC1)
GO:0016861	intramolecular oxidoreductase activity, interconverting aldoses and ketoses	5	22	0.132428	0.629838	EVM0000026(HI_1678);EVM0002936(pmi1);EVM0004146(CNA04240);EVM0004858(MAN1);EVM0006838(PDX1)
GO:0015098	molybdate ion transmembrane transporter activity	8	41	0.133836	0.634325	EVM0000898(elf1);EVM0001058(SPAC869.05c);EVM0001093(fer6);EVM0001472(atrF);EVM0002135(SPBC16H5.08c);EVM0002901(bms1);EVM0007100(ABCG12);EVM0007373(atrF)
GO:0003697	single-stranded DNA binding	14	82	0.140996	0.665949	EVM0000750(--);EVM0000886(DPB2);EVM0001377(RAD51);EVM0001552(cut3);EVM0002135(SPBC16H5.08c);EVM0002269(pfh1);EVM0002385(pfh1);EVM0003074(mcm7);EVM0003166(hcs1);EVM0004701(MLH3);EVM0004736(gar2);EVM0006731(rhp54);EVM0006830(pri1);EVM0007683(radC)
GO:0003938	IMP dehydrogenase activity	3	11	0.150724	0.687423	EVM0000026(HI_1678);EVM0000113(SPAPB1A11.03);EVM0004146(CNA04240)
GO:0005402	carbohydrate:cation symporter activity	3	11	0.150724	0.687423	EVM0002409(ecdD);EVM0004035(STL1);EVM0006359(SPCC18.02)
GO:0016709	oxidoreductase activity, acting on paired donors, with incorporation or reduction of molecular oxygen, NAD(P)H as one donor, and incorporation of one atom of oxygen	9	49	0.153482	0.687423	EVM0000540(sid2);EVM0001387(cek1);EVM0001429(nahG);EVM0002381(mobA);EVM0004064(aspB);EVM0004280(HSL1);EVM0004780(svkA);EVM0005546(ERG1);EVM0006143(mobA)
GO:0046912	acyltransferase, acyl groups converted into alkyl on transfer	4	17	0.15544	0.687423	EVM0000478(gltA);EVM0001433(SPAC13A11.06);EVM0003277(--);EVM0004319(ACLY)
GO:0008170	N-methyltransferase activity	11	63	0.159383	0.687423	EVM0000418(Prmt3);EVM0000752(choC);EVM0000877(HIPP41);EVM0001055(N6AMT1);EVM0001849(prmt1);EVM0004941(HPM1);EVM0005293(--);EVM0005418(dim1);EVM0005932(Ndufaf7);EVM0006328(Bud23);EVM0007123(--)
GO:0005507	copper ion binding	6	30	0.165869	0.687423	EVM0000076(--);EVM0001719(cox12);EVM0004489(AOC1);EVM0006315(cao1);EVM0007138(djr-1.1);EVM0007148(dhps)
GO:0003984	acetolactate synthase activity	2	6	0.167442	0.687423	EVM0001433(SPAC13A11.06);EVM0003277(--)
GO:0004096	catalase activity	2	6	0.167442	0.687423	EVM0001641(kat);EVM0001756(cat-1)
GO:0004550	nucleoside diphosphate kinase activity	2	6	0.167442	0.687423	EVM0001791(--);EVM0005602(cdc22)
GO:0004845	uracil phosphoribosyltransferase activity	2	6	0.167442	0.687423	EVM0001761(Uckl1);EVM0005321(upp)
GO:0008061	chitin binding	2	6	0.167442	0.687423	EVM0004448(--);EVM0004491(--)
GO:0008169	C-methyltransferase activity	2	6	0.167442	0.687423	EVM0002729(nop2);EVM0003261(rcm1)
GO:0008309	double-stranded DNA exodeoxyribonuclease activity	2	6	0.167442	0.687423	EVM0000212(exo1);EVM0007426(NOLC1)
GO:0016615	malate dehydrogenase activity	2	6	0.167442	0.687423	EVM0004922(malS);EVM0005264(SPAC1F5.03c)
GO:0016657	oxidoreductase activity, acting on NAD(P)H, nitrogenous group as acceptor	2	6	0.167442	0.687423	EVM0000113(SPAPB1A11.03);EVM0004146(CNA04240)
GO:0017150	tRNA dihydrouridine synthase activity	2	6	0.167442	0.687423	EVM0004146(CNA04240);EVM0006838(PDX1)
GO:0033592	RNA strand annealing activity	2	6	0.167442	0.687423	EVM0001434(LHP1);EVM0004800(RH48)
GO:0035800	deubiquitinase activator activity	2	6	0.167442	0.687423	EVM0000560(GUA1);EVM0001988(SPBC16E9.10c)
GO:0008171	O-methyltransferase activity	9	50	0.167725	0.687423	EVM0000418(Prmt3);EVM0001055(N6AMT1);EVM0001849(prmt1);EVM0002350(SPB1);EVM0004810(RRS1);EVM0005418(dim1);EVM0006328(Bud23);EVM0006963(ataS);EVM0007429(--)
GO:0004757	sepiapterin reductase activity	7	37	0.174108	0.687423	EVM0001087(phmFA);EVM0002244(mpl6);EVM0002999(SDR4);EVM0004067(yhdF);EVM0005127(ARMGADRAFT_1018421);EVM0005466(yhdF);EVM0007526(fabG)
GO:0015146	pentose transmembrane transporter activity	7	37	0.174108	0.687423	EVM0000420(AAMP);EVM0000898(elf1);EVM0001093(fer6);EVM0001472(atrF);EVM0002135(SPBC16H5.08c);EVM0007100(ABCG12);EVM0007373(atrF)
GO:0015148	D-xylose transmembrane transporter activity	7	37	0.174108	0.687423	EVM0000420(AAMP);EVM0000898(elf1);EVM0001093(fer6);EVM0001472(atrF);EVM0002135(SPBC16H5.08c);EVM0007100(ABCG12);EVM0007373(atrF)
GO:0015407	ABC-type monosaccharide transporter activity	7	37	0.174108	0.687423	EVM0000420(AAMP);EVM0000898(elf1);EVM0001093(fer6);EVM0001472(atrF);EVM0002135(SPBC16H5.08c);EVM0007100(ABCG12);EVM0007373(atrF)
GO:0015412	ABC-type molybdate transporter activity	7	37	0.174108	0.687423	EVM0000898(elf1);EVM0001093(fer6);EVM0001472(atrF);EVM0002135(SPBC16H5.08c);EVM0002901(bms1);EVM0007100(ABCG12);EVM0007373(atrF)
GO:0015614	ABC-type D-xylose transporter activity	7	37	0.174108	0.687423	EVM0000420(AAMP);EVM0000898(elf1);EVM0001093(fer6);EVM0001472(atrF);EVM0002135(SPBC16H5.08c);EVM0007100(ABCG12);EVM0007373(atrF)
GO:0043211	ABC-type carbohydrate transporter activity	7	37	0.174108	0.687423	EVM0000420(AAMP);EVM0000898(elf1);EVM0001093(fer6);EVM0001472(atrF);EVM0002135(SPBC16H5.08c);EVM0007100(ABCG12);EVM0007373(atrF)
GO:0045550	geranylgeranyl reductase activity	7	37	0.174108	0.687423	EVM0001429(nahG);EVM0001581(eupH);EVM0001714(str4);EVM0002381(mobA);EVM0004064(aspB);EVM0005546(ERG1);EVM0006143(mobA)
GO:0031490	chromatin DNA binding	5	24	0.174331	0.687423	EVM0000137(SPBC1711.16);EVM0000818(l(2)dtl);EVM0004803(HHT2);EVM0005063(HHT2);EVM0006375(HHT2)
GO:0046406	magnesium protoporphyrin IX methyltransferase activity	5	24	0.174331	0.687423	EVM0000418(Prmt3);EVM0001849(prmt1);EVM0005418(dim1);EVM0006328(Bud23);EVM0006963(ataS)
GO:0004674	protein serine/threonine kinase activity	19	121	0.176825	0.687423	EVM0000540(sid2);EVM0000927(svkA);EVM0001085(nek2);EVM0001303(fhkC);EVM0001387(cek1);EVM0002134(bub1);EVM0002366(SCH9);EVM0002587(mph1);EVM0003231(FMP52);EVM0003535(rio1);EVM0003850(ark1);EVM0004280(HSL1);EVM0004467(gcn1);EVM0004595(kap123);EVM0004780(svkA);EVM0004943(cbk1);EVM0006347(wee1);EVM0007079(plo1);EVM0007700(hrk1)
GO:0033225	ATPase-coupled 2-aminoethylphosphonate transporter activity	8	44	0.179331	0.687423	EVM0000898(elf1);EVM0001093(fer6);EVM0001472(atrF);EVM0001988(SPBC16E9.10c);EVM0002135(SPBC16H5.08c);EVM0002901(bms1);EVM0007100(ABCG12);EVM0007373(atrF)
GO:0008168	methyltransferase activity	25	165	0.180739	0.687423	EVM0000418(Prmt3);EVM0000560(GUA1);EVM0000637(MET6);EVM0000752(choC);EVM0000877(HIPP41);EVM0001055(N6AMT1);EVM0001075(TMP1);EVM0001140(DBP8);EVM0001849(prmt1);EVM0002350(SPB1);EVM0002729(nop2);EVM0003042(trm4b);EVM0003261(rcm1);EVM0003880(--);EVM0004810(RRS1);EVM0004941(HPM1);EVM0005293(--);EVM0005418(dim1);EVM0005932(Ndufaf7);EVM0006328(Bud23);EVM0006483(egt-1);EVM0006963(ataS);EVM0007123(--);EV…
GO:0001716	L-amino-acid oxidase activity	4	18	0.181232	0.687423	EVM0001059(MSY001_2108);EVM0001429(nahG);EVM0004064(aspB);EVM0006143(mobA)
GO:0004140	dephospho-CoA kinase activity	4	18	0.181232	0.687423	EVM0001093(fer6);EVM0001761(Uckl1);EVM0002135(SPBC16H5.08c);EVM0007373(atrF)
GO:0008641	ubiquitin-like modifier activating enzyme activity	4	18	0.181232	0.687423	EVM0000032(ghrB);EVM0000812(SCE1);EVM0001457(uba4);EVM0003790(xylB)
GO:0008734	L-aspartate oxidase activity	4	18	0.181232	0.687423	EVM0001059(MSY001_2108);EVM0001429(nahG);EVM0004064(aspB);EVM0006143(mobA)
GO:0008767	UDP-galactopyranose mutase activity	4	18	0.181232	0.687423	EVM0001581(eupH);EVM0001714(str4);EVM0005546(ERG1);EVM0006143(mobA)
GO:0015922	aspartate oxidase activity	4	18	0.181232	0.687423	EVM0001059(MSY001_2108);EVM0001429(nahG);EVM0004064(aspB);EVM0006143(mobA)
GO:0031491	nucleosome binding	4	18	0.181232	0.687423	EVM0003009(SPAC1142.04);EVM0004803(HHT2);EVM0005063(HHT2);EVM0006375(HHT2)
GO:0003917	DNA topoisomerase type I (single strand cut, ATP-independent) activity	3	12	0.183226	0.687423	EVM0000374(DBP3);EVM0003565(DBP9);EVM0004494(dbp6)
GO:0003985	acetyl-CoA C-acetyltransferase activity	3	12	0.183226	0.687423	EVM0004224(Acaa1a);EVM0004319(ACLY);EVM0004884(fasA)
GO:0003988	acetyl-CoA C-acyltransferase activity	3	12	0.183226	0.687423	EVM0004224(Acaa1a);EVM0004319(ACLY);EVM0004884(fasA)
GO:0008677	2-dehydropantoate 2-reductase activity	3	12	0.183226	0.687423	EVM0001457(uba4);EVM0004082(--);EVM0005546(ERG1)
GO:0016801	hydrolase activity, acting on ether bonds	3	12	0.183226	0.687423	EVM0006252(pi047);EVM0006572(pi047);EVM0007526(fabG)
GO:0016410	N-acyltransferase activity	14	86	0.18428	0.687423	EVM0000062(maa);EVM0000228(gly1);EVM0001084(moeA);EVM0001557(--);EVM0002063(--);EVM0003988(--);EVM0005510(--);EVM0005795(--);EVM0006122(--);EVM0006330(--);EVM0006400(nat9);EVM0006555(--);EVM0007145(nat10);EVM0007267(--)
GO:0060089	molecular transducer activity	10	58	0.184419	0.687423	EVM0000122(gacS);EVM0000625(Ppan);EVM0001387(cek1);EVM0002179(SHO1);EVM0003421(SYG1);EVM0005062(--);EVM0005714(SPCC757.13);EVM0006007(--);EVM0006914(--);EVM0007447(--)
GO:0050607	mycothiol-dependent formaldehyde dehydrogenase activity	6	31	0.185344	0.687423	EVM0000074(rtn4ip1);EVM0003029(SPBC1198.01);EVM0003790(xylB);EVM0004582(SPBC1773.06c);EVM0005702(SPBC1773.06c);EVM0006479(orf1)
GO:0015220	choline transmembrane transporter activity	7	38	0.191944	0.687423	EVM0000898(elf1);EVM0001093(fer6);EVM0001472(atrF);EVM0002135(SPBC16H5.08c);EVM0005965(--);EVM0007100(ABCG12);EVM0007373(atrF)
GO:0015416	ABC-type phosphonate transporter activity	8	45	0.195837	0.687423	EVM0000898(elf1);EVM0001093(fer6);EVM0001472(atrF);EVM0002135(SPBC16H5.08c);EVM0002901(bms1);EVM0003019(MTG2);EVM0007100(ABCG12);EVM0007373(atrF)
GO:0016776	phosphotransferase activity, phosphate group as acceptor	8	45	0.195837	0.687423	EVM0001223(THI22);EVM0001791(--);EVM0002901(bms1);EVM0003245(PK);EVM0005059(ADE1);EVM0005467(mdn1);EVM0005602(cdc22);EVM0007100(ABCG12)
GO:0000217	DNA secondary structure binding	5	25	0.19696	0.687423	EVM0000750(--);EVM0001377(RAD51);EVM0001552(cut3);EVM0001891(SPBC4F6.14);EVM0003554(CSM3)
GO:0016840	carbon-nitrogen lyase activity	5	25	0.19696	0.687423	EVM0001540(chac1);EVM0001740(--);EVM0003707(prnB);EVM0005978(SNO1);EVM0006838(PDX1)
GO:0004312	fatty acid synthase activity	11	66	0.198937	0.687423	EVM0001087(phmFA);EVM0002244(mpl6);EVM0002999(SDR4);EVM0004067(yhdF);EVM0004805(SPCC663.06c);EVM0004884(fasA);EVM0005127(ARMGADRAFT_1018421);EVM0005164(FAS1);EVM0005466(yhdF);EVM0007187(SOU1);EVM0007526(fabG)
GO:0005260	intracellularly ATP-gated chloride channel activity	6	32	0.20566	0.687423	EVM0000898(elf1);EVM0001093(fer6);EVM0001472(atrF);EVM0002135(SPBC16H5.08c);EVM0007100(ABCG12);EVM0007373(atrF)
GO:0035381	ATP-gated ion channel activity	6	32	0.20566	0.687423	EVM0000898(elf1);EVM0001093(fer6);EVM0001472(atrF);EVM0002135(SPBC16H5.08c);EVM0007100(ABCG12);EVM0007373(atrF)
GO:0099095	ligand-gated anion channel activity	6	32	0.20566	0.687423	EVM0000898(elf1);EVM0001093(fer6);EVM0001472(atrF);EVM0002135(SPBC16H5.08c);EVM0007100(ABCG12);EVM0007373(atrF)
GO:0099142	intracellularly ATP-gated ion channel activity	6	32	0.20566	0.687423	EVM0000898(elf1);EVM0001093(fer6);EVM0001472(atrF);EVM0002135(SPBC16H5.08c);EVM0007100(ABCG12);EVM0007373(atrF)
GO:0072341	modified amino acid binding	4	19	0.208308	0.687423	EVM0000418(Prmt3);EVM0001091(lys1);EVM0004208(GPI10);EVM0005322(--)
GO:0015439	ABC-type heme transporter activity	7	39	0.210477	0.687423	EVM0000898(elf1);EVM0001093(fer6);EVM0001472(atrF);EVM0002135(SPBC16H5.08c);EVM0005467(mdn1);EVM0007100(ABCG12);EVM0007373(atrF)
GO:0004386	helicase activity	28	191	0.212778	0.687423	EVM0000002(Hltf);EVM0000374(DBP3);EVM0000611(hsp104);EVM0000898(elf1);EVM0001140(DBP8);EVM0001377(RAD51);EVM0001523(SPBC23E6.02);EVM0001988(SPBC16E9.10c);EVM0002135(SPBC16H5.08c);EVM0002269(pfh1);EVM0002385(pfh1);EVM0002901(bms1);EVM0003074(mcm7);EVM0003127(ctf18);EVM0003166(hcs1);EVM0003189(DRS1);EVM0003565(DBP9);EVM0003950(HAS1);EVM0004166(dbp4);EVM0004476(SGS1);EVM0004494(dbp6);EVM0004800(RH48…
GO:0015415	ATPase-coupled phosphate ion transmembrane transporter activity	8	46	0.21294	0.687423	EVM0000898(elf1);EVM0001093(fer6);EVM0001472(atrF);EVM0002135(SPBC16H5.08c);EVM0002901(bms1);EVM0005128(gpi1);EVM0007100(ABCG12);EVM0007373(atrF)
GO:0008080	N-acetyltransferase activity	11	67	0.213007	0.687423	EVM0000062(maa);EVM0001084(moeA);EVM0001557(--);EVM0002063(--);EVM0003988(--);EVM0005795(--);EVM0006122(--);EVM0006400(nat9);EVM0006555(--);EVM0007145(nat10);EVM0007267(--)
GO:0004316	3-oxoacyl-[acyl-carrier-protein] reductase (NADPH) activity	10	60	0.213802	0.687423	EVM0001087(phmFA);EVM0002244(mpl6);EVM0002999(SDR4);EVM0004067(yhdF);EVM0004805(SPCC663.06c);EVM0004884(fasA);EVM0005127(ARMGADRAFT_1018421);EVM0005466(yhdF);EVM0007187(SOU1);EVM0007526(fabG)
GO:0004100	chitin synthase activity	2	7	0.215764	0.687423	EVM0000822(CHS3);EVM0005208(CHS4)
GO:0008252	nucleotidase activity	2	7	0.215764	0.687423	EVM0001742(OsI_04558);EVM0003276(ptf1)
GO:0015368	calcium:cation antiporter activity	2	7	0.215764	0.687423	EVM0000908(VCX1);EVM0006218(VCX1)
GO:0019237	centromeric DNA binding	2	7	0.215764	0.687423	EVM0004701(MLH3);EVM0007079(plo1)
GO:0031420	alkali metal ion binding	2	7	0.215764	0.687423	EVM0001139(pkiA);EVM0003245(PK)
GO:0070181	small ribosomal subunit rRNA binding	2	7	0.215764	0.687423	EVM0003785(RPS13);EVM0004160(NOB1)
GO:0016741	transferase activity, transferring one-carbon groups	27	184	0.216441	0.687423	EVM0000418(Prmt3);EVM0000560(GUA1);EVM0000637(MET6);EVM0000752(choC);EVM0000877(HIPP41);EVM0001055(N6AMT1);EVM0001075(TMP1);EVM0001140(DBP8);EVM0001849(prmt1);EVM0002350(SPB1);EVM0002729(nop2);EVM0003042(trm4b);EVM0003261(rcm1);EVM0003792(pyrABCN);EVM0003880(--);EVM0004810(RRS1);EVM0004941(HPM1);EVM0005059(ADE1);EVM0005293(--);EVM0005418(dim1);EVM0005932(Ndufaf7);EVM0006328(Bud23);EVM0006483(egt-…
GO:0004712	protein serine/threonine/tyrosine kinase activity	3	13	0.217347	0.687423	EVM0002587(mph1);EVM0003850(ark1);EVM0006347(wee1)
GO:1990837	sequence-specific double-stranded DNA binding	21	140	0.219984	0.687423	EVM0000002(Hltf);EVM0000374(DBP3);EVM0001022(--);EVM0001140(DBP8);EVM0001424(--);EVM0001491(rrn3);EVM0001552(cut3);EVM0001891(SPBC4F6.14);EVM0002312(croc);EVM0003074(mcm7);EVM0003166(hcs1);EVM0003950(HAS1);EVM0004166(dbp4);EVM0004494(dbp6);EVM0004701(MLH3);EVM0005302(esc1);EVM0005467(mdn1);EVM0005906(fkr-4);EVM0006488(SPAC4F10.09c);EVM0006956(ROK1);EVM0007079(plo1)
GO:0008757	S-adenosylmethionine-dependent methyltransferase activity	18	118	0.219987	0.687423	EVM0000418(Prmt3);EVM0000560(GUA1);EVM0000752(choC);EVM0000877(HIPP41);EVM0001055(N6AMT1);EVM0001849(prmt1);EVM0002350(SPB1);EVM0002729(nop2);EVM0003042(trm4b);EVM0003261(rcm1);EVM0004941(HPM1);EVM0005293(--);EVM0005418(dim1);EVM0005932(Ndufaf7);EVM0006328(Bud23);EVM0006483(egt-1);EVM0006963(ataS);EVM0007123(--)
GO:0022890	inorganic cation transmembrane transporter activity	42	298	0.226912	0.687423	EVM0000204(pho-4);EVM0000639(VhaSFD);EVM0000898(elf1);EVM0000908(VCX1);EVM0001047(prnB);EVM0001093(fer6);EVM0001310(HAK1);EVM0001346(ptr2);EVM0001359(prnB);EVM0001447(--);EVM0001453(LAC12);EVM0001472(atrF);EVM0001719(cox12);EVM0001727(crnA);EVM0002074(--);EVM0002135(SPBC16H5.08c);EVM0002272(PUT4);EVM0002409(ecdD);EVM0002474(ptr2);EVM0002631(cut6);EVM0002731(--);EVM0003707(prnB);EVM0003801(CPX);EV…
GO:0015204	urea transmembrane transporter activity	7	40	0.229639	0.687423	EVM0000898(elf1);EVM0001093(fer6);EVM0001472(atrF);EVM0002135(SPBC16H5.08c);EVM0002901(bms1);EVM0007100(ABCG12);EVM0007373(atrF)
GO:0015232	heme transmembrane transporter activity	7	40	0.229639	0.687423	EVM0000898(elf1);EVM0001093(fer6);EVM0001472(atrF);EVM0002135(SPBC16H5.08c);EVM0005467(mdn1);EVM0007100(ABCG12);EVM0007373(atrF)
GO:0033221	ATPase-coupled urea transmembrane transporter activity	7	40	0.229639	0.687423	EVM0000898(elf1);EVM0001093(fer6);EVM0001472(atrF);EVM0002135(SPBC16H5.08c);EVM0002901(bms1);EVM0007100(ABCG12);EVM0007373(atrF)
GO:0008678	2-deoxy-D-gluconate 3-dehydrogenase activity	9	54	0.230293	0.687423	EVM0001087(phmFA);EVM0002244(mpl6);EVM0002999(SDR4);EVM0004067(yhdF);EVM0004805(SPCC663.06c);EVM0005127(ARMGADRAFT_1018421);EVM0005466(yhdF);EVM0007187(SOU1);EVM0007526(fabG)
GO:0000170	sphingosine hydroxylase activity	1	2	0.235184	0.687423	EVM0005661(SCS7)
GO:0000285	1-phosphatidylinositol-3-phosphate 5-kinase activity	1	2	0.235184	0.687423	EVM0001301(SPBC9B6.03)
GO:0000700	mismatch base pair DNA N-glycosylase activity	1	2	0.235184	0.687423	EVM0002708(pcn1)
GO:0000701	purine-specific mismatch base pair DNA N-glycosylase activity	1	2	0.235184	0.687423	EVM0002708(pcn1)
GO:0001042	RNA polymerase I core binding	1	2	0.235184	0.687423	EVM0001491(rrn3)
GO:0001054	RNA polymerase I activity	1	2	0.235184	0.687423	EVM0005482(--)
GO:0001618	virus receptor activity	1	2	0.235184	0.687423	EVM0003421(SYG1)
GO:0003866	3-phosphoshikimate 1-carboxyvinyltransferase activity	1	2	0.235184	0.687423	EVM0007644(--)
GO:0003876	AMP deaminase activity	1	2	0.235184	0.687423	EVM0001800(AAH1)
GO:0003972	RNA ligase (ATP) activity	1	2	0.235184	0.687423	EVM0005965(--)
GO:0003973	(S)-2-hydroxy-acid oxidase activity	1	2	0.235184	0.687423	EVM0000113(SPAPB1A11.03)
GO:0004062	aryl sulfotransferase activity	1	2	0.235184	0.687423	EVM0005132(--)
GO:0004070	aspartate carbamoyltransferase activity	1	2	0.235184	0.687423	EVM0003792(pyrABCN)
GO:0004077	biotin-[acetyl-CoA-carboxylase] ligase activity	1	2	0.235184	0.687423	EVM0007596(--)
GO:0004087	carbamoyl-phosphate synthase (ammonia) activity	1	2	0.235184	0.687423	EVM0003792(pyrABCN)
GO:0004170	dUTP diphosphatase activity	1	2	0.235184	0.687423	EVM0000451(dut-1)
GO:0004365	glyceraldehyde-3-phosphate dehydrogenase (NAD+) (phosphorylating) activity	1	2	0.235184	0.687423	EVM0001642(gap1)
GO:0004371	glycerone kinase activity	1	2	0.235184	0.687423	EVM0002311(SMAP2)
GO:0004470	malic enzyme activity	1	2	0.235184	0.687423	EVM0004922(malS)
GO:0004471	malate dehydrogenase (decarboxylating) (NAD+) activity	1	2	0.235184	0.687423	EVM0004922(malS)
GO:0004506	squalene monooxygenase activity	1	2	0.235184	0.687423	EVM0005546(ERG1)
GO:0004556	alpha-amylase activity	1	2	0.235184	0.687423	EVM0004043(amyS)
GO:0004585	ornithine carbamoyltransferase activity	1	2	0.235184	0.687423	EVM0003792(pyrABCN)
GO:0004608	phosphatidylethanolamine N-methyltransferase activity	1	2	0.235184	0.687423	EVM0000752(choC)
GO:0004641	phosphoribosylformylglycinamidine cyclo-ligase activity	1	2	0.235184	0.687423	EVM0005059(ADE1)
GO:0004808	tRNA (5-methylaminomethyl-2-thiouridylate)-methyltransferase activity	1	2	0.235184	0.687423	EVM0000560(GUA1)
GO:0005078	MAP-kinase scaffold activity	1	2	0.235184	0.687423	EVM0002179(SHO1)
GO:0005212	structural constituent of eye lens	1	2	0.235184	0.687423	EVM0003801(CPX)
GO:0005355	glucose transmembrane transporter activity	1	2	0.235184	0.687423	EVM0004035(STL1)
GO:0005372	water transmembrane transporter activity	1	2	0.235184	0.687423	EVM0000760(AQY1)
GO:0008146	sulfotransferase activity	1	2	0.235184	0.687423	EVM0005132(--)
GO:0008265	Mo-molybdopterin cofactor sulfurase activity	1	2	0.235184	0.687423	EVM0001457(uba4)
GO:0008311	double-stranded DNA 3'-5' exodeoxyribonuclease activity	1	2	0.235184	0.687423	EVM0007426(NOLC1)
GO:0008381	mechanosensitive ion channel activity	1	2	0.235184	0.687423	EVM0004179(MID1)
GO:0008422	beta-glucosidase activity	1	2	0.235184	0.687423	EVM0000452(exgB)
GO:0008429	phosphatidylethanolamine binding	1	2	0.235184	0.687423	EVM0000752(choC)
GO:0008432	JUN kinase binding	1	2	0.235184	0.687423	EVM0005322(--)
GO:0008527	taste receptor activity	1	2	0.235184	0.687423	EVM0005714(SPCC757.13)
GO:0008650	rRNA (uridine-2'-O-)-methyltransferase activity	1	2	0.235184	0.687423	EVM0002350(SPB1)
GO:0008924	malate dehydrogenase (quinone) activity	1	2	0.235184	0.687423	EVM0005264(SPAC1F5.03c)
GO:0008988	rRNA (adenine-N6-)-methyltransferase activity	1	2	0.235184	0.687423	EVM0005418(dim1)
GO:0009030	thiamine-phosphate kinase activity	1	2	0.235184	0.687423	EVM0005059(ADE1)
GO:0015123	acetate transmembrane transporter activity	1	2	0.235184	0.687423	EVM0004959(alcS)
GO:0015140	malate transmembrane transporter activity	1	2	0.235184	0.687423	EVM0003203(SPAC57A7.05)
GO:0015250	water channel activity	1	2	0.235184	0.687423	EVM0000760(AQY1)
GO:0015275	stretch-activated, cation-selective, calcium channel activity	1	2	0.235184	0.687423	EVM0004179(MID1)
GO:0015643	toxic substance binding	1	2	0.235184	0.687423	EVM0007453(ARG1)
GO:0016160	amylase activity	1	2	0.235184	0.687423	EVM0004043(amyS)
GO:0016290	palmitoyl-CoA hydrolase activity	1	2	0.235184	0.687423	EVM0002284(ppt-1)
GO:0016603	glutaminyl-peptide cyclotransferase activity	1	2	0.235184	0.687423	EVM0001540(chac1)
GO:0016708	oxidoreductase activity, acting on paired donors, with incorporation or reduction of molecular oxygen, NAD(P)H as one donor, and incorporation of two atoms of oxygen into one donor	1	2	0.235184	0.687423	EVM0007643(yeaW)
GO:0016743	carboxyl- or carbamoyltransferase activity	1	2	0.235184	0.687423	EVM0003792(pyrABCN)
GO:0016977	chitosanase activity	1	2	0.235184	0.687423	EVM0004931(csn)
GO:0018271	biotin-protein ligase activity	1	2	0.235184	0.687423	EVM0007596(--)
GO:0018576	catechol 1,2-dioxygenase activity	1	2	0.235184	0.687423	EVM0004273(--)
GO:0018578	protocatechuate 3,4-dioxygenase activity	1	2	0.235184	0.687423	EVM0004273(--)
GO:0019955	cytokine binding	1	2	0.235184	0.687423	EVM0007138(djr-1.1)
GO:0030552	cAMP binding	1	2	0.235184	0.687423	EVM0006572(pi047)
GO:0030622	U4atac snRNA binding	1	2	0.235184	0.687423	EVM0001901(SNU13)
GO:0030745	dimethylhistidine N-methyltransferase activity	1	2	0.235184	0.687423	EVM0006483(egt-1)
GO:0030984	kininogen binding	1	2	0.235184	0.687423	EVM0007228(AFUA_4G09580)
GO:0030985	high molecular weight kininogen binding	1	2	0.235184	0.687423	EVM0007228(AFUA_4G09580)
GO:0031402	sodium ion binding	1	2	0.235184	0.687423	EVM0003245(PK)
GO:0031403	lithium ion binding	1	2	0.235184	0.687423	EVM0003245(PK)
GO:0032036	myosin heavy chain binding	1	2	0.235184	0.687423	EVM0003706(MYL9)
GO:0032574	5'-3' RNA helicase activity	1	2	0.235184	0.687423	EVM0003166(hcs1)
GO:0035014	phosphatidylinositol 3-kinase regulator activity	1	2	0.235184	0.687423	EVM0001544(--)
GO:0035184	histone threonine kinase activity	1	2	0.235184	0.687423	EVM0007700(hrk1)
GO:0035243	protein-arginine omega-N symmetric methyltransferase activity	1	2	0.235184	0.687423	EVM0005932(Ndufaf7)
GO:0035870	dITP diphosphatase activity	1	2	0.235184	0.687423	EVM0000451(dut-1)
GO:0043028	cysteine-type endopeptidase regulator activity involved in apoptotic process	1	2	0.235184	0.687423	EVM0005768(--)
GO:0043325	phosphatidylinositol-3,4-bisphosphate binding	1	2	0.235184	0.687423	EVM0006504(SSO2)
GO:0043522	leucine zipper domain binding	1	2	0.235184	0.687423	EVM0003730(BFR2)
GO:0043891	glyceraldehyde-3-phosphate dehydrogenase (NAD(P)+) (phosphorylating) activity	1	2	0.235184	0.687423	EVM0001642(gap1)
GO:0044020	histone methyltransferase activity (H4-R3 specific)	1	2	0.235184	0.687423	EVM0001849(prmt1)
GO:0044547	DNA topoisomerase binding	1	2	0.235184	0.687423	EVM0003432(cnd2)
GO:0046857	oxidoreductase activity, acting on other nitrogenous compounds as donors, with NAD or NADP as acceptor	1	2	0.235184	0.687423	EVM0004869(NAR1)
GO:0046935	1-phosphatidylinositol-3-kinase regulator activity	1	2	0.235184	0.687423	EVM0001544(--)
GO:0046974	histone methyltransferase activity (H3-K9 specific)	1	2	0.235184	0.687423	EVM0005293(--)
GO:0046976	histone methyltransferase activity (H3-K27 specific)	1	2	0.235184	0.687423	EVM0005293(--)
GO:0047465	N-acylglucosamine-6-phosphate 2-epimerase activity	1	2	0.235184	0.687423	EVM0004146(CNA04240)
GO:0047623	adenosine-phosphate deaminase activity	1	2	0.235184	0.687423	EVM0001800(AAH1)
GO:0047874	dolichyldiphosphatase activity	1	2	0.235184	0.687423	EVM0002284(ppt-1)
GO:0048156	tau protein binding	1	2	0.235184	0.687423	EVM0003730(BFR2)
GO:0050231	putrescine carbamoyltransferase activity	1	2	0.235184	0.687423	EVM0003792(pyrABCN)
GO:0050334	thiaminase activity	1	2	0.235184	0.687423	EVM0001223(THI22)
GO:0050416	formimidoylglutamate deiminase activity	1	2	0.235184	0.687423	EVM0006407(guaD)
GO:0051907	S-(hydroxymethyl)glutathione synthase activity	1	2	0.235184	0.687423	EVM0002964(--)
GO:0052720	class II DNA-(apurinic or apyrimidinic site) endonuclease activity	1	2	0.235184	0.687423	EVM0007426(NOLC1)
GO:0070026	nitric oxide binding	1	2	0.235184	0.687423	EVM0005322(--)
GO:0070051	fibrinogen binding	1	2	0.235184	0.687423	EVM0007228(AFUA_4G09580)
GO:0070204	2-succinyl-5-enolpyruvyl-6-hydroxy-3-cyclohexene-1-carboxylic-acid synthase activity	1	2	0.235184	0.687423	EVM0003277(--)
GO:0070280	pyridoxal binding	1	2	0.235184	0.687423	EVM0003245(PK)
GO:0070704	sterol desaturase activity	1	2	0.235184	0.687423	EVM0000466(Sc5d)
GO:0103025	alpha-amylase activity (releasing maltohexaose)	1	2	0.235184	0.687423	EVM0004043(amyS)
GO:0140135	mechanosensitive cation channel activity	1	2	0.235184	0.687423	EVM0004179(MID1)
GO:0140272	exogenous protein binding	1	2	0.235184	0.687423	EVM0003421(SYG1)
GO:1990189	peptide-serine-N-acetyltransferase activity	1	2	0.235184	0.687423	EVM0003988(--)
GO:1990932	5.8S rRNA binding	1	2	0.235184	0.687423	EVM0001872(RpL19)
GO:2001070	starch binding	1	2	0.235184	0.687423	EVM0002904(amyD)
GO:0042054	histone methyltransferase activity	4	20	0.236437	0.689609	EVM0000418(Prmt3);EVM0001849(prmt1);EVM0005293(--);EVM0005418(dim1)
GO:0016887	ATP hydrolysis activity	45	323	0.242321	0.705262	EVM0000002(Hltf);EVM0000374(DBP3);EVM0000611(hsp104);EVM0000639(VhaSFD);EVM0000898(elf1);EVM0001093(fer6);EVM0001140(DBP8);EVM0001377(RAD51);EVM0001472(atrF);EVM0001523(SPBC23E6.02);EVM0001552(cut3);EVM0001810(nst-1);EVM0001842(KIN7L);EVM0001988(SPBC16E9.10c);EVM0002135(SPBC16H5.08c);EVM0002269(pfh1);EVM0002385(pfh1);EVM0002901(bms1);EVM0002957(KIF20B);EVM0003074(mcm7);EVM0003092(Msh5);EVM0003127…
GO:0004029	aldehyde dehydrogenase (NAD+) activity	5	27	0.244897	0.708229	EVM0003029(SPBC1198.01);EVM0003046(vdh);EVM0003790(xylB);EVM0006479(orf1);EVM0006572(pi047)
GO:0004030	aldehyde dehydrogenase [NAD(P)+] activity	5	27	0.244897	0.708229	EVM0003029(SPBC1198.01);EVM0003046(vdh);EVM0003790(xylB);EVM0006479(orf1);EVM0006572(pi047)
GO:0016647	oxidoreductase activity, acting on the CH-NH group of donors, oxygen as acceptor	5	27	0.244897	0.708229	EVM0001429(nahG);EVM0001581(eupH);EVM0004064(aspB);EVM0005264(SPAC1F5.03c);EVM0005546(ERG1)
GO:0015116	sulfate transmembrane transporter activity	8	48	0.248736	0.715087	EVM0000898(elf1);EVM0001058(SPAC869.05c);EVM0001093(fer6);EVM0001472(atrF);EVM0002135(SPBC16H5.08c);EVM0002901(bms1);EVM0007100(ABCG12);EVM0007373(atrF)
GO:0015419	ABC-type sulfate transporter activity	7	41	0.249364	0.715087	EVM0000898(elf1);EVM0001093(fer6);EVM0001472(atrF);EVM0002135(SPBC16H5.08c);EVM0002901(bms1);EVM0007100(ABCG12);EVM0007373(atrF)
GO:0015665	alcohol transmembrane transporter activity	7	41	0.249364	0.715087	EVM0000898(elf1);EVM0001093(fer6);EVM0001472(atrF);EVM0002135(SPBC16H5.08c);EVM0003003(Mfsd10);EVM0007100(ABCG12);EVM0007373(atrF)
GO:0071949	FAD binding	7	41	0.249364	0.715087	EVM0001429(nahG);EVM0001581(eupH);EVM0002381(mobA);EVM0004064(aspB);EVM0005546(ERG1);EVM0006143(mobA);EVM0006672(POX2)
GO:0003989	acetyl-CoA carboxylase activity	3	14	0.252622	0.7214	EVM0002631(cut6);EVM0003792(pyrABCN);EVM0005059(ADE1)
GO:0016421	CoA carboxylase activity	3	14	0.252622	0.7214	EVM0002631(cut6);EVM0003792(pyrABCN);EVM0005059(ADE1)
GO:0016758	hexosyltransferase activity	15	99	0.255001	0.722111	EVM0000225(--);EVM0000822(CHS3);EVM0000906(--);EVM0001100(gyg-1);EVM0001645(GPH1);EVM0002414(--);EVM0003134(mgtA);EVM0003439(MNT2);EVM0003593(--);EVM0004043(amyS);EVM0004208(GPI10);EVM0005128(gpi1);EVM0005208(CHS4);EVM0006386(EXT2);EVM0007665(och1)
GO:0008173	RNA methyltransferase activity	10	63	0.261082	0.722111	EVM0000418(Prmt3);EVM0000560(GUA1);EVM0000877(HIPP41);EVM0002350(SPB1);EVM0002729(nop2);EVM0003042(trm4b);EVM0003261(rcm1);EVM0005418(dim1);EVM0006328(Bud23);EVM0007123(--)
GO:0032559	adenyl ribonucleotide binding	108	813	0.261927	0.722111	EVM0000002(Hltf);EVM0000026(HI_1678);EVM0000122(gacS);EVM0000258(--);EVM0000374(DBP3);EVM0000540(sid2);EVM0000560(GUA1);EVM0000589(DDB_G0274527);EVM0000611(hsp104);EVM0000812(SCE1);EVM0000898(elf1);EVM0000927(svkA);EVM0000975(ube2c);EVM0001076(--);EVM0001085(nek2);EVM0001086(--);EVM0001093(fer6);EVM0001139(pkiA);EVM0001140(DBP8);EVM0001273(HIS1);EVM0001303(fhkC);EVM0001316(--);EVM0001377(RAD51);E…
GO:0000166	nucleotide binding	159	1212	0.261989	0.722111	EVM0000002(Hltf);EVM0000026(HI_1678);EVM0000032(ghrB);EVM0000074(rtn4ip1);EVM0000113(SPAPB1A11.03);EVM0000122(gacS);EVM0000258(--);EVM0000277(nadA);EVM0000374(DBP3);EVM0000540(sid2);EVM0000560(GUA1);EVM0000589(DDB_G0274527);EVM0000611(hsp104);EVM0000812(SCE1);EVM0000820(tsr1);EVM0000898(elf1);EVM0000927(svkA);EVM0000975(ube2c);EVM0001034(hibA);EVM0001059(MSY001_2108);EVM0001075(TMP1);EVM0001076(-…
GO:0004376	glycolipid mannosyltransferase activity	2	8	0.265079	0.722111	EVM0004208(GPI10);EVM0007665(och1)
GO:0004385	guanylate kinase activity	2	8	0.265079	0.722111	EVM0002901(bms1);EVM0007100(ABCG12)
GO:0004637	phosphoribosylamine-glycine ligase activity	2	8	0.265079	0.722111	EVM0003792(pyrABCN);EVM0005059(ADE1)
GO:0004730	pseudouridylate synthase activity	2	8	0.265079	0.722111	EVM0000088(--);EVM0004008(rluD)
GO:0008892	guanine deaminase activity	2	8	0.265079	0.722111	EVM0001800(AAH1);EVM0006407(guaD)
GO:0015486	glycoside-pentoside-hexuronide:cation symporter activity	2	8	0.265079	0.722111	EVM0002409(ecdD);EVM0006359(SPCC18.02)
GO:0015616	DNA translocase activity	2	8	0.265079	0.722111	EVM0001552(cut3);EVM0006731(rhp54)
GO:0016822	hydrolase activity, acting on acid carbon-carbon bonds	2	8	0.265079	0.722111	EVM0001433(SPAC13A11.06);EVM0003277(--)
GO:0016823	hydrolase activity, acting on acid carbon-carbon bonds, in ketonic substances	2	8	0.265079	0.722111	EVM0001433(SPAC13A11.06);EVM0003277(--)
GO:0017176	phosphatidylinositol N-acetylglucosaminyltransferase activity	2	8	0.265079	0.722111	EVM0003593(--);EVM0005128(gpi1)
GO:0019789	SUMO transferase activity	2	8	0.265079	0.722111	EVM0000812(SCE1);EVM0005064(--)
GO:0051880	G-quadruplex DNA binding	2	8	0.265079	0.722111	EVM0002269(pfh1);EVM0002385(pfh1)
GO:0016772	transferase activity, transferring phosphorus-containing groups	80	596	0.26527	0.722111	EVM0000058(POLM);EVM0000062(maa);EVM0000122(gacS);EVM0000212(exo1);EVM0000245(POLM);EVM0000540(sid2);EVM0000560(GUA1);EVM0000589(DDB_G0274527);EVM0000611(hsp104);EVM0000886(DPB2);EVM0000898(elf1);EVM0000927(svkA);EVM0001006(rpa2);EVM0001084(moeA);EVM0001085(nek2);EVM0001091(lys1);EVM0001093(fer6);EVM0001139(pkiA);EVM0001160(rrp5);EVM0001223(THI22);EVM0001301(SPBC9B6.03);EVM0001303(fhkC);EVM000138…
GO:0003916	DNA topoisomerase activity	4	21	0.265388	0.722111	EVM0000374(DBP3);EVM0003565(DBP9);EVM0004494(dbp6);EVM0005524(top2)
GO:1901265	nucleoside phosphate binding	159	1213	0.26604	0.722111	EVM0000002(Hltf);EVM0000026(HI_1678);EVM0000032(ghrB);EVM0000074(rtn4ip1);EVM0000113(SPAPB1A11.03);EVM0000122(gacS);EVM0000258(--);EVM0000277(nadA);EVM0000374(DBP3);EVM0000540(sid2);EVM0000560(GUA1);EVM0000589(DDB_G0274527);EVM0000611(hsp104);EVM0000812(SCE1);EVM0000820(tsr1);EVM0000898(elf1);EVM0000927(svkA);EVM0000975(ube2c);EVM0001034(hibA);EVM0001059(MSY001_2108);EVM0001075(TMP1);EVM0001076(-…
GO:0005253	anion channel activity	7	42	0.269579	0.722111	EVM0000898(elf1);EVM0001093(fer6);EVM0001472(atrF);EVM0002135(SPBC16H5.08c);EVM0003312(gpr89-b);EVM0007100(ABCG12);EVM0007373(atrF)
GO:0005217	intracellular ligand-gated ion channel activity	6	35	0.270727	0.722111	EVM0000898(elf1);EVM0001093(fer6);EVM0001472(atrF);EVM0002135(SPBC16H5.08c);EVM0007100(ABCG12);EVM0007373(atrF)
GO:0015276	ligand-gated ion channel activity	6	35	0.270727	0.722111	EVM0000898(elf1);EVM0001093(fer6);EVM0001472(atrF);EVM0002135(SPBC16H5.08c);EVM0007100(ABCG12);EVM0007373(atrF)
GO:0022834	ligand-gated channel activity	6	35	0.270727	0.722111	EVM0000898(elf1);EVM0001093(fer6);EVM0001472(atrF);EVM0002135(SPBC16H5.08c);EVM0007100(ABCG12);EVM0007373(atrF)
GO:0008324	cation transmembrane transporter activity	45	327	0.270737	0.722111	EVM0000204(pho-4);EVM0000639(VhaSFD);EVM0000898(elf1);EVM0000908(VCX1);EVM0001047(prnB);EVM0001093(fer6);EVM0001310(HAK1);EVM0001346(ptr2);EVM0001359(prnB);EVM0001447(--);EVM0001453(LAC12);EVM0001472(atrF);EVM0001719(cox12);EVM0001727(crnA);EVM0002074(--);EVM0002135(SPBC16H5.08c);EVM0002272(PUT4);EVM0002409(ecdD);EVM0002474(ptr2);EVM0002631(cut6);EVM0002731(--);EVM0002901(bms1);EVM0003707(prnB);E…
GO:0005524	ATP binding	106	800	0.274383	0.722111	EVM0000002(Hltf);EVM0000026(HI_1678);EVM0000122(gacS);EVM0000258(--);EVM0000374(DBP3);EVM0000540(sid2);EVM0000560(GUA1);EVM0000589(DDB_G0274527);EVM0000611(hsp104);EVM0000812(SCE1);EVM0000898(elf1);EVM0000927(svkA);EVM0000975(ube2c);EVM0001076(--);EVM0001085(nek2);EVM0001086(--);EVM0001093(fer6);EVM0001139(pkiA);EVM0001140(DBP8);EVM0001273(HIS1);EVM0001303(fhkC);EVM0001316(--);EVM0001377(RAD51);E…
GO:0016740	transferase activity	185	1420	0.276111	0.722111	EVM0000002(Hltf);EVM0000058(POLM);EVM0000062(maa);EVM0000122(gacS);EVM0000212(exo1);EVM0000225(--);EVM0000228(gly1);EVM0000245(POLM);EVM0000288(DPH2);EVM0000325(--);EVM0000418(Prmt3);EVM0000478(gltA);EVM0000540(sid2);EVM0000560(GUA1);EVM0000589(DDB_G0274527);EVM0000611(hsp104);EVM0000637(MET6);EVM0000667(chiA1);EVM0000672(--);EVM0000752(choC);EVM0000812(SCE1);EVM0000818(l(2)dtl);EVM0000822(CHS3);…
GO:0030554	adenyl nucleotide binding	108	816	0.276291	0.722111	EVM0000002(Hltf);EVM0000026(HI_1678);EVM0000122(gacS);EVM0000258(--);EVM0000374(DBP3);EVM0000540(sid2);EVM0000560(GUA1);EVM0000589(DDB_G0274527);EVM0000611(hsp104);EVM0000812(SCE1);EVM0000898(elf1);EVM0000927(svkA);EVM0000975(ube2c);EVM0001076(--);EVM0001085(nek2);EVM0001086(--);EVM0001093(fer6);EVM0001139(pkiA);EVM0001140(DBP8);EVM0001273(HIS1);EVM0001303(fhkC);EVM0001316(--);EVM0001377(RAD51);E…
GO:0008667	2,3-dihydro-2,3-dihydroxybenzoate dehydrogenase activity	9	57	0.282018	0.722111	EVM0001087(phmFA);EVM0002244(mpl6);EVM0002999(SDR4);EVM0004067(yhdF);EVM0004805(SPCC663.06c);EVM0005127(ARMGADRAFT_1018421);EVM0005466(yhdF);EVM0007187(SOU1);EVM0007526(fabG)
GO:0003688	DNA replication origin binding	8	50	0.286292	0.722111	EVM0000374(DBP3);EVM0001140(DBP8);EVM0003074(mcm7);EVM0003950(HAS1);EVM0004166(dbp4);EVM0004494(dbp6);EVM0005467(mdn1);EVM0006956(ROK1)
GO:0015267	channel activity	14	94	0.286691	0.722111	EVM0000760(AQY1);EVM0000898(elf1);EVM0001093(fer6);EVM0001472(atrF);EVM0002135(SPBC16H5.08c);EVM0003312(gpr89-b);EVM0003853(AQY2);EVM0004179(MID1);EVM0004219(FDD123);EVM0004812(FDD123);EVM0006210(AQY2);EVM0006274(SPAC977.17);EVM0007100(ABCG12);EVM0007373(atrF)
GO:0022803	passive transmembrane transporter activity	14	94	0.286691	0.722111	EVM0000760(AQY1);EVM0000898(elf1);EVM0001093(fer6);EVM0001472(atrF);EVM0002135(SPBC16H5.08c);EVM0003312(gpr89-b);EVM0003853(AQY2);EVM0004179(MID1);EVM0004219(FDD123);EVM0004812(FDD123);EVM0006210(AQY2);EVM0006274(SPAC977.17);EVM0007100(ABCG12);EVM0007373(atrF)
GO:0016597	amino acid binding	3	15	0.288623	0.722111	EVM0003792(pyrABCN);EVM0006672(POX2);EVM0007453(ARG1)
GO:0030976	thiamine pyrophosphate binding	3	15	0.288623	0.722111	EVM0001433(SPAC13A11.06);EVM0003277(--);EVM0007107(SPBC24C6.09c)
GO:0015099	nickel cation transmembrane transporter activity	7	43	0.290211	0.722111	EVM0000898(elf1);EVM0001093(fer6);EVM0001472(atrF);EVM0002135(SPBC16H5.08c);EVM0005786(hoxN);EVM0007100(ABCG12);EVM0007373(atrF)
GO:1901618	organic hydroxy compound transmembrane transporter activity	7	43	0.290211	0.722111	EVM0000898(elf1);EVM0001093(fer6);EVM0001472(atrF);EVM0002135(SPBC16H5.08c);EVM0003003(Mfsd10);EVM0007100(ABCG12);EVM0007373(atrF)
GO:0022885	bacteriocin transmembrane transporter activity	6	36	0.293466	0.722111	EVM0000898(elf1);EVM0001093(fer6);EVM0001472(atrF);EVM0002135(SPBC16H5.08c);EVM0007100(ABCG12);EVM0007373(atrF)
GO:0033232	ABC-type D-methionine transporter activity	6	36	0.293466	0.722111	EVM0000898(elf1);EVM0001093(fer6);EVM0001472(atrF);EVM0002135(SPBC16H5.08c);EVM0007100(ABCG12);EVM0007373(atrF)
GO:0042943	D-amino acid transmembrane transporter activity	6	36	0.293466	0.722111	EVM0000898(elf1);EVM0001093(fer6);EVM0001472(atrF);EVM0002135(SPBC16H5.08c);EVM0007100(ABCG12);EVM0007373(atrF)
GO:0043212	carbohydrate-exporting ABC transporter activity	6	36	0.293466	0.722111	EVM0000898(elf1);EVM0001093(fer6);EVM0001472(atrF);EVM0002135(SPBC16H5.08c);EVM0007100(ABCG12);EVM0007373(atrF)
GO:0043214	ABC-type bacteriocin transporter activity	6	36	0.293466	0.722111	EVM0000898(elf1);EVM0001093(fer6);EVM0001472(atrF);EVM0002135(SPBC16H5.08c);EVM0007100(ABCG12);EVM0007373(atrF)
GO:0043865	methionine transmembrane transporter activity	6	36	0.293466	0.722111	EVM0000898(elf1);EVM0001093(fer6);EVM0001472(atrF);EVM0002135(SPBC16H5.08c);EVM0007100(ABCG12);EVM0007373(atrF)
GO:0016301	kinase activity	49	361	0.294375	0.722111	EVM0000122(gacS);EVM0000540(sid2);EVM0000611(hsp104);EVM0000927(svkA);EVM0001085(nek2);EVM0001093(fer6);EVM0001139(pkiA);EVM0001223(THI22);EVM0001301(SPBC9B6.03);EVM0001303(fhkC);EVM0001387(cek1);EVM0001510(PPP5C);EVM0001761(Uckl1);EVM0001791(--);EVM0001988(SPBC16E9.10c);EVM0002134(bub1);EVM0002135(SPBC16H5.08c);EVM0002311(SMAP2);EVM0002366(SCH9);EVM0002587(mph1);EVM0002901(bms1);EVM0003127(ctf18…
GO:0000104	succinate dehydrogenase activity	4	22	0.294935	0.722111	EVM0001059(MSY001_2108);EVM0001429(nahG);EVM0004064(aspB);EVM0006143(mobA)
GO:0002020	protease binding	4	22	0.294935	0.722111	EVM0001988(SPBC16E9.10c);EVM0003312(gpr89-b);EVM0005768(--);EVM0007138(djr-1.1)
GO:0005200	structural constituent of cytoskeleton	5	29	0.295465	0.722111	EVM0000258(--);EVM0003619(--);EVM0003928(--);EVM0005938(--);EVM0006463(bimC)
GO:0008375	acetylglucosaminyltransferase activity	5	29	0.295465	0.722111	EVM0000822(CHS3);EVM0003593(--);EVM0005128(gpi1);EVM0005208(CHS4);EVM0006386(EXT2)
GO:0010181	FMN binding	5	29	0.295465	0.722111	EVM0000113(SPAPB1A11.03);EVM0000277(nadA);EVM0001075(TMP1);EVM0002282(fgaOx3);EVM0006584(iccE)
GO:0016638	oxidoreductase activity, acting on the CH-NH2 group of donors	9	58	0.299944	0.722111	EVM0000113(SPAPB1A11.03);EVM0001059(MSY001_2108);EVM0001315(CYB2);EVM0001429(nahG);EVM0004064(aspB);EVM0004146(CNA04240);EVM0004489(AOC1);EVM0006143(mobA);EVM0006315(cao1)
GO:0016620	oxidoreductase activity, acting on the aldehyde or oxo group of donors, NAD or NADP as acceptor	14	95	0.300648	0.722111	EVM0000074(rtn4ip1);EVM0001091(lys1);EVM0001457(uba4);EVM0001642(gap1);EVM0003029(SPBC1198.01);EVM0003046(vdh);EVM0003231(FMP52);EVM0003790(xylB);EVM0004582(SPBC1773.06c);EVM0005683(--);EVM0005702(SPBC1773.06c);EVM0005805(4cl1);EVM0006479(orf1);EVM0006572(pi047)
GO:0004020	adenylylsulfate kinase activity	2	9	0.314378	0.722111	EVM0000611(hsp104);EVM0006224(MET3)
GO:0004486	methylenetetrahydrofolate dehydrogenase [NAD(P)+] activity	2	9	0.314378	0.722111	EVM0004067(yhdF);EVM0006211(mtd1)
GO:0004488	methylenetetrahydrofolate dehydrogenase (NADP+) activity	2	9	0.314378	0.722111	EVM0004067(yhdF);EVM0006211(mtd1)
GO:0018784	(S)-2-haloacid dehalogenase activity	2	9	0.314378	0.722111	EVM0003630(PHOSPHO2);EVM0005986(hxpA)
GO:0030331	estrogen receptor binding	2	9	0.314378	0.722111	EVM0002708(pcn1);EVM0007397(DBP10)
GO:0046403	polynucleotide 3'-phosphatase activity	2	9	0.314378	0.722111	EVM0005965(--);EVM0007373(atrF)
GO:0008559	ABC-type xenobiotic transporter activity	6	37	0.316568	0.722111	EVM0000898(elf1);EVM0001093(fer6);EVM0001472(atrF);EVM0002135(SPBC16H5.08c);EVM0007100(ABCG12);EVM0007373(atrF)
GO:0015203	polyamine transmembrane transporter activity	6	37	0.316568	0.722111	EVM0000898(elf1);EVM0001093(fer6);EVM0001472(atrF);EVM0002135(SPBC16H5.08c);EVM0007100(ABCG12);EVM0007373(atrF)
GO:0015417	ABC-type polyamine transporter activity	6	37	0.316568	0.722111	EVM0000898(elf1);EVM0001093(fer6);EVM0001472(atrF);EVM0002135(SPBC16H5.08c);EVM0007100(ABCG12);EVM0007373(atrF)
GO:0003690	double-stranded DNA binding	29	210	0.316692	0.722111	EVM0000002(Hltf);EVM0000212(exo1);EVM0000374(DBP3);EVM0000886(DPB2);EVM0001022(--);EVM0001076(--);EVM0001140(DBP8);EVM0001377(RAD51);EVM0001424(--);EVM0001491(rrn3);EVM0001552(cut3);EVM0001891(SPBC4F6.14);EVM0002312(croc);EVM0002708(pcn1);EVM0003074(mcm7);EVM0003092(Msh5);EVM0003166(hcs1);EVM0003554(CSM3);EVM0003950(HAS1);EVM0004166(dbp4);EVM0004494(dbp6);EVM0004701(MLH3);EVM0005302(esc1);EVM0005…
GO:0016829	lyase activity	48	357	0.321839	0.722111	EVM0000088(--);EVM0000228(gly1);EVM0000325(--);EVM0000560(GUA1);EVM0000898(elf1);EVM0001075(TMP1);EVM0001093(fer6);EVM0001139(pkiA);EVM0001429(nahG);EVM0001433(SPAC13A11.06);EVM0001455(CPA1);EVM0001472(atrF);EVM0001540(chac1);EVM0001552(cut3);EVM0001740(--);EVM0002135(SPBC16H5.08c);EVM0002155(MT1988);EVM0002511(--);EVM0002631(cut6);EVM0002901(bms1);EVM0002964(--);EVM0002989(--);EVM0002999(SDR4);E…
GO:0015491	cation:cation antiporter activity	4	23	0.324862	0.722111	EVM0000908(VCX1);EVM0004061(inda1);EVM0006218(VCX1);EVM0007447(--)
GO:0046025	precorrin-6Y C5,15-methyltransferase (decarboxylating) activity	4	23	0.324862	0.722111	EVM0000418(Prmt3);EVM0001055(N6AMT1);EVM0001849(prmt1);EVM0005418(dim1)
GO:0003854	3-beta-hydroxy-delta5-steroid dehydrogenase activity	3	16	0.32496	0.722111	EVM0001091(lys1);EVM0004082(--);EVM0005683(--)
GO:0016530	metallochaperone activity	3	16	0.32496	0.722111	EVM0000589(DDB_G0274527);EVM0007138(djr-1.1);EVM0007373(atrF)
GO:0043138	3'-5' DNA helicase activity	3	16	0.32496	0.722111	EVM0002269(pfh1);EVM0002385(pfh1);EVM0004476(SGS1)
GO:0070034	telomerase RNA binding	3	16	0.32496	0.722111	EVM0004134(naf1);EVM0004596(rrp6);EVM0005069(NOP10)
GO:0018835	carbon phosphorus lyase activity	8	52	0.32516	0.722111	EVM0000898(elf1);EVM0001093(fer6);EVM0001472(atrF);EVM0001552(cut3);EVM0002135(SPBC16H5.08c);EVM0002901(bms1);EVM0007100(ABCG12);EVM0007373(atrF)
GO:0016491	oxidoreductase activity	102	779	0.326833	0.722111	EVM0000026(HI_1678);EVM0000032(ghrB);EVM0000074(rtn4ip1);EVM0000087(--);EVM0000113(SPAPB1A11.03);EVM0000277(nadA);EVM0000288(DPH2);EVM0000466(Sc5d);EVM0000492(YKL069W);EVM0000540(sid2);EVM0000565(gar1);EVM0000620(hxnY);EVM0000699(AOX1);EVM0000752(choC);EVM0000754(--);EVM0000782(alkbh6);EVM0000878(ttuC');EVM0001034(hibA);EVM0001059(MSY001_2108);EVM0001061(MET13);EVM0001087(phmFA);EVM0001091(lys1);…
GO:0016645	oxidoreductase activity, acting on the CH-NH group of donors	10	67	0.328627	0.722111	EVM0001061(MET13);EVM0001429(nahG);EVM0001581(eupH);EVM0003046(vdh);EVM0004064(aspB);EVM0004067(yhdF);EVM0005264(SPAC1F5.03c);EVM0005546(ERG1);EVM0006211(mtd1);EVM0006672(POX2)
[truncated: 818 more rows]

## Sheet: Y79_96-vs-Y79_96SB.CC
GO ID	Description	Y79_96-vs-Y79_96SB (497)	All (4398)	pvalue	p.adjust	Genes
[truncated: 681 more rows]
