# Supplementary material for: Integrated Transcriptomics and Metabolomics Analysis Reveal the Regulatory Mechanisms Underlying Sodium Butyrate-Induced Carotenoid Biosynthesis in Rhodotorula glutinis
Source: J Fungi (Basel). 2024 Apr 27;10(5):320. doi: 10.3390/jof10050320 (PMC11122558; doi:10.3390/jof10050320)
Supplement: Supplementary file 1 [file jof-10-00320-s001.zip › Table S5. KEGG pathway enrichment analysis of metabolome.xlsx]

## Sheet: RG120-SB_vs_RG-120
Pathway	Description	#.compounds.(all)	Compounds.(all)	#.compounds.(dem)	Compounds.(dem)	Total	Percent	Rich_factor	p_value	up_nums	down_nums	DA_score
sce01100	Metabolic pathways	186	C02480;C00213;C01384;C00188;C00135;C00632;C00262;C00074;C00170;C00212;C00232;C00025;C00064;C01026;C02226;C00079;C01879;C00740;C00041;C00148;C00073;C00631;C00245;C00021;C00020;C02067;C00417;C00299;C00559;C00864;C02237;C00956;C00719;C00149;C00352;C00255;C00689;C00158;C01367;C00588;C00051;C00062;C00668;C00624;C00279;C00078;C00157;C00418;C00130;C00637;C00366;C01181;C00644;C00416;C00093;C00314;C07481;…	106	C02480;C00213;C01384;C00188;C00135;C00632;C00262;C00074;C00170;C00025;C01026;C02226;C00079;C00740;C00041;C00148;C00073;C00631;C00021;C00020;C02067;C00417;C00299;C02237;C00956;C00719;C00149;C00352;C00255;C01367;C00051;C00062;C00279;C00078;C00157;C00418;C00637;C00366;C01181;C00644;C00416;C12144;C00423;C00819;C00144;C01152;C03794;C01042;C00082;C00137;C00257;C00402;C00242;C00392;C00408;C03519;C01586;…	3362	92.9825	0.0315289	3.02408e-18	67	39	0.264151
sce01110	Biosynthesis of secondary metabolites	81	C00188;C00135;C00074;C00025;C00079;C00041;C00148;C00073;C00631;C00020;C00417;C00864;C00956;C00149;C00255;C00689;C00158;C00062;C00668;C00624;C00279;C00078;C00157;C00418;C00130;C00416;C00093;C07481;C00423;C00082;C08539;C10462;C00137;C00257;C00408;C00077;C00814;C00385;C01083;C01694;C00263;C00449;C00008;C00152;C10443;C00199;C00109;C00180;C00089;C00147;C00022;C00311;C00258;C01516;C00350;C09263;C00233;…	48	C00188;C00135;C00074;C00025;C00079;C00041;C00148;C00073;C00631;C00020;C00417;C00956;C00149;C00255;C00062;C00279;C00078;C00157;C00418;C00416;C00423;C00082;C00137;C00257;C00408;C00814;C01694;C00449;C00008;C00152;C00199;C00147;C00022;C00258;C01516;C00350;C00224;C11918;C00198;C03406;C00123;C00437;C00037;C01250;C00166;C00065;C00666;C00186	2433	42.1053	0.0197287	0.441085	32	16	0.333333
sce01230	Biosynthesis of amino acids	36	C00188;C00135;C00074;C00025;C00064;C00079;C00041;C00148;C00073;C00631;C00021;C00956;C00158;C00062;C00624;C00279;C00078;C00082;C00077;C00263;C00449;C00152;C00199;C00109;C00022;C00311;C00233;C00407;C03406;C00123;C00437;C00037;C01250;C00166;C00065;C00666	27	C00188;C00135;C00074;C00025;C00079;C00041;C00148;C00073;C00631;C00021;C00956;C00062;C00279;C00078;C00082;C00449;C00152;C00199;C00022;C03406;C00123;C00437;C00037;C01250;C00166;C00065;C00666	192	23.6842	0.140625	9.37849e-17	20	7	0.481481
sce01240	Biosynthesis of cofactors	39	C00632;C00074;C00025;C00064;C00073;C00021;C00020;C00864;C00255;C00158;C00051;C00668;C00279;C00078;C00130;C00314;C00105;C03794;C00082;C00167;C00008;C00006;C00199;C00003;C01040;C00015;C00022;C00311;C00127;C03033;C00153;C00120;C00337;C00544;C00037;C06423;C00065;C00931;C00099	22	C00632;C00074;C00025;C00073;C00021;C00020;C00255;C00051;C00279;C00078;C03794;C00082;C00167;C00008;C00199;C01040;C00022;C00127;C00153;C00337;C00037;C00065	396	19.2982	0.0555556	4.5815e-06	17	5	0.545455
sce02010	ABC transporters	35	C00188;C00135;C00212;C00025;C00064;C00079;C00041;C00148;C00245;C00299;C00559;C00719;C00255;C00051;C00062;C01181;C00093;C00137;C00392;C00077;C01083;C00794;C00181;C00114;C00089;C00121;C00330;C00407;C01762;C00120;C00123;C00037;C00065;C00475;C05402	21	C00188;C00135;C00025;C00079;C00041;C00148;C00299;C00719;C00255;C00051;C00062;C01181;C00137;C00392;C00794;C00114;C00330;C00123;C00037;C00065;C05402	145	18.4211	0.144828	2.08161e-13	18	3	0.714286
sce00470	D-Amino acid metabolism	22	C00188;C00135;C00025;C00064;C00079;C00740;C00041;C00148;C00073;C02237;C00062;C00819;C00402;C00077;C00022;C00133;C00792;C00037;C00166;C00065;C00431;C00666	17	C00188;C00135;C00025;C00079;C00740;C00041;C00148;C00073;C02237;C00062;C00819;C00402;C00022;C00037;C00166;C00065;C00666	68	14.9123	0.25	3.92558e-15	11	6	0.294118
sce00230	Purine metabolism	21	C00262;C00212;C00064;C00020;C00559;C01367;C00130;C00366;C00144;C03794;C00242;C00385;C00620;C00286;C00008;C00147;C00224;C00330;C01762;C00037;C00361	14	C00262;C00020;C01367;C00366;C00144;C03794;C00242;C00286;C00008;C00147;C00224;C00330;C00037;C00361	128	12.2807	0.109375	1.16662e-07	3	11	-0.571429
sce00970	Aminoacyl-tRNA biosynthesis	16	C00188;C00135;C00025;C00064;C00079;C00041;C00148;C00073;C00062;C00078;C00082;C00152;C00407;C00123;C00037;C00065	14	C00188;C00135;C00025;C00079;C00041;C00148;C00073;C00062;C00078;C00082;C00152;C00123;C00037;C00065	360	12.2807	0.0388889	0.00868121	12	2	0.714286
sce00260	Glycine, serine and threonine metabolism	17	C00213;C00188;C01026;C00740;C00631;C00719;C00078;C00263;C00109;C00114;C00022;C00258;C01888;C05519;C00576;C00037;C00065	13	C00213;C00188;C01026;C00740;C00631;C00719;C00078;C00114;C00022;C00258;C01888;C00037;C00065	62	11.4035	0.209677	9.2098e-11	12	1	0.846154
sce01200	Carbon metabolism	19	C00074;C00232;C00025;C00041;C00631;C00149;C00158;C00668;C00279;C00257;C00199;C00022;C00311;C00258;C00198;C00037;C00065;C00160;C00345	13	C00074;C00025;C00041;C00631;C00149;C00279;C00257;C00199;C00022;C00258;C00198;C00037;C00065	173	11.4035	0.0751445	2.34047e-05	11	2	0.692308
sce01210	2-Oxocarboxylic acid metabolism	20	C00025;C02226;C00079;C00073;C00417;C00956;C00158;C00624;C00078;C00082;C00077;C00109;C00022;C00311;C00233;C00407;C00123;C00437;C01250;C00166	13	C00025;C02226;C00079;C00073;C00417;C00956;C00078;C00082;C00022;C00123;C00437;C01250;C00166	151	11.4035	0.0860927	5.31205e-06	8	5	0.230769
sce00250	Alanine, aspartate and glutamate metabolism	12	C00232;C00025;C00064;C00041;C00352;C00158;C03794;C01042;C00402;C00152;C00022;C03406	9	C00025;C00041;C00352;C03794;C01042;C00402;C00152;C00022;C03406	44	7.89474	0.204545	1.05071e-07	5	4	0.111111
sce00680	Methane metabolism	9	C00074;C00631;C00149;C00082;C00199;C00022;C00258;C00037;C00065	9	C00074;C00631;C00149;C00082;C00199;C00022;C00258;C00037;C00065	100	7.89474	0.09	0.000114729	8	1	0.777778
sce00270	Cysteine and methionine metabolism	10	C00170;C00041;C00073;C00021;C00051;C03145;C00263;C00109;C00022;C00065	8	C00170;C00041;C00073;C00021;C00051;C03145;C00022;C00065	85	7.01754	0.0941176	0.000204264	6	2	0.5
sce00630	Glyoxylate and dicarboxylate metabolism	12	C00025;C00064;C00631;C00417;C00149;C00158;C00022;C00311;C00258;C00037;C00065;C00160	8	C00025;C00631;C00417;C00149;C00022;C00258;C00037;C00065	81	7.01754	0.0987654	0.00014551	6	2	0.5
sce00030	Pentose phosphate pathway	12	C00631;C00668;C00279;C00257;C00620;C00199;C00022;C00258;C00121;C00198;C00672;C00345	7	C00631;C00279;C00257;C00199;C00022;C00258;C00198	53	6.14035	0.132075	5.97689e-05	5	2	0.428571
sce00330	Arginine and proline metabolism	13	C00213;C00025;C00148;C00062;C01035;C00077;C02714;C00791;C00022;C02946;C01250;C05936;C00431	7	C00213;C00025;C00148;C00062;C00791;C00022;C01250	81	6.14035	0.0864198	0.000866242	3	4	-0.142857
sce00360	Phenylalanine metabolism	7	C00079;C00423;C00082;C03519;C00022;C00166;C05598	7	C00079;C00423;C00082;C03519;C00022;C00166;C05598	50	6.14035	0.14	4.0615e-05	3	4	-0.142857
sce00564	Glycerophospholipid metabolism	13	C00670;C00588;C06772;C00157;C00416;C00093;C00114;C00307;C00350;C01233;C01996;C00065;C04230	7	C00157;C00416;C00114;C00307;C00350;C00065;C04230	81	6.14035	0.0864198	0.000866242	3	4	-0.142857
sce01250	Biosynthesis of nucleotide sugars	9	C00352;C00668;C00137;C02336;C00167;C00199;C00357;C00645;C01019	7	C00352;C00137;C00167;C00199;C00357;C00645;C01019	213	6.14035	0.0328638	0.114758	7	0	1
sce00261	Monobactam biosynthesis	6	C00188;C00062;C00082;C00022;C00224;C00065	6	C00188;C00062;C00082;C00022;C00224;C00065	40	5.26316	0.15	9.94622e-05	3	3	0
sce00400	Phenylalanine, tyrosine and tryptophan biosynthesis	6	C00074;C00079;C00279;C00078;C00082;C00166	6	C00074;C00079;C00279;C00078;C00082;C00166	41	5.26316	0.146341	0.000114705	5	1	0.666667
sce00010	Glycolysis / Gluconeogenesis	7	C00074;C00631;C01451;C00668;C00022;C00186;C06186	5	C00074;C00631;C00022;C00186;C06186	63	4.38596	0.0793651	0.00695393	3	2	0.2
sce00051	Fructose and mannose metabolism	5	C00644;C00392;C00794;C00186;C01019	5	C00644;C00392;C00794;C00186;C01019	70	4.38596	0.0714286	0.0107724	5	0	1
sce00053	Ascorbate and aldarate metabolism	7	C01620;C00137;C00167;C01040;C00022;C03033;C15923	5	C00137;C00167;C01040;C00022;C15923	64	4.38596	0.078125	0.00743	4	1	0.6
sce00220	Arginine biosynthesis	8	C00025;C00064;C00062;C00624;C00077;C03406;C00437;C01250	5	C00025;C00062;C03406;C00437;C01250	31	4.38596	0.16129	0.000273632	2	3	-0.2
sce00310	Lysine degradation	10	C00956;C01181;C00408;C03196;C00449;C00037;C01259;C00431;C00164;C00489	5	C00956;C01181;C00408;C00449;C00037	58	4.38596	0.0862069	0.00488991	5	0	1
sce00340	Histidine metabolism	8	C00135;C00025;C05135;C05570;C01152;C00386;C03680;C05575	5	C00135;C00025;C01152;C00386;C03680	55	4.38596	0.0909091	0.0038853	5	0	1
sce00460	Cyanoamino acid metabolism	6	C00079;C00082;C00152;C00407;C00037;C00065	5	C00079;C00082;C00152;C00037;C00065	51	4.38596	0.0980392	0.00278795	4	1	0.6
sce00480	Glutathione metabolism	8	C00025;C01879;C00051;C00077;C03740;C00006;C00127;C00037	5	C00025;C00051;C03740;C00127;C00037	50	4.38596	0.1	0.00255315	4	1	0.6
sce00520	Amino sugar and nucleotide sugar metabolism	8	C00352;C00668;C02336;C00167;C00181;C00357;C00645;C01019	5	C00352;C00167;C00357;C00645;C01019	136	4.38596	0.0367647	0.120253	5	0	1
sce00660	C5-Branched dibasic acid metabolism	6	C00025;C02226;C00417;C00490;C00109;C00022	5	C00025;C02226;C00417;C00490;C00022	36	4.38596	0.138889	0.000562403	1	4	-0.6
sce00999	Biosynthesis of various plant secondary metabolites	7	C00074;C00079;C00073;C00423;C00082;C09263;C01557	5	C00074;C00079;C00073;C00423;C00082	97	4.38596	0.0515464	0.0382651	5	0	1
sce00020	Citrate cycle (TCA cycle)	6	C00074;C00417;C00149;C00158;C00022;C00311	4	C00074;C00417;C00149;C00022	34	3.50877	0.117647	0.00384633	2	2	0
sce00040	Pentose and glucuronate interconversions	6	C00532;C00167;C00199;C00181;C00022;C03033	4	C00532;C00167;C00199;C00022	64	3.50877	0.0625	0.034016	3	1	0.5
sce00240	Pyrimidine metabolism	13	C00064;C02067;C00299;C02170;C00105;C00015;C00106;C00337;C00672;C00429;C00475;C00380;C00099	4	C02067;C00299;C00106;C00337	76	3.50877	0.0526316	0.0577911	3	1	0.5
sce00290	Valine, leucine and isoleucine biosynthesis	7	C00188;C02226;C00109;C00022;C00233;C00407;C00123	4	C00188;C02226;C00022;C00123	30	3.50877	0.133333	0.00241096	2	2	0
sce00380	Tryptophan metabolism	5	C00632;C00078;C00637;C05635;C02470	4	C00632;C00078;C00637;C05635	93	3.50877	0.0430108	0.103233	1	3	-0.5
sce00430	Taurine and hypotaurine metabolism	5	C00025;C00041;C00245;C00022;C05123	4	C00025;C00041;C00022;C05123	24	3.50877	0.166667	0.00102152	2	2	0
sce00620	Pyruvate metabolism	5	C00074;C00149;C00022;C00256;C00186	4	C00074;C00149;C00022;C00186	58	3.50877	0.0689655	0.0247758	3	1	0.5
sce00760	Nicotinate and nicotinamide metabolism	8	C01384;C00232;C00006;C00003;C00022;C01004;C00153;C00163	4	C01384;C00022;C01004;C00153	66	3.50877	0.0606061	0.0374865	2	2	0
sce00052	Galactose metabolism	5	C00668;C00137;C00794;C00089;C05402	3	C00137;C00794;C05402	59	2.63158	0.0508475	0.103824	3	0	1
sce00300	Lysine biosynthesis	4	C00956;C00263;C00449;C00666	3	C00956;C00449;C00666	42	2.63158	0.0714286	0.0461521	2	1	0.333333
sce00350	Tyrosine metabolism	8	C01384;C00232;C00082;C00022;C00530;C00544;C00164;C00355	3	C01384;C00082;C00022	82	2.63158	0.0365854	0.208545	2	1	0.333333
sce00410	beta-Alanine metabolism	6	C00135;C00864;C00386;C00106;C00429;C00099	3	C00135;C00386;C00106	38	2.63158	0.0789474	0.0358226	3	0	1
sce00440	Phosphonate and phosphinate metabolism	3	C00074;C00022;C00037	3	C00074;C00022;C00037	58	2.63158	0.0517241	0.0998765	2	1	0.333333
sce00561	Glycerolipid metabolism	4	C00631;C00416;C00093;C00258	3	C00631;C00416;C00258	57	2.63158	0.0526316	0.0959919	2	1	0.333333
sce00650	Butanoate metabolism	5	C01384;C00232;C00025;C00022;C00164	3	C01384;C00025;C00022	49	2.63158	0.0612245	0.0673383	2	1	0.333333
sce00730	Thiamine metabolism	4	C00082;C00003;C00022;C00037	3	C00082;C00022;C00037	42	2.63158	0.0714286	0.0461521	2	1	0.333333
sce00860	Porphyrin metabolism	5	C00188;C00025;C00037;C12147;C00931	3	C00188;C00025;C00037	153	2.63158	0.0196078	0.568172	3	0	1
sce00130	Ubiquinone and other terpenoid-quinone biosynthesis	3	C00423;C00082;C00544	2	C00423;C00082	79	1.75439	0.0253165	0.451046	2	0	1
sce00190	Oxidative phosphorylation	3	C00013;C00008;C00003	2	C00013;C00008	47	1.75439	0.0425532	0.228171	1	1	0
sce00332	Carbapenem biosynthesis	2	C00025;C00148	2	C00025;C00148	34	1.75439	0.0588235	0.138256	2	0	1
sce00590	Arachidonic acid metabolism	3	C00157;C00584;C00696	2	C00157;C00584	77	1.75439	0.025974	0.437973	1	1	0
sce00600	Sphingolipid metabolism	3	C12144;C00836;C00065	2	C12144;C00065	31	1.75439	0.0645161	0.118827	2	0	1
sce00740	Riboflavin metabolism	2	C00255;C00199	2	C00255;C00199	36	1.75439	0.0555556	0.151569	2	0	1
sce00770	Pantothenate and CoA biosynthesis	5	C00864;C00022;C00106;C00429;C00099	2	C00022;C00106	43	1.75439	0.0465116	0.199831	1	1	0
sce00900	Terpenoid backbone biosynthesis	2	C00418;C00022	2	C00418;C00022	55	1.75439	0.0363636	0.285448	0	2	-1
sce00920	Sulfur metabolism	4	C00245;C00263;C00224;C00065	2	C00224;C00065	41	1.75439	0.0487805	0.185829	1	1	0
sce04070	Phosphatidylinositol signaling system	2	C00416;C00137	2	C00416;C00137	39	1.75439	0.0512821	0.17198	1	1	0
sce00100	Steroid biosynthesis	1	C01694	1	C01694	67	0.877193	0.0149254	0.7295	0	1	-1
sce00280	Valine, leucine and isoleucine degradation	5	C02170;C00233;C00407;C00123;C00164	1	C00123	49	0.877193	0.0204082	0.615089	1	0	1
sce00450	Selenocompound metabolism	1	C00041	1	C00041	32	0.877193	0.03125	0.463452	1	0	1
sce00562	Inositol phosphate metabolism	1	C00137	1	C00137	56	0.877193	0.0178571	0.664385	1	0	1
sce00563	Glycosylphosphatidylinositol (GPI)-anchor biosynthesis	1	C00350	1	C00350	15	0.877193	0.0666667	0.252798	1	0	1
sce00592	alpha-Linolenic acid metabolism	1	C00157	1	C00157	47	0.877193	0.0212766	0.599731	0	1	-1
sce00640	Propanoate metabolism	5	C02170;C00109;C00163;C00186;C00099	1	C00186	48	0.877193	0.0208333	0.607485	1	0	1
sce00750	Vitamin B6 metabolism	5	C00232;C00064;C00279;C00314;C00534	1	C00279	35	0.877193	0.0285714	0.493962	1	0	1
sce00910	Nitrogen metabolism	2	C00025;C00064	1	C00025	23	0.877193	0.0434783	0.360552	1	0	1
sce04122	Sulfur relay system	1	C00041	1	C00041	13	0.877193	0.0769231	0.22316	1	0	1
sce04136	Autophagy - other	1	C00350	1	C00350	10	0.877193	0.1	0.176505	1	0	1
sce04138	Autophagy - yeast	1	C00350	1	C00350	51	0.877193	0.0196078	0.629864	1	0	1
