# Supplementary material for: Integrated Transcriptomics and Metabolomics Analysis Reveal the Regulatory Mechanisms Underlying Sodium Butyrate-Induced Carotenoid Biosynthesis in Rhodotorula glutinis
Source: J Fungi (Basel). 2024 Apr 27;10(5):320. doi: 10.3390/jof10050320 (PMC11122558; doi:10.3390/jof10050320)
Supplement: Supplementary file 1 [file jof-10-00320-s001.zip › Table S6. Differentially Expressed Metabolites.xlsx]

## Sheet: RG120-SB_vs_RG-120
id	MS2 name	MS2 score	level	MS1 name	MS1 ppm	rt	mz	type	MEAN RG120-SB	MEAN RG-120	VIP	P-VALUE	Q-VALUE	FOLD CHANGE	LOG_FOLDCHANGE
2	Pentanenitrile	1	B(ii)			50.2111	84.0801	POS	0.153985	0.132896	1.21542	0.0123935	0.0133585	1.15869	0.212489
4	cis,cis-Muconic acid	0.999998	B(ii)			200.776	141.018	NEG	4.25686	2.33865	1.32089	4.76112e-05	0.000647807	1.82022	0.86411
5	2-Hydroxy-2-methylbutyric acid	0.99997	B(i)			98.0541	117.056	NEG	3.63401	0.201122	1.33072	4.58287e-08	7.17631e-05	18.0687	4.17542
6	Hydrogen phosphate	0.999965	B(ii)			262.353	96.9701	NEG	0.718056	0.43696	1.16844	0.0127829	0.0136109	1.6433	0.716593
7	Sarcosine	0.999954	B(ii)			205.912	90.0543	POS	5.00976	4.21786	1.25813	0.00363203	0.00621976	1.18775	0.24823
8	Carbanilide	0.999936	B(ii)			21.1126	213.101	POS	2.57641	2.0577	1.10569	0.0469277	0.0342904	1.25208	0.324332
9	Maleic acid	0.999925	B(ii)			222.913	115.004	NEG	0.258787	0.172924	1.32958	5.39971e-06	0.000281408	1.49654	0.581629
10	Kynurenic acid	0.99991	B(i)			104.823	188.036	NEG	4.69405	4.18228	1.19169	0.0158093	0.0156533	1.12237	0.166544
11	L-Threonine	0.999909	B(ii)			209.284	118.052	NEG	0.20268	0.0914041	1.30155	0.000225475	0.00134098	2.2174	1.14887
13	L-Histidine	0.999896	B(ii)			233.663	156.076	POS	10.279	4.37208	1.3085	0.00022156	0.00132749	2.35106	1.23331
14	2-Indolecarboxylic acid	0.999883	B(ii)			40.2105	160.041	NEG	0.0545481	0.0795959	1.20851	0.0087992	0.0107649	0.685313	-0.545165
16	N,N-Dimethylguanosine	0.99986	B(i)			183.667	310.115	NEG	2.49443	1.97501	1.20916	0.0109651	0.012377	1.263	0.336851
17	Allopurinol-1-ribonucleoside	0.999856	B(i)			128.582	267.075	NEG	0.316824	0.213509	1.28916	0.00250387	0.00498046	1.48389	0.569383
18	3-Hydroxyanthranilic acid	0.999845	B(ii)			25.0513	152.036	NEG	0.0420706	0.0848881	1.15218	0.0331216	0.0264551	0.495601	-1.01275
19	Hypoxanthine	0.999832	B(ii)			88.2866	135.032	NEG	3.09532	4.02937	1.24031	0.0106511	0.0121532	0.76819	-0.380465
20	Phosphoenolpyruvic acid	0.999823	B(ii)			263.895	166.976	NEG	0.0611075	0.0269601	1.26794	0.00251276	0.00499023	2.26659	1.18052
22	5'-Methylthioadenosine	0.999806	B(ii)			38.8602	298.094	POS	0.776779	0.991787	1.25582	0.00389762	0.00649795	0.783212	-0.352526
23	(1R,2S,3R)-2-Acetyl-4(5)-(1,2,3,4-tetrahydroxybutyl)imidazole	0.999785	B(ii)			245.298	231.096	POS	0.598588	0.519024	1.11569	0.0323909	0.0260238	1.1533	0.205762
27	L-Glutamic acid	0.999693	B(ii)			233.191	146.046	NEG	4.39952	2.10334	1.31455	0.000199963	0.00124986	2.09169	1.06467
29	Dimethylglycine	0.999662	B(i)			194.425	104.07	POS	0.18839	0.106241	1.31551	0.000153783	0.00108307	1.77324	0.826385
30	Citraconic acid	0.999625	B(ii)			255.414	129.02	NEG	0.0876573	0.156791	1.31611	0.00019068	0.00121512	0.559069	-0.838901
31	L-Pyroglutamic acid	0.999594	B(i)			233.653	130.049	POS	3.7143	2.77571	1.29325	0.0183547	0.0173807	1.33814	0.42023
34	L-Phenylalanine	0.999512	B(i)			158.557	166.085	POS	2.18066	0.943784	1.31903	0.000190802	0.00121559	2.31055	1.20824
36	Allocystathionine	0.999405	B(ii)			260.577	221.061	NEG	1.94296	1.23947	1.31163	0.00015596	0.00108954	1.56757	0.648528
37	D-Serine	0.999352	B(ii)			222.624	106.049	POS	0.183454	0.144523	1.23073	0.00983845	0.0115536	1.26937	0.344114
38	O-Acetylcarnitine	0.999334	B(i)			185.625	204.121	POS	51.6141	63.5555	1.24246	0.0284608	0.0237367	0.81211	-0.300252
39	L-Alanine	0.9992	B(ii)			238.795	90.0543	POS	0.177056	0.134573	1.08799	0.0418642	0.0313655	1.31569	0.395824
40	L-Proline	0.99915	B(i)			289.333	116.07	POS	0.462408	0.329266	1.30045	0.00148218	0.00368439	1.40436	0.489914
41	L-Methionine	0.999091	B(ii)			172.773	148.045	NEG	0.0598207	0.0149199	1.32611	8.17047e-05	0.000819387	4.00945	2.0034
42	2-Phospho-D-glyceric acid	0.999043	B(ii)			266.373	184.987	NEG	0.0979418	0.0398258	1.10263	0.0124946	0.0134247	2.45926	1.29822
44	S-Adenosylhomocysteine	0.999008	B(ii)			224.974	385.126	POS	0.994088	0.343772	1.3233	2.3801e-05	0.000500741	2.8917	1.53192
46	Adenosine monophosphate	0.998874	B(ii)			248.5	346.058	NEG	0.14608	0.203389	1.24156	0.00787677	0.0100558	0.71823	-0.477481
47	Pseudouridine	0.998829	B(i)			144.728	243.063	NEG	0.343242	0.21059	1.25201	0.00393964	0.00654066	1.62991	0.704789
48	cis-Aconitic acid	0.998712	B(ii)			255.28	173.01	NEG	0.136658	0.263637	1.32006	0.000182337	0.00118272	0.518356	-0.947985
50	Uridine	0.998481	B(ii)			78.3124	243.063	NEG	3.18037	4.51993	1.22095	0.0117292	0.0129133	0.703633	-0.507106
54	Pyrrolidonecarboxylic acid	0.998114	B(ii)			266.728	130.049	POS	0.284502	0.336223	1.14445	0.0329077	0.0263294	0.84617	-0.24098
55	2-Furoylglycine	0.998021	B(ii)			70.2236	168.034	NEG	8.17479	9.17855	1.20953	0.0139515	0.0143888	0.890641	-0.167084
56	Aminoadipic acid	0.997974	B(ii)			238.851	160.062	NEG	0.243995	0.102963	1.32226	3.15126e-05	0.000560677	2.36974	1.24473
57	N-Acetylhistidine	0.997918	B(ii)			193.047	198.086	POS	0.644943	0.250862	1.32525	0.00453158	0.00711007	2.57091	1.36228
58	Betaine	0.997911	B(i)			182.935	118.085	POS	0.885407	0.582375	1.30887	0.000371175	0.00174342	1.52034	0.604393
59	L-Malic acid	0.997899	B(ii)			259.046	133.015	NEG	1.4793	1.09193	1.3201	0.000162777	0.00110916	1.35476	0.43804
61	Acetylleucine	0.997826	B(i)			114.497	172.099	NEG	0.130091	0.171886	1.32183	8.3688e-05	0.000826872	0.756843	-0.401935
65	Glucosamine 6-phosphate	0.997278	B(ii)			268.491	258.04	NEG	0.0698353	0.0137429	1.31199	0.000493421	0.00200339	5.08157	2.34527
66	Isonicotinic acid	0.997261	B(ii)			134.593	122.025	NEG	0.280374	0.265147	1.12933	0.0358621	0.0280284	1.05743	0.0805595
67	Riboflavin	0.997151	B(ii)			131.234	377.143	POS	0.280733	0.206326	1.24398	0.00938449	0.0112031	1.36062	0.444269
70	Indole-3-acetic acid	0.996532	B(i)			61.4208	174.057	NEG	0.331537	0.485369	1.29358	0.000938359	0.00284392	0.683062	-0.549912
72	FAPy-adenine	0.996435	B(ii)			95.3982	154.071	POS	0.207964	0.293654	1.30134	0.00108944	0.00308115	0.708196	-0.49778
73	L-prolyl-L-proline	0.996252	B(ii)			192.177	213.122	POS	0.99022	0.259225	1.32584	0.0067428	0.00910223	3.81992	1.93354
74	N(6)-(1,2-dicarboxyethyl)AMP	0.996163	B(ii)			279.101	464.08	POS	0.0769912	0.163809	1.29432	0.00373642	0.00633077	0.470005	-1.08925
76	3'-AMP	0.995964	B(ii)			249.309	348.069	POS	1.31317	1.91073	1.24614	0.0435728	0.0323557	0.687259	-0.541074
79	4-Pyridoxic acid	0.995422	B(i)			71.5964	184.062	POS	94.1205	108.194	1.1374	0.0318412	0.0257039	0.869924	-0.201039
80	Pyrimidine	0.995401	B(ii)			49.9395	81.0441	POS	0.135546	0.0865305	1.15695	0.0382544	0.0293717	1.56645	0.647498
82	Orotate	0.995088	B(i)			139.288	155.01	NEG	0.018617	0.0575903	1.30024	0.000499759	0.00201773	0.323267	-1.6292
84	H-PHE-PRO-OH	0.994919	B(i)			146.127	263.138	POS	1.90404	1.0684	1.2866	0.00107195	0.00305226	1.78214	0.833611
85	Glutathione	0.994854	B(ii)			235.321	306.078	NEG	0.705491	0.53036	1.26828	0.00253592	0.00501557	1.33021	0.411656
86	L-Arginine	0.994642	B(ii)			292.883	175.118	POS	2.70092	7.12174	1.27217	0.00295929	0.00547995	0.37925	-1.39878
89	Mercaptopurine	0.994037	B(i)			111.138	197.013	NEG	0.20745	0.260736	1.2638	0.0217033	0.0195219	0.795633	-0.329824
90	Pyrophosphate	0.994031	B(ii)			274.207	176.937	NEG	0.0689631	0.040744	1.17579	0.0106674	0.0121648	1.6926	0.759238
91	D-Erythrose 4-phosphate	0.993841	B(ii)			259.354	199.002	NEG	0.0223723	0.011919	1.22044	0.00938669	0.0112049	1.87703	0.90845
92	Salviaflaside methyl ester	0.993567	B(ii)			129.157	537.166	POS	0.172062	0.0778267	1.28795	0.0047971	0.00734867	2.21083	1.14459
93	8-Hydroxy-2'-deoxyguanosine	0.993162	B(i)			159.56	282.086	NEG	0.0109582	0.0638438	1.32865	8.81752e-07	0.000191305	0.17164	-2.54254
94	Glyceraldehyde	0.992571	B(ii)			76.1448	89.0248	NEG	0.669777	0.980619	1.31818	0.000156665	0.00109162	0.683015	-0.550012
95	L-Tryptophan	0.992509	B(i)			160.278	205.096	POS	0.284695	0.124713	1.31351	0.000326024	0.00163497	2.2828	1.19081
98	PC(18:3(6Z,9Z,12Z)/18:3(6Z,9Z,12Z))	0.992334	B(ii)			42.7588	778.531	POS	0.154456	0.245409	1.10391	0.0450056	0.0331857	0.62938	-0.667996
99	Mevalonic acid	0.991953	B(i)			104.57	147.067	NEG	0.143355	0.157579	1.15676	0.0279015	0.0233999	0.909736	-0.136479
101	Indoleacetaldehyde	0.991655	B(ii)			30.384	158.062	NEG	0.0992279	0.127191	1.31139	0.000359371	0.00171642	0.780149	-0.358179
102	N6-Isopentenyladenosine	0.991214	B(i)			31.2333	336.164	POS	0.151144	0.190836	1.19582	0.0126396	0.0135187	0.792006	-0.336417
103	Uric acid	0.991042	B(ii)			198.611	167.022	NEG	0.197486	0.0562357	1.3177	0.000574306	0.00217984	3.51175	1.81219
104	N-(3-Methylbut-2-EN-1-YL)-9H-purin-6-amine	0.990613	B(i)			28.7608	204.123	POS	0.106088	0.0584827	1.29472	0.00253965	0.00501962	1.814	0.859174
105	4-Trimethylammoniobutanoic acid	0.990599	B(ii)			222.81	146.117	POS	13.2938	6.83967	1.32755	1.88607e-05	0.000452669	1.94364	0.95876
106	D-Sedoheptulose 7-phosphate	0.990526	B(ii)			265.755	289.034	NEG	0.099914	0.0316067	1.31823	2.61205e-05	0.000520949	3.16117	1.66046
107	Sorbitol-6-phosphate	0.990293	B(ii)			252.911	261.039	NEG	0.0272299	0.0180595	1.15074	0.0138895	0.0143461	1.50779	0.592438
110	Harmine	0.990073	B(i)			113.215	257.09	NEG	0.0259962	0.0360735	1.29813	0.000658448	0.00234977	0.720645	-0.47264
111	(2R,3R)-3,4',7-Trihydroxyflavanone	0.989977	B(ii)			86.8246	273.082	POS	0.228518	0.389146	1.30324	0.000880721	0.00275061	0.587229	-0.768004
113	Allantoin	0.989891	B(ii)			100.208	157.037	NEG	0.814268	0.361021	1.30383	0.001583	0.00382298	2.25546	1.17342
115	PC(20:4(8Z,11Z,14Z,17Z)/15:0)	0.988819	B(ii)			42.204	768.55	POS	0.304207	0.155286	1.29345	0.000491144	0.00199885	1.95902	0.970128
120	Phytosphingosine	0.987847	B(ii)			60.8034	318.297	POS	0.0706882	0.0200116	1.2596	0.000248458	0.00141638	3.53237	1.82064
122	Xylitol	0.98752	B(i)			141.738	151.062	NEG	8.2822	5.64186	1.25778	0.00817307	0.0102897	1.46799	0.553843
123	trans-Cinnamic acid	0.986857	B(ii)			46.2624	147.046	NEG	1.00199	0.214237	1.32895	0.00323386	0.00578801	4.67701	2.22559
125	Asparaginyl-Hydroxyproline	0.986234	B(ii)			217.058	246.107	POS	0.360447	0.512697	1.25094	0.00421089	0.00680798	0.703041	-0.50832
126	gamma-Aminobutyric acid	0.986211	B(ii)			219.553	104.07	POS	0.118512	3.88199	1.33117	1.72132e-09	1.41735e-05	0.0305287	-5.03369
129	D-Glutamine	0.985585	B(ii)			219.827	145.063	NEG	1.7383	1.95615	1.29627	0.000961128	0.00287928	0.888633	-0.170341
130	Guanosine monophosphate	0.985538	B(ii)			265.405	362.052	NEG	0.00993482	0.0166475	1.2867	0.00147818	0.00367883	0.596775	-0.744741
132	[(2R,3S,4R,5R)-5-(2,4-dioxo-1,2,3,4-tetrahydropyrimidin-1-yl)-3,4-dihydroxyoxolan-2-yl]methyl {[(3R,4S,5S,6R)-3,4,5-trihydroxy-6-(hydroxymethyl)oxan-2-yl phosphonato]oxy}phosphonate	0.98518	B(ii)			257.371	565.05	NEG	0.269	0.4808	1.14605	0.0207353	0.0189038	0.559483	-0.837833
134	Isovitexin	0.985054	B(i)			241.014	431.106	NEG	0.0250066	0.0328268	1.14354	0.0396948	0.030179	0.761775	-0.392563
135	1-Methylhistidine	0.984674	B(ii)			215.436	170.092	POS	3.33668	0.854451	1.32631	5.15199e-05	0.000670246	3.90506	1.96534
136	o-Methoxyphenyl sulfate	0.984583	B(i)			14.7302	203.003	NEG	0.035341	0.0454437	1.18547	0.0245605	0.021343	0.777689	-0.362735
137	Nicotinamide ribotide	0.98372	B(ii)			265.791	335.062	POS	0.33481	0.038303	1.31286	3.22478e-05	0.000565797	8.74108	3.12781
138	Adenylsuccinic acid	0.983022	B(ii)			278.779	462.068	NEG	0.0208923	0.0445137	1.31432	0.000605529	0.00224536	0.469345	-1.09128
139	N-Acetyl-L-aspartic acid	0.982957	B(ii)			231.921	174.041	NEG	0.492009	0.408001	1.17381	0.0185428	0.0175037	1.2059	0.270112
142	Norvaline	0.981564	B(i)			205.917	118.085	POS	0.162704	0.174518	1.0969	0.0422726	0.0315923	0.932304	-0.101127
143	PC(22:5(4Z,7Z,10Z,13Z,16Z)/14:0)	0.980959	B(ii)			20.7113	780.549	POS	2.71379	3.37256	1.14113	0.0312974	0.0253939	0.804666	-0.313539
144	alpha-Ketoisovaleric acid	0.980823	B(ii)			226.134	115.041	NEG	0.0245843	0.0165622	1.23703	0.0126863	0.0135489	1.48437	0.569847
145	LysoPA(16:0/0:0)	0.980818	B(ii)			157.393	409.238	NEG	0.117642	0.190314	1.26221	0.00266364	0.00515635	0.618149	-0.693973
148	N-Formyl-L-methionine	0.980459	B(ii)			113.797	176.039	NEG	0.0485723	0.028853	1.3006	0.00117294	0.00321386	1.68344	0.751413
149	PC(22:2(13Z,16Z)/14:1(9Z))	0.980335	B(ii)			21.1126	784.576	POS	3.87771	2.56369	1.22295	0.00986016	0.01157	1.51255	0.596982
150	PC(20:2(11Z,14Z)/14:0)	0.980116	B(ii)			42.8724	758.563	POS	1.80162	1.44781	1.06665	0.0441732	0.0327049	1.24438	0.315421
152	L-trans-4-Methyl-2-pyrrolidinecarboxylic acid	0.979251	B(ii)			187.338	130.085	POS	0.0562326	0.024111	1.28107	0.000732891	0.00248477	2.33224	1.22172
153	Butyrylcarnitine	0.978778	B(ii)			159.131	232.153	POS	5.71224	11.5422	1.31306	0.000536948	0.00209894	0.494902	-1.01479
155	(-)-Epigallocatechin	0.977986	B(ii)			278.938	305.069	NEG	0.174703	0.137473	1.23239	0.00523082	0.00776331	1.27082	0.345755
156	PC(20:3(8Z,11Z,14Z)/15:0)	0.977954	B(ii)			41.9845	770.562	POS	0.581026	0.217536	1.31745	0.000100313	0.000898294	2.67095	1.41735
157	N4-Acetylcytidine	0.977239	B(i)			82.2901	286.101	POS	0.0665281	0.0907865	1.1913	0.0111684	0.0125223	0.732798	-0.448513
158	L-Tyrosine	0.976795	B(ii)			183.528	182.08	POS	0.25428	0.112947	1.31927	0.000154764	0.001086	2.25132	1.17077
161	1-Methyl-L-Histidine	0.976089	B(i)			236.258	170.091	POS	1.0347	0.407226	1.31902	8.30923e-05	0.000824647	2.54084	1.34531
162	N-Acetylserine	0.975713	B(i)			183.681	146.046	NEG	0.126592	0.0662301	1.29779	0.000334072	0.00165536	1.9114	0.934626
163	trans-Zeatin	0.975623	B(i)			240.157	264.11	NEG	0.0310932	0.0361792	1.12827	0.0398448	0.0302622	0.859424	-0.218559
165	myo-Inositol	0.97391	B(ii)			229.267	179.057	NEG	0.38513	0.330008	1.22074	0.00851559	0.0105523	1.16703	0.222845
166	Gluconic acid	0.973785	B(ii)			222.226	195.052	NEG	0.291812	0.202583	1.31213	0.000329724	0.00164441	1.44046	0.526531
167	D-Aspartic acid	0.973728	B(ii)			253.803	134.044	POS	0.0683855	0.027802	1.22847	0.0207262	0.0188981	2.45973	1.2985
168	Guanine	0.973232	B(i)			160.048	152.056	POS	0.0323092	0.153233	1.32825	2.61365e-05	0.000521081	0.210851	-2.24571
169	2-Methylbutyroylcarnitine	0.972851	B(ii)			150.449	246.168	POS	12.0747	3.48275	1.32784	5.68096e-05	0.000701889	3.46699	1.79368
172	Kojibiose	0.971533	B(ii)			234.694	325.11	POS	0.251995	0.410789	1.30089	0.000389445	0.00178349	0.613441	-0.705004
173	Glycylproline	0.971062	B(ii)			219.738	173.091	POS	0.0699293	0.103102	1.31131	0.000499279	0.00201665	0.678255	-0.5601
177	Mannitol	0.969939	B(ii)			359.534	181.072	NEG	0.155637	9.11159e-06	1.33139	0.00693993	0.00927315	17081.3	14.0601
181	2-Naphthol	0.967347	B(ii)			97.8375	143.047	NEG	0.0302487	0.0519621	1.31768	0.000330648	0.00164674	0.58213	-0.780586
182	Vulgaxanthin I	0.967147	B(ii)			109.65	340.106	POS	0.365732	0.119734	1.32956	8.33534e-06	0.000327837	3.05455	1.61096
183	3-Indoleacrylic acid	0.965848	B(i)			160.278	188.069	POS	0.370033	0.149382	1.31885	0.000528766	0.00208137	2.47709	1.30865
184	L-Pipecolic acid	0.965712	B(ii)			297.79	130.085	POS	0.418258	2.56196e-05	1.33165	0.00734668	0.0096204	16325.7	13.9949
186	N-Acetyl-L-phenylalanine	0.962888	B(i)			97.4009	206.083	NEG	0.0983562	0.129181	1.30853	0.000508661	0.00203761	0.761385	-0.393301
187	Acadesine	0.962569	B(i)			113.92	259.102	POS	0.17308	0.241299	1.26627	0.00222398	0.00465642	0.717283	-0.479385
188	Hippuric acid	0.962165	B(ii)			119.441	178.052	NEG	0.0591201	0.0705828	1.25272	0.0063858	0.00879777	0.837599	-0.255668
190	H-LEU-VAL-OH	0.960849	B(i)			120.228	231.169	POS	0.237199	0.0927676	1.30877	0.00122978	0.00330649	2.55692	1.35441
191	Biochanin A	0.960791	B(i)			132.18	285.082	POS	0.0712944	0.042486	1.27472	0.00588891	0.00837031	1.67807	0.746801
192	2-Amino-3-methylimidazo[4,5-f]quinoline	0.959809	B(ii)			166.327	199.1	POS	5.97378	7.07091	1.15534	0.0304683	0.0249153	0.844839	-0.243251
193	Ribothymidine	0.959308	B(ii)			91.2445	257.079	NEG	0.00683453	0.0174451	1.31323	0.000880925	0.00275095	0.391775	-1.3519
197	Ergosterol	0.956812	B(ii)			76.3367	379.334	POS	0.131604	0.656354	1.23608	0.0273963	0.0230925	0.200508	-2.31827
202	3-Hydroxyadipic acid 3,6-lactone	0.954411	B(ii)			185.628	145.049	POS	0.11638	0.147649	1.27637	0.00225942	0.00469888	0.788221	-0.343327
203	Saccharopine	0.953374	B(ii)			259.572	275.126	NEG	0.467492	0.256719	1.30477	0.000248734	0.00141724	1.82103	0.864753
205	1-(9Z-hexadecenoyl)-glycero-3-phosphate	0.951684	B(ii)			135.217	409.243	POS	0.272162	0.370537	1.2704	0.00339552	0.00596399	0.734508	-0.44515
207	Sorbitol	0.950947	B(ii)			202.396	181.072	NEG	2.40097	1.09762	1.06376	0.0435277	0.0323294	2.18745	1.12925
208	Succinyladenosine	0.950917	B(ii)			252.536	384.112	POS	0.106162	0.146824	1.20424	0.00909504	0.0109811	0.723053	-0.467827
209	Itaconic acid	0.950386	B(ii)			268.992	129.02	NEG	0.0247538	0.0359451	1.20109	0.0186901	0.0175995	0.688657	-0.538142
210	Indoxyl sulfate	0.948941	B(ii)			16.7935	212.003	NEG	0.0335689	0.0484475	1.21414	0.0062932	0.00871907	0.692893	-0.529295
211	L-Arabitol	0.948117	B(i)			141.893	211.083	NEG	0.4104	0.280537	1.22605	0.015532	0.0154605	1.46291	0.54884
213	4-Deoxyerythronic acid	0.946468	B(ii)			219.329	87.0434	POS	0.0353111	1.14897	1.32935	1.8224e-07	0.000112026	0.0307328	-5.02408
215	Uridine diphosphate glucuronic acid	0.944473	B(ii)			272.716	579.031	NEG	0.0659624	0.0475096	1.09801	0.0283722	0.0236836	1.3884	0.473423
216	dGTP	0.944373	B(ii)			275.673	505.989	NEG	0.017052	0.037782	1.28493	0.00136773	0.00351958	0.451326	-1.14776
220	gamma-Glutamylalanine	0.943059	B(ii)			238.863	219.096	POS	0.587515	0.7861	1.25827	0.00565832	0.00816355	0.747379	-0.420088
221	ADP	0.942881	B(ii)			263.668	426.024	NEG	0.0677008	0.109858	1.2213	0.00966225	0.0114189	0.616255	-0.698401
223	L-Asparagine	0.941524	B(ii)			222.901	133.06	POS	0.611548	0.79736	1.27744	0.00185805	0.004193	0.766966	-0.382766
224	D-Arabinose	0.94101	B(ii)			76.1291	149.046	NEG	0.842971	1.31548	1.31908	0.000160746	0.00110342	0.640806	-0.642039
225	(R)-lipoic acid	0.940964	B(ii)			200.776	223.021	NEG	0.221686	0.0814353	1.32853	1.38224e-06	0.000207892	2.72223	1.44479
229	D-Ribulose 5-phosphate	0.938495	B(ii)			254.657	229.013	NEG	0.0654555	0.0436319	1.16637	0.0281289	0.0235373	1.50018	0.585131
232	2-Amino-3,8-dimethyl-3H-imidazo[4,5-f]quinoxaline	0.935752	B(ii)			206.385	214.106	POS	0.448635	0.237149	1.32832	2.14444e-05	0.000477909	1.89179	0.919749
240	Eriodictin	0.929643	B(ii)			142.393	435.125	POS	0.181513	0.0366807	1.30416	0.00174315	0.0040405	4.94846	2.30698
241	Methoxypyrazine	0.929266	B(ii)			153.015	111.055	POS	0.319632	0.116602	1.32217	0.000309631	0.00159187	2.74123	1.45482
242	2-Pyrrolidineacetic acid	0.929038	B(ii)			152.207	130.085	POS	0.0836309	0.0668237	1.22242	0.0131022	0.0138207	1.25151	0.323675
244	Racemethionine	0.926384	B(ii)			173.394	150.057	POS	0.777686	0.229643	1.32675	2.69873e-05	0.000527972	3.3865	1.7598
245	N-Acetyl-D-Glucosamine 6-Phosphate	0.926333	B(ii)			259.16	300.05	NEG	0.369778	0.136489	1.30173	0.0020723	0.00447161	2.70921	1.43787
248	GDP-alpha-D-mannose(2-)	0.920464	B(ii)			270.539	606.08	POS	0.031912	0.074295	1.29248	0.00612847	0.00857872	0.42953	-1.21917
249	4,5-Dihydro-2-methylthiazole	0.919813	B(ii)			173.343	102.037	POS	0.0652288	0.0179084	1.3176	0.000580293	0.00219264	3.64237	1.86488
250	Choline	0.918309	B(i)			160.278	104.106	POS	23.7977	8.607	1.31524	0.00077068	0.00255568	2.76492	1.46724
254	S-Cysteinosuccinic acid	0.912731	B(ii)			259.154	238.036	POS	0.0850109	0.0166503	1.32281	2.40348e-05	0.000502878	5.10568	2.3521
255	L-Targinine	0.910769	B(ii)			286.472	189.133	POS	0.662892	0.0804774	1.01598	0.00471391	0.00727509	8.23699	3.04212
256	PC(20:3(8Z,11Z,14Z)/14:0)	0.906278	B(ii)			20.6846	756.545	POS	0.413036	0.311052	1.18209	0.0195107	0.0181248	1.32787	0.40911
257	LysoPE(16:0/0:0)	0.905526	B(ii)			127.239	454.29	POS	2.52467	1.7654	1.24387	0.00652948	0.00892041	1.43009	0.516103
258	Creatinine	0.904496	B(ii)			87.2426	114.065	POS	0.120591	0.186418	1.2257	0.0128234	0.0136368	0.646887	-0.628415
259	Terephthalic acid	0.901048	B(ii)			45.9951	165.024	NEG	0.146874	0.0716625	1.31385	0.000102098	0.000905296	2.04952	1.03529
260	5-Hydroxyindoleacetic acid	0.898914	B(ii)			57.2833	190.052	NEG	0.163199	0.210495	1.27171	0.00443879	0.00702397	0.77531	-0.367155
263	L-Gulonolactone	0.896294	B(ii)			48.6222	177.041	NEG	0.185307	0.0365906	1.1548	0.00712158	0.00942866	5.06433	2.34037
266	1-deoxy-1-(N6-lysino)-D-fructose	0.885852	B(ii)			236.667	132.031	NEG	0.191603	0.0470643	1.32756	8.78871e-05	0.000845402	4.07109	2.02541
267	Vinylacetylglycine	0.882011	B(ii)			239.277	144.065	POS	0.324017	0.148675	1.305	0.000342534	0.00167629	2.17936	1.12391
269	Citicoline	0.877993	B(ii)			255.971	487.102	NEG	0.016621	0.0254807	1.28741	0.00178148	0.00409228	0.652299	-0.616395
270	Carnosine	0.875932	B(ii)			206.78	227.113	POS	0.183331	0.132467	1.20623	0.016057	0.0158245	1.38397	0.468814
274	L-Furosine	0.871636	B(ii)			303.03	255.133	POS	0.124053	0.19354	1.10097	0.0458145	0.0336492	0.640968	-0.641676
275	Adenine	0.870746	B(i)			89.6406	136.061	POS	1.58594	0.96746	1.25559	0.00842945	0.010487	1.63928	0.713066
276	Histidinyl-Glutamine	0.865598	B(ii)			38.8073	284.138	POS	0.0408506	0.0176133	1.30906	0.000587431	0.00220776	2.3193	1.21369
278	Pyruvic acid	0.857838	B(ii)			55.1255	87.0091	NEG	3.82149	4.69004	1.10688	0.0418306	0.0313474	0.814808	-0.295467
279	3-Hydroxytetradecanoyl-CoA	0.856678	B(ii)			71.6223	994.326	POS	0.20499	0.314156	1.30802	0.000273537	0.00149182	0.652509	-0.615931
280	L-Rhamnose	0.854898	B(i)			76.2981	209.067	NEG	0.147321	0.231017	1.30782	0.000384428	0.00177269	0.637707	-0.649034
282	3-Amino-2-piperidone	0.852431	B(ii)			113.073	115.086	POS	0.271309	0.137151	1.29989	0.000991374	0.002925	1.97818	0.984176
283	Phenylpyruvic acid	0.850537	B(i)			92.7224	163.041	NEG	1.22371	9.11159e-06	1.33174	0.00108997	0.00308202	134303	17.0351
284	Trigonelline	0.850398	B(ii)			173.088	138.054	POS	0.101012	0.122355	1.17743	0.0237731	0.0208405	0.825567	-0.276543
285	Glutamylglutamic acid	0.850301	B(ii)			263.307	275.089	NEG	0.0423218	0.0319028	1.12982	0.0420487	0.0314648	1.32658	0.407717
286	3-hydroxytetradecanoic acid	0.850149	B(ii)			30.279	243.198	NEG	0.0815453	0.00258471	1.32163	0.0273898	0.0230885	31.5491	4.97953
287	Glyceric acid	0.845344	B(ii)			180.595	105.02	NEG	0.146853	0.0215425	1.32272	6.45432e-06	0.000297314	6.81688	2.76911
288	Morphine	0.843383	B(ii)			244.028	286.149	POS	0.636051	0.534859	1.26456	0.00485987	0.00740357	1.18919	0.249984
289	PE(20:0/14:1(9Z))	0.842463	B(ii)			50.936	718.533	POS	1.73729	0.556281	1.24569	0.00107109	0.00305084	3.12305	1.64295
291	Piperidine	0.840592	B(ii)			167.329	86.0958	POS	1.49641	0.38	1.32841	4.06266e-05	0.000615607	3.93791	1.97743
294	3'-O-Methylguanosine	0.836465	B(ii)			115.242	296.101	NEG	0.0698323	0.0645256	1.13181	0.0327679	0.026247	1.08224	0.114023
295	DL-Tryptophan	0.834905	B(i)			159.581	203.083	NEG	0.0757681	0.0269175	1.32451	5.95326e-06	0.000290244	2.81482	1.49304
296	Albendazole sulfone	0.834821	B(ii)			214.749	282.098	POS	0.117327	0.0754898	1.3074	0.00077289	0.00255984	1.55421	0.636184
297	PI(16:1(9Z)/18:1(11Z))	0.831181	B(ii)			127.597	835.525	POS	0.208963	0.155896	1.22517	0.00675833	0.00911583	1.3404	0.422665
302	PE(16:0/18:2(9Z,12Z))	0.827292	B(ii)			48.0705	714.513	NEG	0.500567	0.347375	1.16109	0.0253797	0.0218567	1.441	0.527071
303	N-Acetoxymethylflindersine	0.826188	B(ii)			185.817	300.119	POS	0.151863	0.0422104	1.27074	0.00127725	0.00338194	3.59777	1.8471
309	(S,E)-Zearalenone	0.820346	B(ii)			282.825	319.148	POS	0.0636964	0.051539	1.23244	0.00784911	0.0100336	1.23589	0.305546
311	Aminoacetone	0.818147	B(ii)			212.823	74.0595	POS	0.0990856	0.0564518	1.29244	0.000510659	0.00204203	1.75523	0.811656
312	(+)-threo-2-Amino-3,4-dihydroxybutanoic acid	0.817273	B(ii)			266.646	136.061	POS	0.103934	0.179787	1.32267	3.52175e-05	0.000585155	0.578097	-0.790617
313	gamma-Glutamyltyrosine	0.815848	B(ii)			183.673	309.103	NEG	0.0780995	0.00433327	1.32649	0.0152505	0.0152731	18.0232	4.17179
314	PE(20:2(11Z,14Z)/14:0)	0.813762	B(ii)			66.4176	716.517	POS	0.103371	0.0706008	1.14263	0.0143296	0.0146479	1.46416	0.550075
315	7-Aminoflunitrazepam	0.812377	B(ii)			205.912	284.114	POS	0.551702	0.477172	1.22181	0.00885398	0.0108054	1.15619	0.209381
316	5-Acetyl-2,4-dimethyloxazole	0.811927	B(ii)			36.5477	140.07	POS	0.079193	0.102871	1.19483	0.0169593	0.0164478	0.769825	-0.377397
317	m-Methylhippuric acid	0.810376	B(ii)			92.4459	192.067	NEG	0.076274	0.107084	1.24847	0.0057274	0.00822614	0.712285	-0.489474
318	(-)-Gallocatechin	0.809802	B(i)			86.5895	305.068	NEG	0.426226	0.0427316	1.32803	0.00940783	0.0112214	9.9745	3.31824
319	16-Hydroxy hexadecanoic acid	0.808816	B(ii)			49.2246	271.229	NEG	0.0905194	0.0392929	1.30862	0.00123592	0.00331639	2.30371	1.20396
321	PS(16:1(9Z)/18:1(9Z))	0.79917	B(iii)			127.058	760.507	POS	0.313798	0.454544	1.24389	0.00692485	0.00926019	0.690359	-0.534582
322	2,4-Diamino-6-nitrotoluene	0.798185	B(iii)			203.266	168.076	POS	0.103589	0.0342851	1.31563	4.2293e-05	0.000623936	3.02139	1.59521
325	Pterolactam	0.793127	B(iii)			239.262	116.07	POS	0.228884	0.112954	1.30875	0.000224091	0.00133624	2.02636	1.01889
328	Oxidized glutathione	0.791174	B(iii)			279.101	613.157	POS	1.76625	1.36605	1.17924	0.0125891	0.0134861	1.29296	0.370677
329	p-Cresol sulfate	0.791044	B(iii)			15.1605	187.008	NEG	0.346571	0.440761	1.20341	0.0162777	0.0159785	0.786301	-0.346846
330	Acetone cyanohydrin	0.791043	B(iii)			34.5329	86.0593	POS	0.046264	0.0607259	1.07054	0.0393499	0.0299871	0.761849	-0.392424
331	Diatretin 2	0.787692	B(iii)			139.559	146.026	POS	0.0373854	0.0213332	1.17121	0.0114381	0.0127121	1.75245	0.809375
333	L-Octanoylcarnitine	0.785534	B(iii)			128.309	288.215	POS	9.42326	6.22778	1.18101	0.0336654	0.0267728	1.5131	0.597508
334	N-Acetylmannosamine	0.784096	B(i)			254.856	266.089	NEG	0.0218359	0.0121523	1.31952	9.89629e-05	0.000892902	1.79685	0.845468
336	2-Aminonaphthalene	0.777912	B(iii)			111.809	144.08	POS	0.0935268	0.0368824	1.31201	0.000441523	0.00189987	2.53581	1.34245
337	gamma-Glutamylleucine	0.775572	B(iii)			215.375	261.143	POS	0.0944853	0.0732015	1.11377	0.0429149	0.0319706	1.29076	0.368218
338	N-[(Ethoxycarbonyl)methyl)-p-menthane-3-carboxamide	0.771815	B(iii)			160.433	270.2	POS	0.073985	0.00770813	1.31856	0.0169576	0.0164466	9.59831	3.26278
339	Leucyl-Threonine	0.769242	B(iii)			143.034	233.148	POS	0.167685	0.0924728	1.26438	0.00809086	0.0102255	1.81335	0.858654
341	PE(20:3(8Z,11Z,14Z)/15:0)	0.765913	B(iii)			46.1571	728.519	POS	0.14255	0.0745527	1.21506	0.00372053	0.00631399	1.91207	0.935139
344	PE(22:5(7Z,10Z,13Z,16Z,19Z)/14:0)	0.762838	B(iii)			46.5218	738.504	POS	0.259839	0.501815	1.20545	0.022719	0.0201569	0.517799	-0.949537
348	Flazine	0.759134	B(iii)			119.647	309.085	POS	0.0691596	0.0549812	1.23576	0.00897997	0.0108977	1.25788	0.330992
350	N-(gamma-Glutamyl)ethanolamine	0.758147	B(iii)			219.95	191.101	POS	0.97662	1.50009	1.29038	0.0104026	0.0119734	0.651039	-0.619184
353	Glutaminylglutamine	0.756509	B(iii)			37.0148	275.137	POS	0.0233003	0.0463579	1.28003	0.00116079	0.00319507	0.502617	-0.992468
354	Methionyl-Alanine	0.754595	B(iii)			196.053	221.094	POS	0.120624	0.0581993	1.26448	0.000944611	0.00285371	2.07261	1.05145
355	Tetraacetylethylenediamine	0.753766	B(iii)			190.496	229.116	POS	0.23937	0.173514	1.30387	0.000907118	0.00279404	1.37954	0.464187
356	4-Hydroxystachydrine	0.752619	B(iii)			40.277	160.095	POS	0.0785106	0.090331	1.15398	0.0264262	0.0224996	0.869143	-0.202334
357	Acetovanillone	0.752254	B(i)			41.4627	165.057	NEG	0.0953321	0.185755	1.32214	0.000281506	0.00151444	0.513215	-0.962363
360	L-Gulose	0.742867	B(iii)			110.664	179.057	NEG	0.201638	0.147339	1.30003	0.000870392	0.00273328	1.36853	0.452627
361	L-N-(3-Carboxypropyl)glutamine	0.740941	B(iii)			232.357	233.112	POS	0.0857101	0.167627	1.32661	5.15417e-05	0.000670373	0.511316	-0.967714
362	Adenosine phosphosulfate	0.737987	B(iii)			264.925	428.034	POS	0.205596	0.341631	1.2555	0.00805853	0.0102001	0.601807	-0.732628
363	Maltol	0.736303	B(iii)			271.051	127.038	POS	0.0730444	0.0432948	1.25472	0.00173271	0.00402623	1.68714	0.75458
365	Epsilon-(gamma-Glutamyl)-lysine	0.735526	B(iii)			238.425	276.154	POS	0.026254	0.0681061	1.29225	0.000771357	0.00255696	0.385487	-1.37525
366	Gluconolactone	0.734703	B(i)			118.446	177.041	NEG	0.0726255	0.145247	1.2898	0.00141364	0.00358699	0.500013	-0.999963
367	Deoxyguanosine	0.733753	B(i)			211.563	266.089	NEG	0.0124877	0.0164721	1.30269	0.00067498	0.0023808	0.758114	-0.399514
368	Diethyl tartrate	0.733356	B(iii)			89.8425	207.086	POS	0.0618073	0.112921	1.31058	0.000582611	0.00219757	0.547351	-0.869461
371	1-(Hydroxymethyl)-5,5-dimethyl-2,4-imidazolidinedione	0.725669	B(iii)			131.97	159.076	POS	0.136111	0.160301	1.16695	0.0218551	0.0196179	0.849098	-0.235997
372	2-(Methylthio)propane	0.725644	B(iii)			205.912	91.0576	POS	0.143585	0.120794	1.23309	0.00797748	0.010136	1.18867	0.249354
373	Tyrosyl-Proline	0.725575	B(iii)			189.107	279.132	POS	0.0112853	0.0146977	1.2089	0.0162797	0.0159799	0.767828	-0.381145
375	N-Methylcalystegine B2	0.721381	B(iii)			54.9496	190.106	POS	0.0954499	0.0740184	1.17026	0.02081	0.0189506	1.28954	0.36686
376	4-ethylamino-6-isopropylamino-1,3,5-triazin-2-ol	0.717131	B(iii)			279.765	198.134	POS	0.102168	0.115964	1.09908	0.0468172	0.0342271	0.881037	-0.182726
383	Isofebrifugine	0.694776	B(i)			209.107	300.131	NEG	0.0848592	0.0292491	1.24749	0.0015035	0.0037139	2.90126	1.53668
384	alpha-Linolenic acid	0.691999	B(i)			20.4303	277.218	NEG	11.8254	13.2062	1.11691	0.0411176	0.0309611	0.895446	-0.159322
388	N2-Oxalylarginine	0.685437	B(iii)			127.204	247.106	POS	0.0573454	0.064191	1.23036	0.00720335	0.0094988	0.893355	-0.162694
389	Uracil	0.685398	B(i)			37.6067	111.02	NEG	9.51436	7.39476	1.24403	0.00431624	0.00690878	1.28664	0.363604
391	2-Aminoheptanedioic acid	0.682578	B(iii)			209.147	176.091	POS	0.0405377	0.0911	1.28764	0.000483833	0.00198456	0.44498	-1.16819
392	Humilixanthin	0.681683	B(iii)			142.207	327.112	POS	0.390478	0.263697	1.15478	0.0247415	0.0214574	1.48078	0.566358
393	2-Hydroxyethanesulfonate	0.678608	B(iii)			77.8878	124.992	NEG	0.0282591	0.05269	1.31541	0.000261418	0.00145619	0.536328	-0.898812
395	Homocitrulline	0.675501	B(iii)			204.625	190.117	POS	0.190464	0.111424	1.31213	0.000329484	0.0016438	1.70937	0.773464
398	Niacinamide	0.667665	B(iii)			214.989	123.054	POS	0.278149	0.0922777	1.25642	0.00846758	0.010516	3.01425	1.5918
399	Aspartyl-Valine	0.666547	B(iii)			255.315	233.112	POS	0.0522026	0.0730509	1.30441	0.00110229	0.00310213	0.714605	-0.484781
401	Graveoline	0.661609	B(iii)			228.038	280.09	POS	1.78602	1.48592	1.19302	0.0183506	0.0173779	1.20196	0.265388
403	Maltotetraose	0.657392	B(iii)			281.277	665.217	NEG	0.0131561	0.00480899	1.33011	1.80584e-05	0.000446673	2.73574	1.45193
408	PE(16:0/20:4(5Z,8Z,11Z,14Z))	0.649903	B(iii)			45.5143	740.519	POS	1.60442	2.03337	1.12124	0.0415153	0.031177	0.789044	-0.341822
411	Linoelaidic acid	0.634985	B(iii)			48.4443	279.234	NEG	6.27646	5.48464	1.10895	0.0342772	0.0271269	1.14437	0.194554
412	Prolyl-Glutamine	0.63461	B(iii)			217.058	244.128	POS	0.177273	0.0885126	1.21031	0.00628755	0.00871426	2.0028	1.00202
414	2,4,6-Octatriynoic acid	0.629437	B(iii)			173.394	133.031	POS	0.111232	0.0279339	1.32126	0.000189349	0.00121003	3.98195	1.99348
415	Argininosuccinic acid	0.627627	B(iii)			270.394	291.129	POS	0.078174	0.913418	1.301	6.82263e-06	0.000302033	0.085584	-3.54652
418	Argininic acid	0.620672	B(iii)			216.036	176.102	POS	0.801298	0.377994	1.31927	8.35561e-05	0.000826382	2.11987	1.08398
419	N2-(3-Hydroxysuccinoyl)arginine	0.611775	B(iii)			241.519	291.129	POS	0.139848	0.0859086	1.32232	7.08134e-05	0.000773917	1.62787	0.702989
420	Prostaglandin E2	0.611111	B(iii)			237.144	375.222	POS	0.112091	0.0757421	1.28971	0.00223251	0.00466649	1.4799	0.565503
421	L-Leucine	0.605903	B(i)			164.423	130.088	NEG	0.275574	0.12263	1.21802	0.00385767	0.00645703	2.24719	1.16813
423	Dide-O-methylsimmondsin	0.604122	B(iii)			159.309	344.136	NEG	0.0136986	0.000579837	1.28928	0.0116157	0.0128353	23.6249	4.56224
428	Methionyl-Aspartate	0.595114	B(iii)			233.645	265.084	POS	0.136884	0.0908649	1.27745	0.00203397	0.00442309	1.50646	0.591159
432	PC(18:2(9Z,12Z)/P-18:0)	0.590962	B(iii)			36.1709	770.606	POS	0.0846928	0.0232149	1.32923	3.23089e-05	0.000566217	3.6482	1.86719
436	L-Erythrulose	0.584304	B(iii)			141.681	119.035	NEG	0.059187	0.040238	1.22383	0.0178431	0.0170432	1.47092	0.556722
438	Tryptophyl-Gamma-glutamate	0.580931	B(iii)			236.708	333.163	POS	0.0257699	0.00897415	1.29911	0.000117905	0.000965537	2.87157	1.52184
443	Valyl-Proline	0.571561	B(iii)			136.554	215.138	POS	0.0345144	0.045854	1.26691	0.00389059	0.00649078	0.752703	-0.409848
445	L-Dihydroorotic acid	0.568282	B(iii)			88.3045	157.028	NEG	0.0386178	0.00783362	1.32088	0.000430931	0.00187736	4.92975	2.30152
446	Carbendazim	0.564201	B(iii)			214.514	192.073	POS	0.284438	0.0443763	1.32806	1.08758e-05	0.000370487	6.40968	2.68025
448	2-Phenyl-4-pentenal	0.562614	B(iii)			17.5867	161.095	POS	0.0342001	0.0533306	1.17358	0.0198826	0.0183613	0.641285	-0.640963
454	Sugetriol triacetate	0.552473	B(iii)			155.186	379.206	POS	0.204132	0.273604	1.26491	0.00465114	0.00721889	0.746084	-0.42259
455	Dehydroisochalciporone	0.552468	B(iii)			43.5181	242.148	POS	1.29213	1.91405	1.29505	0.000805794	0.00262045	0.675077	-0.566876
456	N-Acetyl-L-methionine	0.552022	B(i)			117.849	190.055	NEG	0.279383	0.191679	1.26218	0.00525136	0.00778306	1.45756	0.543554
460	N-Acetylornithine	0.544815	B(iii)			214.048	175.107	POS	0.0735477	0.0444569	1.21437	0.0107988	0.0122585	1.65436	0.726272
461	PE(20:2(11Z,14Z)/15:0)	0.544702	B(iii)			46.0378	730.531	POS	0.356518	0.111905	1.31326	0.000968028	0.00288983	3.1859	1.6717
463	4-Imidazolone-5-propionic acid	0.543122	B(iii)			190.954	157.06	POS	0.557843	0.428558	1.18493	0.0139207	0.0143676	1.30167	0.380368
464	3-Hydroxyisovalerylcarnitine	0.542537	B(iii)			186.506	262.163	POS	4.22817	0.879328	1.32203	0.0119166	0.0130408	4.80841	2.26556
466	N-methyl-L-glutamic Acid	0.539253	B(iii)			159.134	160.062	NEG	0.0942745	0.0331185	1.22577	0.00563923	0.00814615	2.84658	1.50923
468	Ophthalmic acid	0.535822	B(iii)			234.494	290.132	POS	0.160096	0.248096	1.26377	0.0157033	0.0155798	0.645299	-0.63196
469	Methionyl-Glutamine	0.534601	B(iii)			246.59	278.121	POS	3.84496	1.66905	1.31265	0.000204874	0.00126771	2.30369	1.20394
471	Methylmalonic acid semialdehyde	0.533171	B(iii)			210.23	103.038	POS	0.552208	0.399933	1.26943	0.00534968	0.00787688	1.38075	0.465455
472	Cernuine	0.532029	B(iii)			266.623	287.062	POS	0.0694306	0.188382	1.19348	0.00580489	0.00829569	0.368563	-1.44002
475	Glycine	0.527122	B(iii)			214.809	74.025	NEG	0.0807745	0.0638631	1.21916	0.00680835	0.00915946	1.26481	0.338918
477	LysoPE(18:3(6Z,9Z,12Z)/0:0)	0.524989	B(iii)			127.454	476.273	POS	1.54506	2.87608	1.30248	0.000549068	0.00212514	0.537211	-0.89644
479	N-Acetyl-L-glutamate 5-semialdehyde	0.521785	B(iii)			219.978	174.075	POS	0.0646789	0.105898	1.25927	0.00287484	0.00538933	0.610765	-0.71131
481	N2-Methylguanine	0.52038	B(iii)			104.594	166.071	POS	0.486567	0.380885	1.22714	0.011409	0.0126918	1.27747	0.353284
486	Pi-Methylimidazoleacetic acid	0.515561	B(iii)			131.983	141.065	POS	0.0364193	0.0494719	1.17606	0.0158605	0.0156887	0.73616	-0.441908
487	1-(6Z,9Z,12Z-octadecatrienoyl)-glycero-3-phosphate	0.512688	B(iii)			157.9	433.232	POS	0.125452	0.0818762	1.23913	0.00877626	0.0107479	1.53222	0.615625
490	Tryptophyl-Glycine	0.507311	B(iii)			40.6583	262.117	POS	0.0743152	0.130441	1.29579	0.021683	0.019509	0.569722	-0.811671
491	Millefin	0.50431	B(iii)			185.806	351.174	POS	0.0638091	0.0943601	1.29666	0.00114745	0.00317423	0.67623	-0.564415
494	Quinoline	0.5	B(iii)			25.8779	130.064	POS	0.00909679	0.0124667	1.10954	0.0260555	0.0222735	0.729685	-0.454655
496	Phenylpyruvic acid	0.5	B(iii)			27.2092	163.041	NEG	0.00788981	0.01469	1.19228	0.0196963	0.0182416	0.537088	-0.89677
497	Phenylacetylglycine	0.5	B(iii)			30.9271	192.067	NEG	0.000977713	0.00219417	1.19434	0.0269643	0.0228271	0.445595	-1.16619
498	Pentadecanoic acid	0.5	B(iii)			26.4092	241.218	NEG	0.0999207	0.0553316	1.1421	0.0292323	0.0241952	1.80585	0.852681
499	L-Serine	0.5	B(iii)			7.37123	104.036	NEG	0.0017765	0.000922705	1.14257	0.0290621	0.0240946	1.92532	0.9451
501	4-Hydroxy-3-methylbenzoic acid	0.5	B(iii)			26.4146	151.041	NEG	0.0377512	0.0550724	1.27591	0.00165008	0.00391335	0.685482	-0.544809
502	3-Methyluridine	0.5	B(iii)			184.091	257.079	NEG	0.0147212	0.0319362	1.31199	0.000156151	0.0010901	0.460956	-1.1173
503	dGDP	0.499977	B(iii)			9.93428	426.024	NEG	0.001187	0.00360663	1.29957	0.000405514	0.00182097	0.329116	-1.60333
511	Thienodihydropyridinium	0.498477	B(iii)			175.493	263.06	POS	0.04105	0.00403649	1.32355	0.0126551	0.0135288	10.1697	3.34621
512	2-Methyl-1-propylamine	0.498472	B(iii)			85.4742	74.0959	POS	0.989797	1.6418	1.12614	0.0166954	0.0162674	0.602873	-0.730073
513	Diphenylamine	0.497428	B(iii)			212.984	168.079	NEG	0.0638395	0.00940779	1.32112	2.99397e-05	0.000550002	6.78582	2.76252
519	3,5-Dimethyl-2-propylpyrazine	0.493657	B(iii)			90.9187	151.122	POS	0.127087	0.209471	1.31599	0.000200717	0.00125263	0.606706	-0.72093
525	Oxazepam	0.491495	B(iii)			266.215	285.05	NEG	0.0143902	0.0424275	1.16726	0.00417965	0.00677791	0.33917	-1.55992
526	1-Phenyl-6,7-dihydroxy-isochroman	0.490972	B(iii)			161.735	243.107	POS	0.0631498	0.0908877	1.24576	0.00829905	0.0103873	0.694811	-0.525308
528	2-hydroxy-3,4-dimethoxybenzoic acid	0.490611	B(iii)			179.193	221.041	POS	4.69349	2.95222	1.28582	0.00345416	0.00602724	1.58982	0.66886
529	4-Hydroxychalcone	0.489396	B(iii)			247.537	225.086	POS	0.158807	0.120921	1.26625	0.00560825	0.00811783	1.31331	0.393212
530	Heptanoic acid	0.487695	B(iii)			33.6611	129.093	NEG	0.0675371	0.0392503	1.2796	0.00158794	0.00382967	1.72068	0.782976
531	Diaminopimelic acid	0.487158	B(iii)			219.582	189.089	NEG	0.166678	0.266641	1.22148	0.00520763	0.00774094	0.625103	-0.677834
532	5'-Deoxy-5-fluorocytidine	0.486755	B(iii)			155.488	246.089	POS	1.18447	1.38879	1.28388	0.0205016	0.0187564	0.852877	-0.229591
533	2-Methyl-1-methylthio-2-butene	0.485997	B(iii)			187.827	117.073	POS	0.32958	0.102461	1.32943	2.06247e-05	0.00046946	3.21665	1.68556
536	D-Tryptophan	0.483866	B(iii)			34.4924	203.084	NEG	0.044536	0.0681083	1.2834	0.00242482	0.00489212	0.653901	-0.612857
537	Endalin	0.483617	B(iii)			206.57	230.095	POS	2.0898	1.62829	1.16127	0.0179837	0.0171363	1.28343	0.360003
538	Dambonitol	0.48261	B(iii)			119.498	209.102	POS	3.3963	3.85584	1.20024	0.0129149	0.0136951	0.88082	-0.183081
539	3,3',4'5-Tetrahydroxystilbene	0.482381	B(iii)			234.48	243.063	NEG	0.325206	0.41196	1.24138	0.00757619	0.00981161	0.789411	-0.341151
541	Asparaginyl-Valine	0.48022	B(iii)			244.942	232.127	POS	0.0610436	0.0962275	1.09784	0.0327383	0.0262295	0.634368	-0.656609
542	L-Lactic acid	0.479975	B(iii)			47.7657	89.0248	NEG	0.242751	0.119194	1.15196	0.0469835	0.0343224	2.0366	1.02617
544	Methionyl-Hydroxyproline	0.479336	B(iii)			132.57	263.108	POS	0.109844	0.137978	1.30068	0.000785465	0.00258327	0.7961	-0.328978
545	LysoPE(15:0/0:0)	0.478483	B(iii)			128.995	440.275	POS	0.0529217	0.0394876	1.18984	0.0122683	0.013276	1.34021	0.42246
546	Grevilline C	0.477224	B(iii)			253.673	357.053	POS	0.0607252	0.0464098	1.21695	0.0160754	0.0158374	1.30846	0.387867
547	N-acetyl-5-aminosalicylic acid	0.475874	B(iii)			24.8302	194.047	NEG	2.19647	3.43112	1.30364	0.00140333	0.00357198	0.640162	-0.643492
548	Petroselinic acid	0.473486	B(iii)			20.5699	281.249	NEG	79.2811	65.2153	1.25514	0.00388688	0.00648698	1.21568	0.281767
552	N-Acetyl-L-tyrosine	0.470495	B(iii)			109.803	222.078	NEG	0.0459206	0.0533467	1.21583	0.0119702	0.013077	0.860796	-0.216257
553	1-Methylguanine	0.468301	B(iii)			77.3119	166.071	POS	0.775124	0.507903	1.3013	0.000837788	0.00267732	1.52613	0.609875
554	Glutaminylaspartic acid	0.466241	B(iii)			221.915	262.104	POS	0.594715	0.749851	1.23875	0.045297	0.033353	0.793111	-0.334406
556	(-)-Farnesiferol C	0.464589	B(iii)			187.776	383.226	POS	0.175037	0.137206	1.2205	0.0135532	0.0141177	1.27573	0.351319
564	LysoPC(14:0/0:0)	0.452913	B(iii)			126.778	468.306	POS	0.215669	0.379001	1.30725	0.000980454	0.00290866	0.569046	-0.813383
567	LysoPC(16:0)	0.45207	B(iii)			123.643	496.336	POS	3.69126	6.43384	1.3151	0.00074514	0.00250701	0.573725	-0.801568
572	LysoPC(18:1(9Z))	0.446252	B(iii)			38.8561	522.352	POS	0.110642	0.0462715	1.17606	0.0408532	0.0308169	2.39114	1.2577
577	Saccharin	0.435956	B(iii)			26.3246	181.996	NEG	0.0173394	0.0268533	1.11693	0.0446733	0.0329942	0.645709	-0.631044
578	Glutamylaspartic acid	0.432326	B(iii)			264.634	263.085	POS	0.209013	0.178886	1.20609	0.0097727	0.0115035	1.16842	0.224555
580	5-Hydroxymethyluracil	0.431589	B(iii)			70.2668	141.031	NEG	0.0522805	0.0242768	1.30816	0.000662248	0.00235697	2.15351	1.10669
581	Acetylhomoserine	0.430879	B(iii)			177.063	162.075	POS	0.174492	0.103904	1.20838	0.00775389	0.0099568	1.67935	0.747903
587	(1xi,3S)-1,2,3,4-Tetrahydro-1-methyl-beta-carboline-1,3-dicarboxylic acid	0.425104	B(iii)			29.4506	275.101	POS	0.0010251	0.00850718	1.17869	0.0434526	0.0322855	0.120499	-3.05291
591	Sorbitan oleate	0.41971	B(iii)			28.9661	429.318	POS	0.584093	0.143968	1.32307	5.65144e-06	0.000285573	4.05711	2.02045
592	LysoPC(16:1(9Z)/0:0)	0.419573	B(iii)			124.73	494.321	POS	6.49734	5.37468	1.19165	0.0122117	0.0132385	1.20888	0.27367
596	Tetrahydroneopterin	0.417432	B(iii)			30.3341	258.122	POS	0.0408242	0.0624841	1.29935	0.00116192	0.00319682	0.653354	-0.614064
597	Prolylphenylalanine	0.41449	B(iii)			23.3161	245.127	POS	0.157079	0.297125	1.28359	0.0009307	0.00283184	0.528662	-0.919583
598	Methyldopa	0.41321	B(iii)			100.471	212.09	POS	0.148885	0.193863	1.27272	0.00258567	0.00506928	0.76799	-0.38084
599	L-Fucose	0.409063	B(iii)			178.424	163.062	NEG	1.24346	0.886542	1.31818	0.000114291	0.000952109	1.4026	0.4881
602	LysoPC(14:1(9Z))	0.402124	B(iii)			126.66	466.29	POS	0.497855	0.240363	1.29411	0.00266485	0.00515769	2.07126	1.05051
603	Prolyl-Alanine	0.400413	B(iii)			105.546	187.106	POS	0.0645777	0.0803595	1.20339	0.01345	0.0140504	0.80361	-0.315433
605	Melibiose	0.39779	B(iii)			217.577	365.102	POS	0.146533	0.0913789	1.30611	0.0143227	0.0146432	1.60357	0.681288
606	Carbofuran	0.396696	B(iii)			214.722	244.093	POS	0.146862	0.191599	1.27187	0.00322926	0.00578301	0.766509	-0.383625
607	(2E,8E)-Piperamide-C9:2	0.396335	B(iii)			140.861	328.184	POS	0.0299863	0.0533441	1.20877	0.0290753	0.0241024	0.56213	-0.831024
608	Perlolyrine	0.393492	B(iii)			21.1126	265.096	POS	0.408068	0.273877	1.25782	0.00576809	0.00826275	1.48997	0.575279
616	Koenimbine	0.374986	B(iii)			191.325	294.152	POS	0.861491	1.18089	1.28163	0.00305002	0.00558404	0.729527	-0.454967
617	Aspartyl-Glutamine	0.368969	B(iii)			81.5805	262.096	POS	0.00905394	0.00373124	1.29863	0.000327168	0.0016379	2.42653	1.27889
619	Arbutin	0.36493	B(iii)			169.594	290.122	POS	0.00891248	0.0114828	1.22111	0.0122982	0.0132958	0.77616	-0.365574
627	CDP-DG(18:0/20:4(5Z,8Z,11Z,14Z))	0.335193	B(iii)			215.18	1030.55	POS	0.0400504	0.29253	1.32786	4.04941e-05	0.000614925	0.13691	-2.8687
632	Malonylcarnitine	0.328801	B(iii)			80.8946	248.111	POS	0.021836	0.0343994	1.23539	0.0127636	0.0135986	0.634779	-0.655673
634	1-Palmitoylglycerophosphoinositol	0.315203	B(iii)			158.268	573.301	POS	1.44435	1.83054	1.1882	0.0134317	0.0140384	0.789034	-0.341841
640						225.1	383.115	NEG	0.126103	0.0366165	1.30487	0.000913419	0.00280423	3.44389	1.78404
641						239.277	162.075	POS	2.85457	1.2899	1.31638	0.000259516	0.00145046	2.21301	1.14601
643						192.477	196.074	NEG	0.0341889	0.0136733	1.28206	0.00049072	0.001998	2.5004	1.32216
644						227.012	154.063	NEG	0.30186	0.0347083	1.30946	3.00666e-06	0.000238749	8.69706	3.12053
646						191.361	189.086	POS	0.0554692	0.103369	1.30747	0.000493207	0.00200296	0.536614	-0.898043
648						221.82	104.036	NEG	0.0691655	0.0569081	1.28958	0.00147595	0.00367571	1.21539	0.281419
649						40.6649	219.079	NEG	0.0695721	0.0997161	1.19707	0.0369311	0.028624	0.697702	-0.519317
650						260.021	277.137	POS	4.79954	2.90019	1.31583	0.00972154	0.0114644	1.6549	0.726747
651						155.923	437.264	POS	0.138386	0.112188	1.30412	0.000467148	0.00195213	1.23351	0.302772
652						221.907	131.047	NEG	0.130869	0.168304	1.28693	0.00162718	0.00388218	0.777576	-0.362945
654						270.168	604.072	NEG	0.0153429	0.0334833	1.23896	0.00203456	0.00442385	0.458225	-1.12587
655						251.494	608.086	POS	0.58089	0.496976	1.26042	0.0033535	0.00591814	1.16885	0.225088
658						219.648	102.057	NEG	0.00229492	0.117356	1.29866	2.69621e-06	0.000231807	0.0195553	-5.6763
659						243.653	260.051	POS	0.712618	0.559684	1.23844	0.00843839	0.0104938	1.27325	0.348516
660						256.334	489.112	POS	0.45472	0.68909	1.31185	0.000482452	0.00198192	0.659885	-0.599713
661						10.3862	230.531	NEG	0.0223425	0.0717352	1.30115	0.00332899	0.0058912	0.311457	-1.68289
663						233.185	128.036	NEG	0.222349	0.117562	1.32479	7.37423e-05	0.000786928	1.89134	0.919407
664						278.043	742.071	NEG	0.0125583	0.0148877	1.23186	0.0108925	0.0123247	0.843535	-0.24548
665						182.779	180.068	NEG	0.0937403	0.0392503	1.32878	4.57412e-06	0.000269104	2.38827	1.25596
668						244.5	317.137	NEG	0.0167965	0.00796476	1.2542	0.00155032	0.00377825	2.10885	1.07646
669						278.938	611.146	NEG	0.364148	0.289558	1.2028	0.00835277	0.0104285	1.2576	0.330672
673						82.4575	245.075	POS	0.167086	0.0377912	1.32429	0.000211501	0.00129187	4.42128	2.14446
676						178.632	183.085	POS	0.31227	0.163983	1.27208	0.00194033	0.00430135	1.90427	0.929241
677						264.774	277.101	POS	0.294527	0.169205	1.04208	0.0490805	0.0355133	1.74065	0.799626
679						34.7079	150.057	POS	0.00737519	0.0123288	1.1361	0.011569	0.0128031	0.598207	-0.741283
680						278.893	307.082	POS	0.0373231	0.0216797	1.02276	0.0463049	0.0339325	1.72157	0.783723
683						270.621	261.036	POS	0.180588	0.0692888	1.24651	0.00752208	0.00976691	2.6063	1.38201
684						33.9833	191.101	POS	0.012187	0.0170662	1.15904	0.0293014	0.0242359	0.714101	-0.485799
685						201.187	258.107	POS	0.0287652	0.0472515	1.26985	0.00362959	0.00621715	0.608769	-0.716034
688						82.4927	252.107	POS	0.0193955	0.00727393	1.28094	0.003576	0.00615955	2.66644	1.41491
691						78.4664	111.02	NEG	0.218288	0.476908	1.30801	0.000774568	0.00256298	0.457714	-1.12748
693						225.1	177.041	NEG	0.0343053	0.0449822	1.1362	0.0290934	0.0241131	0.762641	-0.390924
694						89.4231	268.102	POS	168.377	102.603	1.23767	0.0139795	0.014408	1.64105	0.714623
695						129.113	269.087	POS	0.515789	0.315016	1.26806	0.00641384	0.00882181	1.63734	0.711358
697						106.016	190.048	POS	8.66614	7.67756	1.13117	0.036217	0.0282272	1.12876	0.174742
699						158.369	164.072	NEG	0.40993	0.142608	1.32977	7.22098e-07	0.000182418	2.87453	1.52333
702						146.037	261.126	NEG	0.0716698	0.0352746	1.22315	0.0234303	0.0206189	2.03177	1.02273
703						233.653	148.059	POS	20.9083	12.8717	1.31048	0.000475032	0.00196761	1.62437	0.699876
705						82.8751	284.091	NEG	0.0172334	0.023146	1.21096	0.0382104	0.0293468	0.744551	-0.425557
710						100.234	194.08	POS	0.122208	0.156315	1.29748	0.000854109	0.00270558	0.781807	-0.355116
711						159.94	284.097	POS	0.142067	0.527361	1.32303	9.65378e-05	0.000883012	0.269393	-1.89222
713						186.764	114.057	NEG	0.238063	0.0822766	1.32759	3.93998e-05	0.00060918	2.89345	1.53279
725			D	DL-Tyrosine	-9.86906	307.574	186.637	POS	0.00939554	0.0068409	1.29521	0.0152622	0.0152809	1.37344	0.457789
728			D	D-Mannosamine	-3.30844	303.469	185.127	POS	0.0697105	0.0527039	1.23251	0.00615823	0.00860417	1.32268	0.403466
729			D	3-Ureidopropionic acid	-9.53035	303.104	144.617	POS	0.570499	0.393701	1.25728	0.00484466	0.00739032	1.44907	0.535124
730			D	Guanosine	20.232	303.05	288.226	POS	0.0258457	0.0189593	1.28693	0.0222662	0.019876	1.36322	0.447017
732			D	Aucubin	-11.8102	301.626	397.253	POS	0.00455585	0.00207584	1.27027	0.00425558	0.00685096	2.19471	1.13403
734			D	Methyl hippurate	-8.95434	301.529	199.13	POS	0.277469	0.163281	1.30487	0.00107918	0.00306426	1.69933	0.764965
735			D	Chelidonine	16.1172	299.98	359.254	POS	0.00657664	0.00260114	1.31169	0.000219959	0.00132191	2.52837	1.33821
736			D	3-Ureidopropionic acid	-10.8587	294.84	144.137	POS	0.0388607	0.0118122	1.15694	0.00876556	0.01074	3.28987	1.71803
743			D	Tauroursodeoxycholic acid	-20.4133	285.673	505.777	POS	2.59483e-05	0.00110136	1.32558	0.0303456	0.0248446	0.0235603	-5.4075
746			D	Arctiin	-20.7393	283.043	587.808	POS	2.59483e-05	0.000937926	1.32934	0.0121901	0.0132242	0.0276656	-5.17576
748			D	Nomilin	-22.3085	281.105	521.17	POS	0.00311484	0.00596701	1.29918	0.0019815	0.00435545	0.52201	-0.93785
750			D	Tauroursodeoxycholic acid	-20.9455	279.773	505.984	POS	2.59483e-05	0.00153317	1.32945	0.0123211	0.0133109	0.0169246	-5.88473
752			D	Gelsemin	5.04712	279.305	329.659	POS	0.00690185	0.0107991	1.26572	0.00219012	0.00461612	0.639113	-0.645858
753			D	16-Methoxytabersonine	-21.7388	278.885	374.675	POS	0.0187701	0.0019613	1.29906	0.000251846	0.00142696	9.57022	3.25855
756			D	Puerarin	-21.6394	278.438	423.087	POS	0.0287634	0.0234897	1.07285	0.0399558	0.0303236	1.22451	0.292203
757			D	Mulberrofuran A	3.33459	277.577	445.07	POS	0.00256794	0.00167863	1.2609	0.00310292	0.00564368	1.52979	0.613329
758			D	Aricine	10.9131	276.934	388.055	POS	0.00189624	0.000177997	1.13881	0.00179931	0.00411606	10.6532	3.41321
760			D	Dopamine 3-O-sulfate	5.9505	275.177	239.068	POS	0.0490879	0.0406915	1.30744	0.000610052	0.0022546	1.20634	0.270641
761			D	Aucubin	5.74739	274.522	397.615	POS	0.0277692	0.0182034	1.02382	0.044426	0.0328514	1.52549	0.609275
762			D	Laurolitsine	-6.46698	274.519	319.204	POS	0.00587775	0.0109245	1.26724	0.00119043	0.00324216	0.538036	-0.894226
766			D	5-Hydroxytryptophan	6.18115	271.002	225.015	POS	0.100892	0.0480167	1.24226	0.00177508	0.00408371	2.10119	1.07121
767			D	Taurocholic acid	0.653464	271.002	522.067	POS	0.00400119	0.00107469	1.27821	0.00389126	0.00649146	3.72312	1.89651
768			D	Mulberrofuran A	-23.8301	270.382	445.031	POS	0.000698943	0.00262428	1.10229	0.0267541	0.022698	0.266337	-1.90867
770			D	Prefolic A	-23.0401	269.647	468.12	POS	0.00486576	0.00106571	1.13244	0.0022793	0.00472273	4.56576	2.19085
772			D	N-Propionylglycine	24.1725	268.149	182.101	POS	4.40462	2.97337	1.22523	0.010465	0.0120189	1.48136	0.566921
777			D	Methyl hippurate	-9.18668	264.488	199.118	POS	0.0196232	0.0361654	1.21197	0.00505505	0.007592	0.542597	-0.882047
781			D	2-Phenylglycine	-10.9636	262.752	160.042	POS	0.910113	0.697346	1.22682	0.00633818	0.00875726	1.30511	0.38417
782			D	Prefolic A	15.0521	262.75	468.151	POS	0.00367732	0.00209712	1.15426	0.0389762	0.0297782	1.75351	0.810245
785			D	Oxidopamine	-10.2112	261.355	175.052	POS	0.534967	0.37822	1.23622	0.0102547	0.011865	1.41443	0.500224
786			D	Mulberrofuran A	-17.1501	261.029	444.722	POS	0.00103558	0.00372646	1.09577	0.0406177	0.030688	0.277899	-1.84737
791			D	N-Acetylserine	-10.2921	258.829	157.079	POS	0.270952	0.109115	1.32348	0.00013407	0.0010204	2.48318	1.31219
796			D	Paeonolide	-10.1052	256.687	467.088	POS	0.00316171	0.00193487	1.2367	0.00415924	0.00675817	1.63407	0.708467
797			D	Dopamine 3-O-sulfate	-8.05647	256.334	239.068	POS	0.212608	0.122022	1.17209	0.0182636	0.0173208	1.74237	0.801055
800			D	Schisanhenol	-18.8515	254.863	410.155	POS	0.00433768	0.00149363	1.15682	0.0128218	0.0136358	2.90411	1.5381
806			D	Glycerophosphocholine	-9.77906	251.274	263.105	POS	0.00616165	0.00770017	1.15953	0.0260996	0.0223005	0.800196	-0.321575
807			D	Saikosaponin F	-5.4098	251.057	955.144	POS	0.00721141	0.00949895	1.28597	0.00244131	0.00491075	0.75918	-0.397486
809			D	Schisanhenol	14.567	250.963	410.164	POS	0.0050167	0.00817132	1.22944	0.00960014	0.011371	0.61394	-0.703831
810			D	Palmitone	14.086	250.949	358.132	POS	0.00271058	0.00539553	1.24604	0.00415133	0.00675049	0.502375	-0.993163
814			D	Picein	7.22967	248.397	348.174	POS	0.0355907	0.0271292	1.23352	0.0103197	0.0119128	1.3119	0.391653
817			D	7-Ketodeoxycholic acid	-6.31882	247.272	458.161	POS	0.0486691	0.0325007	1.27355	0.00261435	0.00510114	1.49748	0.582538
818			D	Norgalanthamine	-22.1732	246.59	279.125	POS	0.465055	0.197114	1.31388	0.000135957	0.00102631	2.35933	1.23837
819			D	Catalpol	5.04336	246.184	413.201	POS	0.0030212	0.0281474	1.29919	0.000151425	0.00107593	0.107335	-3.21981
820			D	Acarbose	12.1382	245.978	653.357	POS	0.127232	0.24454	1.31063	0.000337032	0.00166274	0.520291	-0.942608
821			D	Glycerophosphocholine	-9.61178	244.897	263.122	POS	0.03809	0.0189624	1.22565	0.00237121	0.00483077	2.00872	1.00627
823			D	Cannabidiol	14.273	244.816	319.148	POS	0.357579	0.207296	1.32153	3.85244e-05	0.000604432	1.72497	0.786571
826			D	3-Methoxytyrosine	-9.33086	244.27	217.081	POS	0.0249563	0.0115656	1.30582	0.00198273	0.00435705	2.15781	1.10957
827			D	Altholactone	21.3777	243.116	236.094	POS	0.0106875	0.00152965	1.17411	0.00232146	0.00477274	6.98688	2.80465
828			D	Flavidin	-11.7199	242.334	244.139	POS	0.581563	0.475604	1.18069	0.0204557	0.0187274	1.22279	0.290175
830			D	Cortisone	11.9373	241.467	366.137	POS	0.00243223	0.00583192	1.23759	0.00461539	0.0071866	0.417054	-1.26169
834			D	Columbamine	14.2435	239.214	344.163	POS	0.0100037	0.0164649	1.16379	0.00973408	0.011474	0.607579	-0.718855
836			D	Mulberrofuran G	9.74589	238.42	568.833	POS	0.00196948	0.211896	1.31962	0.000318676	0.00161592	0.00929457	-6.7494
837			D	Acetylleucine	-8.6761	237.123	180.086	POS	0.117015	0.0873594	1.19543	0.0140685	0.014469	1.33947	0.421663
839			D	Polydatin	6.47898	235.823	395.164	POS	0.0274927	0.0401682	1.28004	0.00360978	0.00619593	0.684439	-0.547007
841			D	(R)-Amygdalin	0.174332	235.59	508.269	POS	0.164012	0.122682	1.27306	0.00306722	0.00560351	1.33689	0.418876
843			D	N-Acetylserine	-8.87809	235.143	157.079	POS	0.666233	0.251251	1.26249	0.00091544	0.00280749	2.65166	1.4069
844			D	Cristacarpin	13.5413	234.887	361.151	POS	0.393162	0.639813	1.30906	0.000336243	0.00166078	0.614496	-0.702525
845			D	gamma-Fagarine	-6.84446	234.502	235.099	POS	0.0298764	0.0429438	1.08018	0.04897	0.035451	0.69571	-0.523443
846			D	Dhurrin	3.99798	234.501	362.152	POS	0.0520791	0.120501	1.28597	0.00864677	0.0106513	0.43219	-1.21026
847			D	Morpholine	-13.8562	233.66	103.058	POS	0.0313477	0.0160959	1.16471	0.021546	0.019422	1.94756	0.961667
851			D	Cotinine	-11.1671	231.708	183.123	POS	0.0141375	0.0271096	1.24671	0.00803925	0.0101849	0.521494	-0.939278
852			D	Neolitsine	11.5674	231.488	330.129	POS	0.0657384	0.0436957	1.25543	0.0061359	0.00858508	1.50446	0.589244
853			D	(R)-Glabridin	-22.8437	231.441	331.122	POS	0.0129576	0.00610929	1.13395	0.0106611	0.0121603	2.12096	1.08472
854			D	3-Methoxytyrosine	-9.35135	231.059	217.065	POS	0.355673	0.308866	1.10296	0.0485495	0.0352133	1.15154	0.20357
856			D	gamma-Glutamylmethionine	-6.71004	228.893	284.105	POS	0.0253383	0.0448329	1.29224	0.00246524	0.0049376	0.565171	-0.82324
861			D	Thermopsine	-24.942	224.526	250.127	POS	0.0236239	0.0363574	1.31717	0.000408728	0.00182829	0.649769	-0.622002
863			D	Loganic acid	-4.11877	224.146	380.164	POS	0.00568491	0.0146122	1.20741	0.00652155	0.00891369	0.389051	-1.36197
864			D	Dihydromethysticin	-16.8601	223.678	282.116	POS	0.039716	0.0547595	1.13184	0.0384932	0.0295067	0.72528	-0.46339
865			D	Diphenylamine	-9.38367	222.622	176.127	POS	0.0365625	0.0481939	1.10345	0.0402399	0.0304804	0.758655	-0.398484
866			D	Limonin	4.68018	222.499	477.192	POS	0.0475625	0.0591215	1.2171	0.013455	0.0140537	0.804488	-0.313858
867			D	D(+)-Glucose	-9.47774	222.079	185.06	POS	0.0192978	0.0416407	1.23594	0.00716913	0.00946951	0.463435	-1.10956
868			D	3-Methyluric acid	-0.89063	221.945	231.169	POS	0.0536429	0.0212083	1.3253	9.60044e-05	0.000880801	2.52933	1.33876
870			D	Dioscin	-11.1088	217.105	885.808	POS	0.00819662	0.00577486	1.0999	0.0328068	0.0262699	1.41936	0.505245
872			D	Acetylleucine	-8.50867	216.604	180.086	POS	0.0408651	0.0262183	1.29629	0.00167983	0.00395336	1.55864	0.640291
874			D	Rutacridone	12.2265	216.194	314.083	POS	0.0618578	0.0964859	1.27029	0.00134954	0.00349254	0.641107	-0.641363
875			D	Anabasine	-9.74012	215.798	171.095	POS	0.249437	0.0483484	1.31918	9.93643e-05	0.000894513	5.15915	2.36713
876			D	Neolitsine	11.9265	215.776	330.128	POS	0.0115646	0.0175681	1.21321	0.0148579	0.0150097	0.658273	-0.603243
877			D	3-Amino-2-oxazolidinone	-12.7526	215.015	114.507	POS	2.59483e-05	0.00593577	1.33033	0.0121136	0.0131732	0.00437151	-7.83765
878			D	Pterostilbene	-23.2122	214.925	260.115	POS	0.0823225	0.138298	1.28963	0.0016176	0.00386946	0.595253	-0.748426
880			D	8-Acetonyldihydrosanguinarine	19.6209	214.514	396.168	POS	0.0202525	0.0420009	1.31249	6.54924e-05	0.000748597	0.482193	-1.05232
881			D	Dehydrocorydaline	11.802	214.143	373.18	POS	0.00318066	0.00911769	1.29837	0.00161664	0.00386818	0.348845	-1.51934
886			D	Glycerophosphocholine	-14.199	205.946	263.136	POS	0.0215623	0.0109583	1.25945	0.00678174	0.00913627	1.96766	0.976482
889			D	(E)-3-Hydroxy-5-methoxystilbene	10.5077	205.909	276.029	POS	0.0161065	0.00816091	1.23342	0.0047113	0.00727276	1.97361	0.980839
891			D	(S)-beta-Aminoisobutyric acid	-13.0849	205.896	115.086	POS	0.00460574	0.00133495	1.16497	0.00990929	0.0116072	3.45013	1.78665
892			D	Cannabidiol	-21.3143	205.494	319.148	POS	0.0384084	0.0532964	1.23753	0.00652305	0.00891496	0.720658	-0.472614
893			D	Denudatine	-19.7748	205.494	351.01	POS	0.037495	0.017195	1.28738	0.000496594	0.00201059	2.18058	1.12471
895			D	7-Methylguanine	-9.96529	205.461	174.01	POS	0.0174143	0.00465867	1.29693	0.00133821	0.00347552	3.73804	1.90228
896			D	Echinacoside	14.7213	205.256	797.886	POS	0.00507719	0.000829489	1.23152	0.0250063	0.0216237	6.12086	2.61374
899			D	1-Aminopropan-2-ol	-14.472	203.76	87.0627	POS	0.00188556	0.189843	1.30991	0.00127573	0.00337956	0.00993226	-6.65366
900			D	Butylamine	-14.2001	203.709	86.0594	POS	0.0273747	4.94269	1.29964	0.000386112	0.00177633	0.00553841	-7.49631
902			D	5-Hydroxy-D-lysine	14.4864	201.808	168.945	POS	0.118802	0.0709235	1.32683	5.65759e-05	0.000700527	1.67507	0.744222
903			D	Norvaline	-11.1106	201.601	128.953	POS	1.38983	0.683212	1.32307	0.00558703	0.00809836	2.03425	1.0245
904			D	β-Alanine	-13.4659	201.215	104.992	POS	3.95661	1.75441	1.31547	0.0113057	0.0126193	2.25524	1.17328
905			D	Gibberellic acid	5.18234	201.195	352.003	POS	0.0478067	0.00239397	1.28241	0.000352719	0.00170079	19.9696	4.31974
906			D	DL-Tyrosine	-10.0932	201.191	186.994	POS	2.08906	0.692273	1.32112	0.00830849	0.0103945	3.01767	1.59344
907			D	Abrine	19.5869	201.191	268.997	POS	3.33758	0.730683	1.32526	0.00960323	0.0113734	4.56775	2.19148
908			D	7-Ethyl-10-Hydroxycamptothecin	9.83205	200.831	399.925	POS	0.00915756	0.000128568	1.26066	0.00824499	0.0103456	71.2273	6.15436
912			D	Gelsemin	-24.0223	199.911	329.23	POS	0.628141	0.480566	1.28851	0.00153894	0.00376248	1.30708	0.386352
918			D	Oxidopamine	-9.98888	194.391	175.052	POS	0.109415	0.0629439	1.29112	0.00265547	0.00514727	1.7383	0.797675
919			D	Pseudouridine	15.832	193.707	249.151	POS	0.142682	0.21122	1.26357	0.00291283	0.00543003	0.675512	-0.565947
920			D	Cystathionine	-7.55036	193.497	226.153	POS	5.98874	4.97979	1.18925	0.0215635	0.0194331	1.20261	0.266167
922			D	5-O-Methylvisamminol	18.4007	192.666	296.158	POS	0.0216504	0.0330058	1.23654	0.00566558	0.00817015	0.655956	-0.608329
923			D	(-)-Scopolamine	14.2119	192.598	310.067	POS	0.0181627	0.0271236	1.17224	0.0353354	0.0277313	0.669627	-0.578571
925			D	Astilbin	10.3459	191.418	456.17	POS	0.00314649	0.00755036	1.30465	0.00072989	0.00247927	0.416734	-1.2628
926			D	Hyoscyamine	-20.5929	191.382	295.156	POS	0.100366	0.143383	1.25505	0.0059182	0.00839613	0.699989	-0.514595
927			D	DL-Tryptophan	-8.61817	191.361	211.068	POS	0.00535495	0.0169917	1.33104	0.000812321	0.00263222	0.315152	-1.66588
932			D	Diphenylamine	-8.60119	188.921	176.127	POS	0.00669216	0.0126133	1.22454	0.00706166	0.00937697	0.530565	-0.914399
934			D	Dopamine 3-O-sulfate	-19.2287	187.325	239.086	POS	0.00698693	0.00118797	1.1914	0.0400371	0.0303686	5.88142	2.55616
935			D	Paeoniflorin	7.46601	184.464	486.013	POS	0.00364494	0.00795043	1.128	0.0160472	0.0158177	0.458458	-1.12514
937			D	Riddelline	19.3155	183.995	356.984	POS	0.0017984	0.00306295	1.08002	0.0287025	0.023881	0.587146	-0.768208
938			D	Aricine	5.99875	183.446	388.039	POS	0.00647385	0.00924541	1.21992	0.0141344	0.014514	0.700224	-0.514112
940			D	2-Piperidone	-11.9856	182.291	112.895	POS	0.00355936	0.00709957	1.08388	0.0348047	0.0274294	0.501349	-0.996114
943			D	N-Acetylserine	-9.03123	181.732	157.045	POS	0.00646811	0.00467067	1.15397	0.0163947	0.0160599	1.38483	0.469714
944			D	Suberic acid	-10.4696	181.716	178.872	POS	0.044358	0.0665451	1.31689	0.000266854	0.00147236	0.666586	-0.585137
949			D	Rutacridone	12.2066	180.078	314.055	POS	0.193382	0.252348	1.25347	0.00570203	0.00820323	0.766331	-0.38396
951			D	Eupatoriochromene	19.1885	179.142	223.039	POS	0.34305	0.213785	1.21508	0.0139111	0.014361	1.60465	0.682256
953			D	Palmitone	12.9242	178.134	358.141	POS	0.0279886	0.00427017	1.25182	0.000225875	0.00134235	6.55443	2.71247
954			D	Phaseollin	20.2671	177.975	327.159	POS	0.00363208	0.0114616	1.13076	0.00683145	0.00917953	0.316891	-1.65794
955			D	3'-O-Methylbatatasin III	-22.7707	177.915	264.565	POS	0.0822171	0.0641881	1.07585	0.044303	0.0327801	1.28088	0.357132
959			D	2-Phenylglycine	-10.8858	177.482	160.041	POS	0.063459	0.0402161	1.01505	0.0415761	0.0312099	1.57795	0.658053
961			D	(-)-Epicatechingallate	0.465231	177.337	448.209	POS	0.0169148	0.00586772	1.30839	0.00234664	0.00480223	2.88268	1.52741
964			D	Diphenylamine	-7.91549	176.594	176.163	POS	0.033832	0.0232748	1.30526	0.000359793	0.0017174	1.45359	0.539617
966			D	AlisolA24-acetate	4.29715	176.232	587.152	POS	0.0149433	0.003247	1.07254	0.00697935	0.00930691	4.60218	2.20232
968			D	Methyl (1S,4aS,8S,8aS)-3-hydroxy-1-methyl-8-[(2S,3R,4S,5S,6R)-3,4,5-trihydroxy-6-(hydroxymethyl)oxan-2-yl]oxy-1,3,4,4a,8,8a-hexahydropyrano[3,4-c]pyran-5-carboxylate	-16.4087	175.648	411.258	POS	0.00884095	0.0287118	1.31709	2.73724e-05	0.000531006	0.30792	-1.69937
969			D	3-Methoxytyrosine	-9.47942	175.284	217.091	POS	0.00632995	0.00859099	1.23716	0.00836552	0.0104383	0.736812	-0.440632
970			D	Encecalin	20.8097	174.396	238.128	POS	0.0171354	0.0118215	1.1476	0.0335793	0.0267226	1.44951	0.535566
972			D	Poncirin	-21.7156	172.962	602.334	POS	0.00509977	0.0169923	1.32239	5.82796e-05	0.000710321	0.300122	-1.73638
975			D	7-Methylguanine	-9.74961	171.714	173.139	POS	0.00516764	0.00880452	1.30259	0.000423432	0.00186108	0.58693	-0.76874
977			D	Tectochrysin	3.97971	170.027	274.138	POS	0.0312735	0.0564134	1.32758	3.19555e-05	0.000563774	0.554364	-0.851096
979			D	(+)-Quinidine	-17.9699	169.57	331.167	POS	0.0160244	0.0234143	1.32534	2.92711e-05	0.000545252	0.684387	-0.547117
980			D	Norgalanthamine	17.3693	168.716	279.132	POS	0.253441	0.297208	1.07349	0.0483263	0.0350869	0.852738	-0.229826
983			D	Norvaline	-10.6088	168.353	129.047	POS	0.0253341	0.00658167	1.29358	0.00294001	0.00545931	3.84919	1.94456
989			D	Aricine	-17.6614	165.106	387.269	POS	0.0699268	0.0579371	1.12441	0.0310885	0.0252738	1.20694	0.271358
990			D	5-O-Methylvisamminol	18.4439	164.378	296.147	POS	0.0233019	0.00572607	1.32023	0.000651954	0.00233738	4.06944	2.02483
992			D	5-Aminoimidazole-4-carboxamide	-11.5752	162.258	136.123	POS	0.0565469	0.0691781	1.27406	0.00426844	0.00686327	0.817411	-0.290866
993			D	Oleuropein	4.42603	161.569	548.179	POS	2.59483e-05	0.00574881	1.33092	0.0125975	0.0134915	0.00451368	-7.79148
994			D	Astringin	11.7074	158.714	411.248	POS	0.0135029	0.030396	1.17171	0.00593881	0.00841425	0.444234	-1.17061
995			D	Shikonin	-17.1151	158.301	292.094	POS	0.0104249	0.0258575	1.29008	0.00145535	0.00364675	0.403166	-1.31055
996			D	Morpholine	-13.7574	158.278	103.054	POS	0.00311707	0.000133655	1.21645	0.00186575	0.00420292	23.3218	4.54361
998			D	Dhurrin	3.62063	156.453	362.133	POS	0.00440985	0.000527296	1.05851	0.000526683	0.00207691	8.36313	3.06404
1000			D	Voacanginine	7.74496	155.715	715.445	POS	0.00230342	0.00457866	1.30062	0.00570789	0.00820852	0.503077	-0.991148
1005			D	Palmitone	15.1793	153.544	358.141	POS	0.0607298	0.0336283	1.3174	0.0091883	0.0110481	1.80591	0.852727
1006			D	Acadesine	-15.9705	152.93	262.096	POS	0.0584154	0.0334528	1.23504	0.00232096	0.00477215	1.7462	0.804222
1008			D	8-Hydroxyguanosine	-23.2362	151.777	304.21	POS	0.32342	0.652363	1.31058	0.00016619	0.00111948	0.495767	-1.01227
1010			D	Pseudouridine	14.3781	150.966	249.176	POS	0.00742359	2.56196e-05	1.33157	0.00482502	0.00737316	289.762	8.17873
1012			D	Diphenylamine	14.7318	150.244	176.146	POS	0.0270937	0.0318295	1.21041	0.0150229	0.015121	0.851213	-0.232408
1015			D	NADPH	-9.5575	149.993	754.445	POS	0.0196185	0.00695561	1.30432	0.00211023	0.00451887	2.82053	1.49596
1017			D	Zearalenone	15.9699	147.664	325.185	POS	0.00360978	0.00626792	1.20708	0.0239031	0.0209241	0.575914	-0.796075
1018			D	Acteoside	20.7816	146.538	632.261	POS	0.00235757	0.00402243	1.19821	0.00849162	0.0105342	0.586106	-0.770766
1019			D	Dhurrin	6.69439	146.535	362.145	POS	0.00360159	0.0054318	1.02765	0.0480345	0.0349216	0.663056	-0.592796
1020			D	Silibinin	-14.9069	146.136	487.252	POS	0.00642951	0.00246712	1.27765	0.00205736	0.00445279	2.60608	1.38188
1021			D	Yangonin	-21.9461	146.127	264.141	POS	0.286741	0.15626	1.29015	0.00104983	0.00301516	1.83502	0.875797
1024			D	7-Ethyl-10-Hydroxycamptothecin	8.7734	145.212	400.084	POS	0.00440155	0.00246686	1.08001	0.034578	0.0272997	1.78428	0.835339
1028			D	Zearalenone	-21.238	143.505	325.149	POS	0.0043214	0.00813583	1.21395	0.0231044	0.0204067	0.531157	-0.912791
1030			D	Rhein	-24.2776	143.481	287.158	POS	0.00965207	0.000964335	1.3128	7.63797e-06	0.000316631	10.009	3.32323
1031			D	Cotinine	12.4482	143.07	183.123	POS	0.00771661	0.0401207	1.25888	0.0173981	0.0167453	0.192335	-2.37831
1033			D	Demethyl-Coclaurine	-22.1633	143.017	276.162	POS	0.00176923	0.0048367	1.14781	0.0413251	0.0310739	0.365792	-1.45091
1035			D	2-Methylglutaric acid	-9.6956	142.637	153.075	POS	0.0237347	0.0129375	1.18293	0.0071644	0.00946546	1.83456	0.875435
1036			D	DL-Tyrosine	-9.91679	142.629	187.053	POS	0.01514	0.00740436	1.26886	0.00696118	0.00929136	2.04474	1.03192
1037			D	Loganic acid	4.17192	142.617	380.191	POS	0.011309	0.015895	1.20517	0.00671624	0.00907894	0.711479	-0.491107
1039			D	Oxidopamine	-10.1779	142.606	175.056	POS	0.515573	0.264808	1.26564	0.00429677	0.00689029	1.94697	0.961232
1043			D	4-(Trimethylammonio)butanoate	-10.3687	142.195	155.054	POS	0.0284029	0.0115443	1.24383	0.0100391	0.0117048	2.46033	1.29885
1044			D	3'-O-Methylbatatasin III	-23.0612	142.194	264.596	POS	0.00994087	0.00641707	1.24433	0.0100834	0.0117379	1.54913	0.631457
1049			D	Morpholine	-13.9106	140.428	103.049	POS	0.00468322	0.00220154	1.08403	0.034419	0.0272084	2.12724	1.08899
1052			D	Ginkgolide C	-24.5627	139.553	446.193	POS	0.015212	0.0362554	1.297	0.000237438	0.00138102	0.419579	-1.25299
1060			D	3-Ureidopropionic acid	-9.2376	136.281	144.137	POS	0.113771	0.056889	1.18362	0.0239783	0.0209723	1.99989	0.999918
1061			D	D-Mannosamine	-8.07572	136.103	185.127	POS	0.0845211	0.098659	1.10822	0.0436182	0.0323822	0.856699	-0.22314
1062			D	Methyl (1S,4aS,8S,8aS)-3-hydroxy-1-methyl-8-[(2S,3R,4S,5S,6R)-3,4,5-trihydroxy-6-(hydroxymethyl)oxan-2-yl]oxy-1,3,4,4a,8,8a-hexahydropyrano[3,4-c]pyran-5-carboxylate	13.624	135.283	411.258	POS	0.0881926	0.12558	1.32562	4.53242e-05	0.000638012	0.702281	-0.509881
1064			D	N-Acetylcarnosine	-9.92665	133.993	274.199	POS	0.239109	0.37733	1.15742	0.0321046	0.0258535	0.633689	-0.658154
1065			D	Reticuline	11.6254	133.983	333.22	POS	0.00154468	0.000474224	1.15103	0.00445145	0.0070358	3.25728	1.70367
1066			D	Geniposide	-9.68933	133.263	440.18	POS	0.000741264	0.00120367	1.17787	0.0245194	0.021317	0.615836	-0.699382
1067			D	Syringol	-10.5326	133.035	177.138	POS	0.00121651	0.00199709	1.08104	0.0378064	0.0291173	0.609139	-0.715157
1068			D	Camptothecin	21.5161	132.57	356.089	POS	0.00113968	0.00176116	1.19399	0.00990956	0.0116074	0.647114	-0.627907
1076			D	D-Serine	-13.1045	130.724	116.106	POS	0.0674814	0.0942204	1.26968	0.0016196	0.00387212	0.716208	-0.481549
1077			D	Quinic acid	-17.6287	129.572	197.037	POS	0.00460557	0.00845257	1.24951	0.00441181	0.00699865	0.544872	-0.87601
1080			D	O-Benzyl-L-serine	-10.0865	127.879	201.101	POS	0.231187	0.178537	1.19559	0.0169002	0.0164075	1.2949	0.372835
1082			D	(S)-beta-Aminoisobutyric acid	-14.0488	124.072	115.072	POS	0.0174116	0.0302527	1.2527	0.00871758	0.0107043	0.57554	-0.797011
1087			D	Baccatin III	13.9332	116.495	641.337	POS	0.0234357	0.00923909	1.28929	0.00436033	0.00695039	2.53658	1.34288
1088			D	D-Cystathionine	-7.31751	115.514	228.122	POS	0.0199316	0.0256605	1.13011	0.0217565	0.0195556	0.776741	-0.364494
1090			D	N-Methylflindersine	15.5634	114.922	247.106	POS	0.0833871	0.0978522	1.1717	0.020869	0.0189878	0.852174	-0.230781
1091			D	Europine	24.9548	114.709	336.068	POS	0.00175522	0.0062931	1.19025	0.0231504	0.0204368	0.278911	-1.84212
1093			D	Zearalenone	-21.4274	113.006	325.137	POS	0.00290697	0.00571409	1.18952	0.00880175	0.0107668	0.508737	-0.975008
1096			D	N4-Acetylcytidine	-9.40296	112.081	291.125	POS	0.0357544	0.0151253	1.31579	0.000636527	0.00230749	2.36388	1.24116
1100			D	Acetylleucine	-9.1685	110.632	180.087	POS	0.0179619	0.0213477	1.20121	0.0151359	0.0151967	0.841395	-0.249145
1105			D	Spiramine A	13.2762	108.194	408.177	POS	0.00698333	0.0032706	1.08903	0.0331791	0.0264888	2.13518	1.09436
1106			D	Neolitsine	5.87538	108.087	330.083	POS	0.0165404	0.0236577	1.28944	0.0104843	0.0120328	0.699155	-0.516315
1112			D	Dihydroresveratrol	-20.6976	103.825	236.121	POS	2.38152	3.01663	1.25441	0.00558669	0.00809806	0.789464	-0.341055
1114			D	DL-Tyrosine	-10.9173	100.632	186.184	POS	0.0213831	2.56196e-05	1.33158	0.00187895	0.00421987	834.64	9.70501
1116			D	Demethyl-Coclaurine	-22.3737	100.065	276.162	POS	0.0087921	0.0114069	1.28776	0.0114627	0.0127293	0.770771	-0.375625
1118			D	Diosmetin	-0.883033	99.4162	305.148	POS	0.0402889	0.0563197	1.258	0.00598924	0.00845837	0.715361	-0.483258
1119			D	Pseudouridine	-2.91587	98.9419	249.133	POS	0.0184815	0.0299184	1.31814	0.00837505	0.0104455	0.617731	-0.69495
1122			D	D-Galactosamine	-1.82264	97.5821	229.116	POS	0.179726	0.269568	1.13669	0.0148859	0.0150286	0.66672	-0.584847
1126			D	2-Thiocytidine	-7.70924	89.8502	265.103	POS	0.202739	0.104886	1.25123	0.0144992	0.014765	1.93295	0.950805
1128			D	Zearalenone	-21.1544	87.0601	325.147	POS	0.00354563	0.0295817	1.29282	0.0431216	0.0320919	0.119859	-3.06059
1129			D	Isofebrifugine	0.807811	84.8575	307.07	POS	0.000422147	0.00311703	1.26924	0.00642542	0.00883174	0.135432	-2.88436
1130			D	Harpagoside	-10.9662	84.2263	501.05	POS	0.0620564	0.00496993	1.33031	0.00126133	0.0033569	12.4864	3.64228
1132			D	Isoquinoline	21.8223	82.8905	141.073	POS	0.0139376	0.0173133	1.11985	0.0272831	0.0230231	0.805018	-0.312906
1137			D	Yohimbine	-3.3522	82.1357	358.978	POS	0.0014451	2.56196e-05	1.33041	0.00635629	0.00877258	56.4061	5.81778
1138			D	Gingerol	-19.8351	81.423	300.093	POS	0.0068163	0.0135494	1.21651	0.0115427	0.0127848	0.503069	-0.99117
1141			D	Encecalin	22.3779	78.0218	238.137	POS	0.085674	0.141623	1.24512	0.010852	0.0122961	0.604945	-0.725124
1143			D	Glycyrrhizin	-14.9386	71.6223	841.782	POS	1.8955	2.56827	1.2628	0.00371744	0.00631072	0.738044	-0.438221
1144			D	Glycyrrhizin	-9.04148	71.6223	842.284	POS	1.24116	1.67934	1.21455	0.0106956	0.012185	0.739076	-0.436206
1148			D	Dihydroresveratrol	10.2479	62.321	236.121	POS	20.2739	24.2389	1.1552	0.024398	0.02124	0.83642	-0.2577
1151			D	3-Nitrotyrosine	-9.7476	56.3695	231.25	POS	0.0678157	0.033847	1.18811	0.0129952	0.0137491	2.00359	1.00259
1154			D	Methyl (1S,4aS,8S,8aS)-3-hydroxy-1-methyl-8-[(2S,3R,4S,5S,6R)-3,4,5-trihydroxy-6-(hydroxymethyl)oxan-2-yl]oxy-1,3,4,4a,8,8a-hexahydropyrano[3,4-c]pyran-5-carboxylate	19.6805	55.5231	411.319	POS	0.0261465	0.00220074	1.30063	0.00237472	0.00483481	11.8808	3.57056
1155			D	Chelidonine	22.6335	55.0967	359.233	POS	0.00779846	0.000870268	1.00547	0.0421508	0.0315205	8.961	3.16366
1158			D	O-Acetylcarnitine	-9.11009	53.7725	210.094	POS	0.013757	0.0173821	1.09634	0.0481322	0.034977	0.791448	-0.337434
1164			D	3-Methoxytyrosine	-9.54436	50.0512	217.062	POS	0.0106821	0.0160454	1.28376	0.00259923	0.00508403	0.665744	-0.58696
1165			D	Encecalin	-24.9712	46.2593	238.125	POS	0.0494948	0.0612261	1.21402	0.0112726	0.0125961	0.808393	-0.306872
1166			D	3',5'-Dimethoxy-4'-hydroxyacetophenone	11.9638	44.5097	200.09	POS	0.0134528	0.0302255	1.24997	0.0137921	0.0142789	0.445081	-1.16786
1167			D	Yangonin	17.5282	44.3145	264.13	POS	0.00451961	0.0114429	1.18424	0.0285915	0.0238149	0.394969	-1.34019
1168			D	Acetylleucine	-10.311	42.7352	180.081	POS	0.0100646	0.00668601	1.25861	0.00602097	0.00848598	1.50532	0.590069
1169			D	(S)-beta-Aminoisobutyric acid	-13.3027	42.487	115.086	POS	1.05622	0.785053	1.26089	0.00522632	0.00775897	1.34541	0.428051
1170			D	D-Serine	-11.6834	42.487	116.089	POS	0.0547324	0.0382135	1.21438	0.00873614	0.0107181	1.43228	0.518312
1171			D	p-Cresol glucuronide	-0.140053	41.8672	287.195	POS	0.0660297	0.0861283	1.13734	0.0254225	0.0218833	0.766644	-0.383372
1173			D	Abrine	5.7602	40.9714	268.163	POS	0.779452	0.485674	1.29721	0.00131177	0.00343538	1.60489	0.682474
1175			D	D-Cystathionine	-7.96365	40.0834	228.133	POS	0.789267	1.18535	1.27251	0.00460347	0.00717578	0.665853	-0.586725
1176			D	Agrocybenine	11.0133	39.7797	211.106	POS	0.302972	0.439515	1.26307	0.00525234	0.007784	0.689331	-0.536732
1177			D	4-(Trimethylammonio)butanoate	-11.3388	38.4679	155.037	POS	0.0197058	0.0115843	1.26099	0.00673409	0.0090946	1.70108	0.766453
1179			D	2-Thiocytidine	-10.259	36.2668	265.096	POS	0.00669795	0.0039416	1.31199	0.000223091	0.00133279	1.6993	0.76494
1181			D	4-Hydroxy-4-methyltetrahydro-2H-pyran-2-one/DL-Mevalonolactone	-24.4922	34.7221	142.085	POS	0.0281304	0.0424364	1.25719	0.00759406	0.00982632	0.662884	-0.593171
1182			D	Chelidonine	1.10879	34.7158	359.231	POS	0.0046378	0.00100055	1.32649	9.04667e-05	0.000857018	4.63527	2.21265
1183			D	7-Methylguanosine	-2.48955	34.0313	303.168	POS	0.001741	0.00406189	1.10465	0.0264088	0.022489	0.428617	-1.22224
1189			D	Ellipticine	14.5659	30.2691	252.133	POS	0.017353	0.0345496	1.30173	0.000384789	0.00177347	0.502263	-0.993484
1190			D	5-Hydroxytryptophan	-8.99241	29.8552	224.138	POS	0.0385252	0.051418	1.31914	0.000258642	0.00144782	0.749256	-0.416469
1193			D	Methyl (1S,4aS,8S,8aS)-3-hydroxy-1-methyl-8-[(2S,3R,4S,5S,6R)-3,4,5-trihydroxy-6-(hydroxymethyl)oxan-2-yl]oxy-1,3,4,4a,8,8a-hexahydropyrano[3,4-c]pyran-5-carboxylate	10.3873	28.4873	411.308	POS	0.179206	0.0586033	1.31833	0.000465111	0.00194809	3.05795	1.61257
1200			D	Jacobine	15.458	26.8907	358.173	POS	0.0100768	0.0324475	1.2841	0.000570791	0.00217227	0.310556	-1.68707
1201			D	N-Acetylserine	-8.90007	25.9606	156.101	POS	0.0325669	0.0404234	1.20948	0.0163255	0.0160118	0.805645	-0.311784
1204			D	Cyclopamine	2.6621	22.1718	420.301	POS	0.0188883	0.0024535	1.14447	0.0423517	0.031639	7.69851	2.94458
1212			D	Aconine	-3.82009	17.6068	507.256	POS	0.0177071	0.0371886	1.28594	0.00117228	0.00321285	0.476142	-1.07053
1214			D	Chimonanthine	9.48531	17.134	354.297	POS	0.0452506	0.0666952	1.10843	0.0358581	0.0280262	0.678469	-0.559645
1227						179.959	222.045	POS	0.584009	0.449287	1.19501	0.0213912	0.0193232	1.29986	0.378353
1228						261.668	134.026	POS	0.244306	0.171588	1.20515	0.00709714	0.00940758	1.42379	0.509737
1229						127.298	129.101	POS	0.182108	0.222884	1.22091	0.00833349	0.0104137	0.817056	-0.291493
1231						238.411	314.169	POS	0.464016	0.184817	1.3086	0.0183634	0.0173864	2.51068	1.32808
1232						209.792	323.215	POS	1.39102	0.987412	1.18288	0.0282924	0.0236357	1.40875	0.494416
1233						156.367	328.164	POS	0.0842842	0.0563529	1.27299	0.00536148	0.00788805	1.49565	0.580773
1234						181.732	138.937	POS	0.105697	0.168834	1.31554	0.000252331	0.00142847	0.626041	-0.675671
1235						115.049	376.221	POS	0.489808	0.361007	1.21421	0.00772711	0.00993507	1.35678	0.440191
1236						245.346	332.143	POS	0.711709	0.270916	1.3158	0.000722373	0.00246588	2.62704	1.39344
1238						193.267	360.189	POS	0.155875	0.0732812	1.30856	0.0182956	0.0173418	2.12708	1.08888
1239						258.718	110.071	POS	0.413162	0.152245	1.3151	0.0137255	0.0142338	2.7138	1.44031
1240						230.185	344.179	POS	1.02592	0.232017	1.3266	7.95417e-06	0.000321859	4.42175	2.14462
1241						214.945	266.075	POS	0.0837081	0.0931638	1.17505	0.0214933	0.0193884	0.898505	-0.154401
1245						71.6223	470.218	POS	1.48515	1.79948	1.14402	0.0316944	0.0256205	0.825321	-0.276973
1246						276.719	508.001	POS	0.0651457	0.148331	1.29037	0.000833945	0.00267059	0.43919	-1.18708
1247						245.827	390.185	POS	0.113944	0.181569	1.31117	0.000366656	0.00173319	0.627551	-0.672195
1248						242.349	245.112	POS	1.19561	0.436162	1.32987	0.00134412	0.00348441	2.7412	1.45481
1249						293.464	189.158	POS	11.4973	5.40896	1.27483	0.00101229	0.00295582	2.1256	1.08787
1250						257.53	342.163	POS	0.184639	0.0908249	1.32432	0.00015054	0.00107322	2.03291	1.02355
1251						84.0178	283.048	POS	0.289601	0.024673	1.32936	0.00203607	0.00442577	11.7376	3.55306
1254						71.3906	653.272	POS	0.419429	0.507743	1.20246	0.0133452	0.0139817	0.826065	-0.275673
1255						33.4864	199.106	POS	0.12259	0.162717	1.28341	0.00291829	0.00543593	0.753397	-0.408518
1256						168.233	360.189	POS	0.261258	0.15124	1.27195	0.00390602	0.00650652	1.72745	0.788641
1258						214.974	117.065	POS	0.61727	0.403542	1.32772	3.08059e-05	0.000555965	1.52963	0.613183
1259						191.144	269.159	POS	0.068597	0.0461396	1.22931	0.0133459	0.0139821	1.48673	0.572141
1263						231.925	255.096	POS	0.131188	0.0399757	1.3227	0.000336459	0.00166132	3.2817	1.71444
1264						141.331	360.193	POS	0.0380425	0.132103	1.32272	0.00019795	0.00124245	0.287976	-1.79598
1265						222.054	521.192	POS	0.224384	0.307483	1.22167	0.0142274	0.0145772	0.729744	-0.454537
1266						233.234	110.071	POS	1.04667	0.451095	1.30223	0.000384838	0.00177358	2.32029	1.2143
1268						177.07	312.19	POS	0.0189361	0.0515759	1.31016	7.28388e-05	0.00078298	0.367151	-1.44555
1269						153.072	524.294	POS	0.773526	0.919143	1.19925	0.0151435	0.0152018	0.841573	-0.24884
1270						146.555	328.221	POS	0.161106	0.0636258	1.25164	0.00319585	0.00574659	2.53209	1.34033
1272						189.557	286.174	POS	0.163102	0.0888035	1.31164	0.000951299	0.00286412	1.83667	0.877089
1274						144.554	503.251	POS	0.0577674	0.0875357	1.28718	0.00179464	0.00410985	0.65993	-0.599615
1275						152.683	526.311	POS	0.0668806	0.2128	1.31957	0.000124021	0.000987247	0.314288	-1.66984
1277						243.201	235.091	POS	0.19906	0.0667129	1.32393	1.51616e-05	0.000421591	2.98383	1.57717
1280						177.801	293.097	POS	8.27242	5.32235	1.24546	0.0456204	0.0335383	1.55428	0.636245
1281						69.0696	435.163	POS	0.415663	0.236237	1.20901	0.00812943	0.0102557	1.75951	0.815177
1282						158.376	120.08	POS	0.425869	0.182053	1.32351	0.000176413	0.001159	2.33926	1.22605
1286						150.012	319.163	POS	0.105172	0.122673	1.12149	0.0392865	0.0299518	0.857341	-0.222059
1287						55.5133	290.152	POS	0.115056	0.156872	1.17648	0.0215429	0.01942	0.733438	-0.447254
1289						104.943	511.253	POS	0.112284	0.16636	1.2775	0.00354224	0.00612294	0.674948	-0.567152
1293						51.3558	430.197	POS	0.105195	0.338928	1.32546	6.01279e-06	0.000291127	0.310374	-1.68792
1294						214.089	525.228	POS	0.0830677	0.176121	1.31632	6.45784e-05	0.000744012	0.471652	-1.08421
1295						215.375	519.251	POS	0.226609	0.171806	1.25397	0.00712179	0.00942884	1.31898	0.399428
1301						71.6223	367.118	POS	0.273192	0.346027	1.21687	0.00866252	0.0106631	0.789511	-0.340969
1302						58.9738	479.203	POS	0.0640511	0.0941177	1.21007	0.0132014	0.0138867	0.680542	-0.555243
1304						123.142	538.3	POS	0.0173445	0.0345312	1.24059	0.00352048	0.0060992	0.502284	-0.993423
1306						46.5168	744.545	POS	5.22882	3.87054	1.16154	0.0197293	0.0182623	1.35093	0.433953
1307						221.659	283.082	POS	1.57053	1.06404	1.3196	8.82221e-05	0.000846931	1.47601	0.561699
1310						100.323	275.158	POS	0.0836668	0.118784	1.30192	0.00151532	0.00373009	0.704363	-0.505608
1312						130.88	322.174	POS	0.0080807	0.0330637	1.31509	2.67939e-05	0.000526428	0.244398	-2.0327
1313						145.704	457.227	POS	0.020295	0.0444856	1.28435	0.037104	0.0287195	0.456215	-1.13221
1315						234.078	490.174	POS	0.735588	0.519562	1.30405	0.000790123	0.00259186	1.41579	0.501603
1318						214.898	255.096	POS	0.929629	0.284751	1.30619	0.0205476	0.0187856	3.26471	1.70695
1319						138.689	342.237	POS	0.0626404	0.0994039	1.27909	0.00136479	0.00351523	0.63016	-0.66621
1320						169.147	276.179	POS	0.364233	0.718288	1.31628	7.84729e-05	0.000806696	0.507084	-0.979703
1321						193.624	272.159	POS	0.0783361	0.0194565	1.23888	0.0202911	0.0186229	4.02622	2.00943
1322						264.846	435.169	POS	0.00791322	0.0837778	1.3277	1.99492e-07	0.000114183	0.0944549	-3.40423
1323						65.9737	509.285	POS	0.346459	0.0959408	1.33083	5.35103e-08	7.34348e-05	3.61118	1.85247
1324						157.776	313.271	POS	0.268793	0.335566	1.2513	0.00368481	0.00627608	0.801016	-0.320098
1326						200.347	267.087	POS	6.60473	4.09517	1.27833	0.00431165	0.00690443	1.61281	0.689576
1327						191.54	417.21	POS	0.0663199	0.0960233	1.27592	0.00241404	0.00487988	0.690664	-0.533943
1329						198.594	491.248	POS	0.0494237	0.0863837	1.2655	0.00215799	0.00457738	0.572141	-0.805556
1330						149.593	216.096	POS	0.0724569	0.084879	1.11093	0.0405036	0.0306255	0.853649	-0.228286
1331						224.149	571.304	POS	0.0860725	0.0556211	1.26758	0.00475013	0.00730723	1.54748	0.62992
1332						168.596	397.206	POS	0.51633	0.595082	1.12082	0.0367119	0.0285026	0.867661	-0.204797
1334						169.72	417.21	POS	0.00485503	0.0109921	1.23659	0.0191362	0.0178869	0.441682	-1.17892
1336						205.487	278.157	POS	0.0625155	0.174405	1.32876	1.40908e-05	0.000410668	0.358449	-1.48016
1337						110.632	214.106	POS	0.0986662	0.13648	1.23558	0.00777469	0.00997363	0.722935	-0.468063
1341						205.508	228.144	POS	0.794606	0.511614	1.29823	0.0199217	0.0183865	1.55314	0.635186
1343						205.907	161.091	POS	0.130742	0.0752809	1.32762	0.00271176	0.00520942	1.73672	0.796368
1344						298.236	161.128	POS	1.46381	0.565813	1.32339	0.00695397	0.00928519	2.58709	1.37133
1345						55.0849	298.114	POS	0.0362517	0.0514365	1.23643	0.00599234	0.00846107	0.704786	-0.504742
1346						106.114	185.07	POS	0.206568	0.175412	1.17058	0.0231034	0.020406	1.17762	0.23587
1347						239.469	582.32	POS	0.55101	0.74664	1.27108	0.00192246	0.00427757	0.737986	-0.438335
1348						79.909	228.133	POS	0.077116	0.0642653	1.22803	0.00799152	0.0101471	1.19996	0.262989
1349						254.925	425.194	POS	0.063343	0.0732648	1.14067	0.0249589	0.021594	0.864577	-0.209934
1351						214.113	184.107	POS	3.99101	0.942161	1.32839	2.67718e-05	0.000526251	4.23601	2.08271
1352						195.196	204.133	POS	0.415391	0.714978	1.08306	0.0227607	0.0201826	0.580984	-0.78343
1355						185.615	407.236	POS	0.751069	1.66123	1.20286	0.0223858	0.0199505	0.452116	-1.14524
1356						255.815	387.185	POS	0.0466842	0.0713536	1.3197	7.72482e-05	0.000801719	0.654265	-0.612053
1358						22.4047	756.595	POS	0.347918	0.261196	1.27304	0.00380052	0.00639789	1.33202	0.413616
1359						212.38	417.216	POS	0.0142345	0.00960816	1.30707	0.000544529	0.00211539	1.4815	0.567059
1360						219.308	214.111	POS	0.157756	0.0601576	1.32405	1.12937e-05	0.000376459	2.62238	1.39088
1361						248.632	351.157	POS	0.326287	0.192691	1.30708	0.00109442	0.0030893	1.69332	0.759851
1364						76.8465	319.116	POS	1.1235	0.463818	1.29681	0.00215617	0.00457516	2.42229	1.27637
1366						103.662	206.101	POS	0.100739	0.0587285	1.30662	0.000703124	0.00243199	1.71533	0.778489
1367						48.8969	214.117	POS	0.107664	0.136678	1.20784	0.00905351	0.0109511	0.787724	-0.344238
1368						219.748	169.057	POS	0.790465	0.530121	1.30367	0.00111401	0.00312108	1.4911	0.576378
1369						236.614	284.158	POS	0.040319	0.120064	1.32829	4.96213e-06	0.000274349	0.335813	-1.57427
1372						157.437	206.101	POS	0.116894	0.13594	1.10442	0.0406993	0.0307327	0.859891	-0.217775
1375						222.624	455.212	POS	0.267235	0.371414	1.31156	0.000669091	0.00236983	0.719506	-0.474921
1377						138.264	243.132	POS	0.272392	0.350307	1.26544	0.00390544	0.00650594	0.777581	-0.362935
1378						80.9918	278.112	POS	0.265244	0.325508	1.17857	0.0189181	0.0177469	0.814862	-0.295372
1380						20.4214	613.353	POS	0.245535	0.120186	1.26301	0.00274957	0.00525183	2.04296	1.03066
1383						131.837	302.195	POS	0.0340181	0.00358122	1.3229	0.0059814	0.00845153	9.49902	3.24778
1384						261.034	480.199	POS	0.0644235	0.0349906	1.30012	0.00128219	0.00338966	1.84117	0.88062
1386						199.939	489.203	POS	0.067929	0.157712	1.30624	0.017401	0.0167473	0.430715	-1.2152
1391						209.792	415.264	POS	0.234246	0.177731	1.25649	0.0044412	0.00702622	1.31798	0.398327
1392						162.376	523.251	POS	0.0432014	0.274951	1.32512	3.47869e-05	0.000582477	0.157124	-2.67003
1394						107.31	216.096	POS	0.0174018	0.0280683	1.18464	0.012968	0.0137309	0.619981	-0.689705
1395						193.917	248.148	POS	1.32462	1.86153	1.25165	0.00418863	0.00678658	0.711579	-0.490903
1397						262.775	537.219	POS	0.097649	0.0724935	1.27379	0.00208144	0.00448306	1.347	0.429754
1398						266.231	219.004	POS	0.101922	0.0367046	1.27311	0.000520641	0.00206387	2.77681	1.47343
1405						213.276	514.284	POS	0.0751186	0.122986	1.30428	0.000641849	0.00231787	0.610789	-0.711253
1407						230.594	526.259	POS	0.0250243	0.176474	1.32409	8.79024e-07	0.000191175	0.141802	-2.81805
1408						103.824	235.117	POS	19.7307	24.7248	1.22748	0.0103661	0.0119468	0.798013	-0.325516
1409						143.886	523.251	POS	0.0838078	0.399966	1.32871	1.93917e-05	0.000456445	0.209537	-2.25472
1410						193.987	224.111	POS	0.142568	0.0658892	1.31698	0.000153633	0.00108262	2.16376	1.11354
1412						233.002	229.128	POS	1.17372	1.67215	1.29837	0.00845269	0.0105047	0.701921	-0.510619
1413						27.5035	189.075	POS	0.333371	0.129983	1.05733	0.0120333	0.0131195	2.56473	1.3588
1416						69.0696	434.204	POS	0.457548	0.70372	1.22002	0.0148626	0.0150129	0.650184	-0.62108
1417						90.0644	200.102	POS	0.0938557	0.134649	1.32688	1.11575e-05	0.000374541	0.697039	-0.520688
1418						200.371	245.105	POS	8.03572	17.788	1.31764	0.000609485	0.00225345	0.451749	-1.14641
1419						253.624	335.071	POS	3.05569	2.25851	1.24019	0.0117507	0.012928	1.35297	0.436129
1423						159.561	497.276	POS	0.197897	0.390925	1.32036	0.000115511	0.000956693	0.506228	-0.982142
1424						210.64	445.19	POS	2.59483e-05	0.142515	1.33179	0.000123822	0.00098656	0.000182073	-12.4232
1426						192.609	230.112	POS	0.200774	0.336973	1.29339	0.00101559	0.00296062	0.595818	-0.747057
1429						237.972	270.143	POS	0.031267	0.0475358	1.23247	0.0113047	0.0126187	0.657756	-0.604375
1430						148.257	272.184	POS	0.0208071	0.0386465	1.29186	0.00283131	0.00534213	0.538395	-0.893262
1431						40.0834	806.559	POS	0.077731	0.0366634	1.27504	0.0020108	0.0043934	2.12013	1.08415
1433						71.6223	567.2	POS	8.71251	10.8621	1.2208	0.0100638	0.0117233	0.8021	-0.318145
1435						136.096	536.331	POS	0.0302915	0.0179516	1.30246	0.000888437	0.00276343	1.68739	0.754795
1436						265.772	519.226	POS	0.032611	0.161164	1.32554	1.92545e-05	0.000455484	0.202347	-2.3051
1437						299.971	357.247	POS	0.402048	0.244079	1.28297	0.00327393	0.00583126	1.64721	0.72002
1438						233.002	578.246	POS	0.0432326	0.152092	1.31975	8.4755e-05	0.000830809	0.284253	-1.81475
1440						227.178	375.187	POS	0.0265731	0.0390745	1.19535	0.00972924	0.0114703	0.680061	-0.556264
1441						140.666	200.084	POS	0.887724	0.992937	1.1056	0.0394957	0.0300684	0.894038	-0.161591
1442						244.417	259.139	POS	0.274532	0.370941	1.32455	3.64591e-05	0.000592654	0.740095	-0.434217
1444						187.827	315.051	POS	0.364428	0.299592	1.14169	0.0387235	0.0296364	1.21642	0.282636
1445						234.519	431.211	POS	0.132632	0.369685	1.319	3.48166e-05	0.000582662	0.358771	-1.47887
1446						256.235	428.212	POS	0.114159	0.316014	1.31765	7.44363e-05	0.000789922	0.361248	-1.46894
1447						136.554	312.19	POS	0.110911	0.136137	1.18325	0.0213632	0.0193053	0.814701	-0.295658
1450						152.683	530.292	POS	0.0175366	0.300011	1.32875	1.02025e-05	0.000360289	0.0584531	-4.09658
1451						40.5735	804.544	POS	0.0807443	0.0564462	1.16144	0.024455	0.0212762	1.43047	0.516485
1452						199.911	328.223	POS	0.0724177	0.0566165	1.23395	0.00617497	0.00861844	1.27909	0.355119
1453						114.722	544.332	POS	0.295983	0.137557	1.24003	0.0153793	0.0153585	2.15172	1.10549
1454						107.954	292.127	POS	0.870305	1.09218	1.24176	0.00548325	0.00800237	0.796852	-0.327616
1457						170.004	365.19	POS	0.162206	0.229547	1.29772	0.00083713	0.00267617	0.706634	-0.500964
1458						77.2828	269.105	POS	0.809755	1.11289	1.28153	0.00206773	0.00446586	0.727614	-0.458755
1459						75.7413	420.188	POS	0.208928	0.272535	1.20538	0.0104557	0.0120121	0.766611	-0.383434
1461						146.141	113.107	POS	0.0437898	0.0037352	1.30284	2.7295e-06	0.000232606	11.7235	3.55134
1462						154.469	268.102	POS	0.129866	0.0945934	1.21118	0.014508	0.0147711	1.37289	0.457217
1464						253.867	292.112	POS	0.212408	0.113812	1.29796	0.000585818	0.00220435	1.86631	0.900187
1466						131.97	111.055	POS	1.02955	0.296199	1.3264	0.0053967	0.00792131	3.47587	1.79738
1468						137.183	258.107	POS	0.00281786	0.030379	1.32789	0.00414828	0.00674753	0.0927568	-3.4304
1472						10.3638	428.034	POS	0.0018082	0.0049828	1.31613	0.000167235	0.00112262	0.362889	-1.4624
1475						217.451	227.102	POS	0.0602474	0.0225677	1.31075	0.020137	0.0185246	2.66962	1.41664
1476						66.8904	507.268	POS	0.0702392	0.0180319	1.30831	0.00167129	0.00394194	3.89528	1.96173
1477						187.037	779.343	POS	0.0341657	0.0830538	1.2787	0.00164163	0.00390188	0.411369	-1.2815
1479						259.708	476.195	POS	0.0106117	0.0633491	1.32781	7.77554e-06	0.000318937	0.167511	-2.57767
1480						62.3183	469.228	POS	0.15044	0.209313	1.12815	0.0345442	0.0272803	0.718733	-0.476472
1483						173.061	152.053	POS	0.0313364	0.00550463	1.31641	0.000331836	0.00164975	5.69274	2.50912
1486						31.1029	270.143	POS	0.00148185	0.00425155	1.31932	0.000421494	0.00185682	0.348543	-1.52059
1488						157.833	567.289	POS	0.102655	0.0730449	1.19176	0.0184724	0.0174577	1.40537	0.490951
1489						142.209	302.17	POS	0.0133445	0.061082	1.24175	0.00343537	0.00600706	0.218469	-2.1945
1490						197.335	481.164	POS	0.509066	0.371478	1.20016	0.021854	0.0196172	1.37038	0.454578
1493						69.4948	418.173	POS	3.47114	4.97751	1.24536	0.00849872	0.0105395	0.697364	-0.520016
1494						111.513	301.127	POS	0.985044	1.21313	1.22139	0.00838068	0.0104499	0.811987	-0.300472
1495						216.194	604.293	POS	0.167371	0.911109	1.32854	3.84983e-07	0.000148953	0.1837	-2.44457
1497						246.666	401.058	POS	0.186117	0.0996599	1.20098	0.0238786	0.0209083	1.86752	0.901125
1498						153.451	439.29	POS	0.0621966	0.200435	1.26814	0.0102004	0.0118249	0.310309	-1.68822
1500						225.883	160.132	POS	0.0196231	0.0391181	1.19979	0.0254142	0.0218781	0.501638	-0.995281
1507						168.452	528.301	POS	0.0444162	0.0249113	1.30715	0.00020942	0.00128433	1.78298	0.834289
1508						122.442	508.338	POS	1.72131	0.555453	1.29271	0.000397845	0.00180327	3.09894	1.63177
1509						145.612	229.117	POS	0.0656155	0.100396	1.24948	0.0456871	0.0335764	0.653566	-0.613594
1510						249.23	373.17	POS	0.291802	0.379313	1.19995	0.0113153	0.0126261	0.769291	-0.378398
1512						215.155	99.0546	POS	0.0318442	0.0229861	1.28236	0.00117846	0.00322234	1.38537	0.47027
1514						159.163	571.284	POS	0.135767	0.09785	1.2223	0.0113424	0.0126451	1.3875	0.472492
1521						169.147	568.248	POS	0.0912158	0.165859	1.28725	0.0052532	0.00778483	0.549959	-0.862604
1522						181.274	292.115	POS	0.645678	0.809405	1.27709	0.00187255	0.00421168	0.797719	-0.326047
1531						159.374	554.276	POS	0.0491296	0.099695	1.21913	0.0185956	0.0175381	0.492799	-1.02093
1534						159.561	496.273	POS	0.750769	1.51756	1.32227	0.000200412	0.00125151	0.494721	-1.01531
1539						37.4609	419.297	POS	1.17873	0.20381	1.3258	0.00788061	0.0100588	5.78347	2.53193
1540						148.271	273.187	POS	0.00172583	0.00466214	1.28839	0.00620695	0.00864563	0.37018	-1.4337
1542						243.663	490.211	POS	0.0908478	0.149109	1.31326	0.000327743	0.00163937	0.609273	-0.71484
1543						229.739	601.282	POS	1.10387	0.214496	1.33147	1.99165e-06	0.000218975	5.14631	2.36354
1544						78.5799	136.061	POS	1.73709	0.711655	1.30908	0.00146607	0.00366187	2.44091	1.28742
1546						93.3207	174.111	POS	0.0155577	0.0292637	1.2634	0.00290023	0.00541659	0.53164	-0.911479
1548						42.6362	139.086	POS	0.139409	0.108576	1.22917	0.0100866	0.0117403	1.28398	0.360621
1549						215.375	527.242	POS	0.0993348	0.168274	1.29358	0.000897368	0.00277814	0.590316	-0.76044
1552						158.268	555.288	POS	2.20902	2.786	1.20987	0.00848178	0.0105267	0.792901	-0.334787
1553						169.03	530.293	POS	2.86071	5.26837	1.31953	0.000106819	0.000923256	0.542998	-0.880982
1554						20.6846	453.318	POS	0.417587	0.0978457	1.31152	0.000758768	0.00253313	4.26781	2.0935
1556						257.096	546.238	POS	0.0584858	0.181396	1.32531	5.39168e-06	0.000281271	0.32242	-1.63299
1557						267.302	535.16	POS	0.506944	0.690709	1.19586	0.0186573	0.0175782	0.733947	-0.446252
1558						89.2034	269.106	POS	17.7238	11.1441	1.24741	0.0107585	0.0122299	1.59042	0.669406
1560						93.3016	192.122	POS	0.0333617	0.0493868	1.23877	0.0103505	0.0119353	0.67552	-0.56593
1561						235.357	472.238	POS	0.37429	0.595862	1.29549	0.00057132	0.00217341	0.628149	-0.670822
1566						21.1126	543.309	POS	0.686357	0.240432	1.32219	8.38864e-05	0.000827609	2.85468	1.51333
1567						157.833	585.299	POS	0.0743501	0.0477021	1.26145	0.00712853	0.00943464	1.55863	0.640282
1569						153.933	129.101	POS	0.164736	0.200925	1.12043	0.0374668	0.0289238	0.819887	-0.286503
1571						155.923	244.152	POS	1.87926	0.702636	1.33069	1.36561e-07	0.000104398	2.67458	1.41931
1572						253.243	574.244	POS	0.0248561	0.172544	1.33024	1.7315e-07	0.000110756	0.144056	-2.7953
1573						29.3337	144.101	POS	0.0461333	0.0671954	1.28519	0.0222072	0.0198391	0.686555	-0.542553
1574						170.471	425.273	POS	0.00605066	0.1371	1.32538	2.07682e-07	0.000115106	0.0441332	-4.50199
1575						125.737	552.373	POS	0.0258236	0.0601135	1.27176	0.00229661	0.00474335	0.429581	-1.219
1576						189.138	158.092	POS	0.325573	0.566104	1.29495	0.00122483	0.00329849	0.575111	-0.798086
1577						229.75	441.231	POS	1.13432	0.51376	1.32399	0.0060061	0.00847306	2.20789	1.14267
1582						222.84	267.132	POS	0.0367992	0.0761296	1.32146	0.000306407	0.00158314	0.483375	-1.04878
1583						266.711	243.025	POS	0.278372	0.137234	1.10225	0.0430976	0.0320778	2.02845	1.02038
1586						199.69	411.16	POS	0.154095	0.239235	1.24805	0.0102993	0.0118978	0.644115	-0.63461
1587						18.7658	495.328	POS	0.0314017	0.00868579	1.30377	0.00153918	0.00376282	3.61529	1.85411
1588						19.401	509.347	POS	0.108371	0.0226463	1.28297	0.0420894	0.0314867	4.78537	2.25863
1589						303.05	369.247	POS	0.390988	0.292157	1.24065	0.00963735	0.0113997	1.33828	0.42038
1590						125.998	504.304	POS	0.259294	0.301062	1.14221	0.0336406	0.0267583	0.861266	-0.215469
1591						214.113	303.117	POS	0.0141713	0.0196895	1.27466	0.00439693	0.00698467	0.719736	-0.47446
1596						257.947	319.112	POS	0.00315648	0.00640082	1.20566	0.00684906	0.0091948	0.493137	-1.01994
1599						123.984	519.323	POS	9.71154	12.9215	1.20131	0.0205852	0.0188093	0.751579	-0.412004
1600						260.7	577.243	POS	0.100684	0.168112	1.31435	0.000117419	0.000963756	0.59891	-0.739588
1602						218.317	168.064	POS	0.0228334	0.0313593	1.21378	0.00954726	0.0113301	0.728123	-0.457745
1604						17.241	508.242	POS	0.0144883	0.0247614	1.09697	0.0402599	0.0304915	0.585115	-0.773207
1605						29.046	519.219	POS	0.00767943	0.0365295	1.18556	0.00214076	0.00455641	0.210225	-2.24999
1606						169.794	330.164	POS	0.12368	0.173095	1.2966	0.00106813	0.00304591	0.714523	-0.484947
1607						123.785	540.302	POS	0.272915	0.332337	1.23812	0.0451761	0.0332837	0.821199	-0.284196
1608						28.9667	383.276	POS	0.180171	0.0625688	1.32014	0.000338165	0.00166555	2.87957	1.52585
1609						44.8428	114.054	POS	0.0524532	0.0629705	1.10632	0.0314052	0.0254555	0.832981	-0.263645
1613						18.4267	282.277	POS	0.0521144	0.143677	1.23153	0.00313412	0.00567849	0.36272	-1.46307
1614						157.9	393.238	POS	0.222295	0.368713	1.31893	0.000107876	0.000927161	0.602895	-0.730022
1615						113.499	536.368	POS	0.209531	0.0393563	1.33062	1.6911e-06	0.000213858	5.32394	2.4125
1616						273.229	352.115	POS	0.0975131	0.0657551	1.26611	0.00172466	0.00401518	1.48298	0.568494
1623						235.805	182.08	POS	0.0668656	0.0404696	1.26113	0.00745979	0.00971516	1.65224	0.724427
1624						129.113	137.045	POS	0.925314	0.567905	1.24616	0.0124802	0.0134153	1.62935	0.704293
1625						151.835	227.101	POS	0.019619	0.0431454	1.29589	0.000481327	0.00197977	0.454719	-1.13695
1626						319.451	291.129	POS	0.00153227	0.0104111	1.3141	0.0330509	0.0264136	0.147177	-2.76438
1627						146.141	171.112	POS	0.0170866	0.0262282	1.22915	0.0171068	0.0165479	0.651458	-0.618257
1629						254.416	269.105	POS	0.00785705	0.00505455	1.21959	0.0135655	0.0141258	1.55445	0.636406
1631						20.6722	180.1	POS	0.133484	0.233367	1.32839	5.63576e-06	0.000285321	0.571991	-0.805935
1632						176.77	256.175	POS	0.559763	0.378961	1.28522	0.0243747	0.0212252	1.4771	0.562768
1633						43.5181	225.122	POS	0.520287	0.755364	1.28491	0.00143748	0.00362133	0.688791	-0.537863
1634						136.321	213.122	POS	0.257883	0.309525	1.15738	0.0287385	0.0239025	0.833157	-0.263339
1635						234.519	360.148	POS	3.18947	4.71186	1.26369	0.00264139	0.00513154	0.676903	-0.562978
1636						174.605	425.189	POS	0.00728271	2.56196e-05	1.33053	0.011556	0.012794	284.263	8.15108
1643						218.171	256.093	POS	0.158911	0.222715	1.20058	0.0190667	0.0178424	0.71352	-0.486974
1647						58.613	211.118	POS	0.391784	0.273369	1.23462	0.00882652	0.0107851	1.43317	0.519209
1648						253.694	362.154	POS	0.063673	0.0483431	1.20982	0.0107076	0.0121935	1.31711	0.397372
1649						49.3297	212.117	POS	0.180253	0.0458556	1.30203	0.000729571	0.00247869	3.93088	1.97485
1653						77.8403	301.125	POS	0.00901558	0.000463395	1.14738	0.000502651	0.00202422	19.4555	4.28211
1654						127.694	330.2	POS	0.115397	0.139603	1.16116	0.0204507	0.0187243	0.826605	-0.27473
1655						141.775	268.102	POS	10.104	1.70726	1.07237	0.0085237	0.0105584	5.91826	2.56517
1656						129.545	308.17	POS	0.276454	0.342717	1.24667	0.00444033	0.00702541	0.806654	-0.309978
1662						1.20426	237.195	POS	0.00259332	0.00225193	1.30103	0.000627088	0.00228887	1.1516	0.20364
1699						9.09965	314.168	POS	0.00106728	0.00189747	1.08695	0.0246689	0.0214115	0.562475	-0.830138
1702						10.4422	406.143	POS	0.000844427	0.00118292	1.10586	0.0468143	0.0342254	0.713848	-0.48631
1703						10.4422	529.97	POS	0.000421238	0.00146723	1.23255	0.00289425	0.00541019	0.287097	-1.80039
1705						10.4491	466.083	POS	0.000252746	0.00136238	1.2709	0.00134994	0.00349313	0.185518	-2.43037
1706						10.4561	455.078	POS	0.000387822	0.00239119	1.15254	0.00185266	0.00418603	0.162188	-2.62426
1707						10.4561	507.191	POS	0.00113615	0.00189969	1.3008	0.000370291	0.00174143	0.598071	-0.741611
1708						10.4561	591.221	POS	0.000611228	0.0011934	1.22733	0.00672581	0.00908734	0.512176	-0.965289
1709			D	N-Acetyl-L-phenylalanyl-L-diiodotyrosine	17.9598	10.4561	623.211	POS	0.000433095	0.00158031	1.29501	0.00124484	0.00333068	0.274057	-1.86745
1710						10.4561	635.284	POS	0.000681712	0.001473	1.29455	0.000662947	0.00235829	0.462805	-1.11152
1711						10.4561	705.265	POS	0.000341737	0.00139173	1.31909	0.000944078	0.00285288	0.245549	-2.02592
1712			D	3-methoxy-4-hydroxy-5-all-trans-decaprenylbenzoate	2.28347	10.4671	849.34	POS	0.000797701	0.00223959	1.32368	6.92723e-05	0.000766815	0.356182	-1.48931
1714						10.4818	711.254	POS	0.000419019	0.00123698	1.32065	1.64018e-05	0.000433053	0.338742	-1.56174
1715			D	Perfluorononanoic acid	-5.53589	10.4946	465.081	POS	0.00219109	0.0083192	1.31008	0.000135403	0.00102459	0.263378	-1.92479
1716						10.5163	464.079	POS	0.0147128	0.0510079	1.32025	0.00052148	0.00206569	0.288442	-1.79365
1717						10.5215	486.06	POS	0.000547553	0.00202484	1.30561	0.00148963	0.00369476	0.270418	-1.88674
1722			D	3,4,5-trihydroxy-6-(4-hydroxy-1H-indole-3-carbonyloxy)oxane-2-carboxylic acid	-19.8608	12.2623	354.283	POS	0.0781467	0.248894	1.11011	0.014163	0.0145334	0.313976	-1.67127
1743						14.5146	234.066	POS	0.00134708	0.000425116	1.31881	0.0143579	0.0146676	3.16874	1.66391
1746						14.9014	396.108	POS	0.00195799	0.00250976	1.06703	0.0386729	0.0296079	0.780149	-0.358178
1757						15.6105	249.053	POS	0.00178101	0.00105598	1.08032	0.0302623	0.0247965	1.68659	0.754113
1764						16.7347	709.402	POS	0.033051	0.00260138	1.06945	0.00298974	0.0055151	12.7052	3.66735
1765						16.7609	407.287	POS	0.00391427	0.0104503	1.2255	0.0136817	0.0142042	0.374561	-1.41673
1767						16.775	678.363	POS	0.214228	0.0849241	1.31168	0.00041678	0.00184638	2.52258	1.3349
1770						16.7992	648.389	POS	0.237579	0.0450724	1.32332	0.00930115	0.0111375	5.27106	2.39809
1775						16.9545	497.307	POS	0.0240207	0.00681321	1.14381	0.0121035	0.0131665	3.52561	1.81787
1778						16.9787	366.261	POS	0.0154204	0.0340258	1.23878	0.00851859	0.0105545	0.453199	-1.14178
1781						16.998	679.367	POS	0.100064	0.0306904	1.25318	0.00612774	0.00857809	3.26044	1.70507
1782						16.998	721.413	POS	0.0496842	0.0106074	1.30062	6.69809e-05	0.000755911	4.68394	2.22772
1784						17.134	368.277	POS	0.00583882	0.0211701	1.24311	0.0127114	0.013565	0.275805	-1.85828
1788						17.134	1194.81	POS	0.000675574	0.0054006	1.27746	0.00207628	0.0044766	0.125092	-2.99894
1791						17.1411	819.594	POS	0.0146842	0.00127013	1.01926	0.00268322	0.00517804	11.5612	3.53122
1795						17.1458	78.6006	POS	0.0310511	0.0124561	1.31123	0.000290465	0.00153915	2.49285	1.3178
1796						17.1458	81.6037	POS	0.0117823	0.0131506	1.20453	0.0167633	0.016314	0.895949	-0.158511
1797						17.1458	518.364	POS	0.0410704	0.0543843	1.12986	0.029766	0.0245082	0.755188	-0.405093
1803						17.1458	690.436	POS	0.0650386	0.0879957	1.15058	0.0298389	0.0245508	0.739112	-0.436136
1807						17.1494	607.384	POS	0.157356	0.0200024	1.32368	0.0070649	0.00937971	7.86682	2.97578
1814						17.1577	720.41	POS	0.129623	0.0262236	1.32812	4.49912e-06	0.000268012	4.94301	2.30539
1818			D	Oxalyl-CoA	17.7283	17.181	840.576	POS	0.0129476	0.00171185	1.26797	0.0483569	0.0351043	7.56351	2.91906
1820						17.1894	70.5982	POS	0.0830042	0.0293676	1.32569	7.51194e-05	0.000792836	2.82639	1.49896
1822						17.1894	490.334	POS	0.00721899	0.0270733	1.24329	0.000998931	0.00293621	0.266646	-1.907
1825						17.1904	70.4867	POS	0.245932	0.0938175	1.32905	0.00245869	0.00493028	2.62138	1.39033
1826						17.1904	75.6091	POS	0.00792365	0.0171161	1.22638	0.0044911	0.00707269	0.462937	-1.11111
1827						17.1904	78.4892	POS	0.0910234	0.0384057	1.32152	1.88284e-05	0.000452435	2.37005	1.24492
1833						17.221	557.327	POS	0.03947	0.00990935	1.22778	0.00952951	0.0113163	3.98311	1.99389
1835			D	2-[({2-[7,8,9,12,13,14,17,18,19,25-decahydroxy-24-(hydroxymethyl)-4,22,27-trioxo-3,23,26-trioxahexacyclo[13.10.3.1]nonacosa-5(10),6,8,11,13,15(28),16,18,20-nonaen-29-yl]-3,4,5-trihydroxyphenyl}(hydroxy)methylidene)amino]acetic acid	-14.4657	17.221	842.591	POS	0.0389574	0.00681258	1.30431	0.00324264	0.00579752	5.71845	2.51562
1837						17.222	843.594	POS	0.0151214	0.00127621	1.31835	0.00939277	0.0112096	11.8486	3.56665
1838						17.2231	708.399	POS	0.213813	0.0557567	1.27795	0.000114781	0.000953958	3.83476	1.93913
1840						17.241	635.38	POS	2.11423	0.782275	1.32782	4.29965e-05	0.000627323	2.70267	1.43439
1841						17.241	666.393	POS	0.0967111	0.0330032	1.10619	0.0123451	0.0133267	2.93035	1.55107
1843						17.2589	73.9328	POS	0.0146667	0.00525752	1.21854	0.00280803	0.00531664	2.78966	1.48009
1844						17.2589	877.597	POS	0.0222486	0.0087967	1.13759	0.00513455	0.00766998	2.5292	1.33868
1845			D	L-Malyl-CoA	-13.4251	17.2589	884.602	POS	0.0215603	0.00300499	1.30233	0.000370472	0.00174184	7.17482	2.84294
1846						17.3949	509.251	POS	0.0239376	0.0433363	1.2302	0.0044995	0.00708047	0.552368	-0.856298
1849						17.4128	76.9359	POS	0.0314967	0.015578	1.29983	0.000264873	0.00146651	2.02187	1.01569
1851						17.4128	286.223	POS	0.0371805	0.0613392	1.22734	0.00631101	0.00873422	0.606146	-0.722262
1852			D	Cyanidin 3-O-(6-O-malonyl-beta-D-glucoside)	-7.13447	17.4128	536.434	POS	0.0401906	0.0200084	1.11122	0.0182074	0.0172838	2.00868	1.00625
1853						17.4128	634.376	POS	5.9748	2.24128	1.32865	3.07183e-05	0.000555371	2.6658	1.41457
1855						17.4128	706.395	POS	2.29145	0.983526	1.32625	4.74706e-06	0.000271523	2.32984	1.22023
1856						17.4128	707.399	POS	0.866108	0.377052	1.32996	3.88728e-06	0.000257961	2.29705	1.19978
1859						17.4328	510.255	POS	0.00256016	0.00876986	1.0173	0.011752	0.0129289	0.291927	-1.77632
1861						17.5667	694.422	POS	0.0753502	0.0367737	1.30258	0.000144241	0.00105339	2.04902	1.03494
1863						17.5867	73.8213	POS	0.0529146	0.0236296	1.3301	1.8798e-06	0.000216909	2.23933	1.16307
1864						17.5867	505.239	POS	0.0191802	0.0285192	1.17084	0.0156501	0.0155429	0.672537	-0.572314
1865						17.5867	621.399	POS	0.683534	0.38357	1.30571	0.000520187	0.00206289	1.78203	0.833523
1866						17.5867	680.475	POS	0.321226	0.45877	1.29482	0.00085854	0.00271317	0.700189	-0.514183
1867						17.5867	681.48	POS	0.148149	0.221927	1.2992	0.00100719	0.00294836	0.667556	-0.58304
1868			D	Guanosine diphosphate adenosine	-18.4842	17.5867	693.421	POS	0.322642	0.167843	1.32411	1.47717e-05	0.000417732	1.92228	0.94282
1869						17.5867	876.597	POS	0.0586491	0.0197413	1.30079	0.0271261	0.0229268	2.97088	1.57089
1870			D	3'-Azido-3'-deoxy-5'- O-beta-D-glucopyranuronosylthymidine	-19.7882	17.6068	444.364	POS	0.00825556	0.0215381	1.11396	0.0146182	0.0148467	0.383301	-1.38345
1872						17.6122	709.51	POS	0.0423028	0.0704138	1.27117	0.00151033	0.00372328	0.600774	-0.735106
1873						17.6152	818.589	POS	0.0438695	0.00550208	1.32329	0.0155176	0.0154504	7.97326	2.99517
1874						17.6323	285.219	POS	0.192077	0.309563	1.30415	0.000476203	0.00196988	0.620478	-0.688547
1875			D	UDP-2-acetamido-2,6-dideoxy-beta-L-talose	6.13	17.6323	592.365	POS	2.7004	0.865704	1.32131	0.000227412	0.00134759	3.11931	1.64123
1876						17.6323	593.368	POS	0.822328	0.264841	1.32014	0.000307173	0.00158522	3.10498	1.63459
1877						17.6323	665.388	POS	0.48451	0.214303	1.31871	5.58787e-05	0.000696429	2.26087	1.17688
1878						17.6323	692.414	POS	0.88372	0.456825	1.32157	0.000106667	0.000922688	1.93448	0.951946
1879						17.6334	664.384	POS	1.36975	0.608112	1.3282	2.78641e-05	0.000534807	2.25246	1.1715
1880						17.6334	708.507	POS	0.0841568	0.149122	1.08024	0.0196072	0.0181856	0.56435	-0.825339
1881						17.6334	844.606	POS	0.0720276	0.0126744	1.31792	0.000588541	0.00221009	5.68292	2.50663
1885						17.6578	870.62	POS	0.0249226	0.00796933	1.10094	0.0141889	0.0145511	3.12732	1.64493
1886			D	6,7,8,11,12,13,19,28,29,35-decahydroxy-18-(hydroxymethyl)-17,33,37,40,41,43-hexaoxaundecacyclo[19.16.3.3]pentatetraconta-5,7,9(45),10,12,14,23(36),24,26,28,30,34-dodecaene-2,3,16,32,39,42,44-heptone	24.6866	17.6578	887.621	POS	0.0196331	0.0025182	1.32238	0.0103915	0.0119653	7.79649	2.96282
1888						17.6589	620.396	POS	1.99587	1.13083	1.31678	0.000178189	0.00116617	1.76497	0.819641
1889						17.6589	835.59	POS	0.0200067	0.00531894	1.19468	0.00146071	0.00365432	3.76141	1.91127
1890						17.6599	564.37	POS	0.0831302	0.00679869	1.26068	0.000208962	0.00128266	12.2274	3.61204
1891						17.6599	845.608	POS	0.0341072	0.00192624	1.32406	4.68622e-05	0.000644672	17.7066	4.14622
1892						17.6599	860.601	POS	0.0252329	0.00268653	1.26134	0.00181123	0.00413184	9.39237	3.23149
1893						17.6599	886.615	POS	0.0515442	0.00692588	1.2748	4.55379e-05	0.000638956	7.44226	2.89574
1894						17.6822	441.344	POS	0.0381853	0.0714925	1.22906	0.00616256	0.00860786	0.534116	-0.904774
1896			D	2-Furoyl-CoA	10.2727	17.6822	862.618	POS	0.0248718	0.00977532	1.22943	0.00366023	0.00624984	2.54435	1.3473
1897						17.8327	834.585	POS	0.0491249	0.0149188	1.28582	0.0298084	0.024533	3.29283	1.71933
1900						17.849	442.351	POS	0.0286245	0.0565336	1.29334	0.000722334	0.00246581	0.506327	-0.981858
1903						18.0054	615.368	POS	0.259374	0.0625349	1.301	0.0013036	0.00342283	4.14767	2.0523
1904			D	S-Benzoate coenzyme A	-13.5842	18.0054	872.636	POS	0.0503191	0.00856464	1.30291	0.000309143	0.00159055	5.87521	2.55464
1906			D	Temelastine	-18.5182	18.01	443.36	POS	0.0497262	0.0803745	1.19092	0.00887135	0.0108182	0.618681	-0.692732
1908						18.0647	72.2681	POS	0.357015	0.107333	1.32963	0.00264041	0.00513044	3.32623	1.73389
1909						18.0647	72.3796	POS	0.123551	0.0360445	1.32991	0.00205563	0.0044506	3.42774	1.77726
1911						18.0647	392.329	POS	0.222422	0.124908	1.18314	0.0194543	0.0180892	1.78069	0.832435
1912						18.0647	652.411	POS	0.717231	0.210893	1.32776	1.12575e-05	0.000375952	3.40092	1.76592
1914						18.1029	802.598	POS	0.0414484	0.00938434	1.29074	0.000642159	0.00231848	4.41676	2.14299
1915						18.1029	830.628	POS	0.0295274	0.00622916	1.28649	0.000210751	0.00128916	4.74019	2.24495
1917			D	(2E)-Pentenoyl-CoA	4.15249	18.1144	846.621	POS	0.0277665	0.00580625	1.25672	0.00290462	0.00542128	4.78217	2.25767
1920						18.2797	202.161	POS	0.0247588	0.00378552	1.2673	0.00455398	0.00713064	6.54039	2.70938
1922						18.28	550.354	POS	0.770804	0.222966	1.31753	0.0105524	0.0120821	3.45704	1.78954
1923						18.28	650.406	POS	8.6659	2.59372	1.32987	0.00240846	0.00487353	3.34111	1.74033
1924						18.28	651.408	POS	3.02291	0.893963	1.32956	0.00286767	0.00538161	3.38147	1.75765
1926						18.4267	623.38	POS	2.34964	0.495644	1.32724	0.0063527	0.00876954	4.74059	2.24507
1932						18.4514	421.314	POS	0.090618	0.115039	1.09407	0.0355913	0.027876	0.787712	-0.34426
1933						18.4514	449.345	POS	0.029707	0.038342	1.22506	0.0311888	0.0253315	0.774791	-0.36812
1934			D	Bispyribac-sodium	0.253208	18.4514	454.365	POS	0.0159353	0.0340432	1.11068	0.0368045	0.028554	0.46809	-1.09514
1935			D	11-[(6-carboxy-3,4,5-trihydroxyoxan-2-yl)oxy]-6-hydroxy-3-(hydroxymethyl)-7-(3,4,5-trihydroxyphenyl)-28-dioxatricyclo[7.3.1.0]trideca-1,3,5(13),6,9,11-hexaen-2-ylium	-14.4949	18.4514	534.417	POS	0.014799	0.0384137	1.24719	0.00264956	0.00514067	0.385253	-1.37612
1936						18.4514	551.358	POS	0.263004	0.0681915	1.32538	2.709e-05	0.000528786	3.85684	1.94742
1937						18.4514	578.385	POS	1.00423	0.658817	1.3225	0.000131987	0.00101377	1.52429	0.608138
1939						18.4519	820.609	POS	0.0198802	0.00328477	1.23347	0.00334994	0.00591424	6.05222	2.59747
1942						18.476	624.38	POS	0.466366	0.0768149	1.32231	0.0126928	0.013553	6.07129	2.602
1943						18.5026	455.369	POS	2.59483e-05	0.00862077	1.32962	0.0265375	0.0225671	0.00300997	-8.37603
1949						18.5273	679.44	POS	0.108142	0.0407977	1.29415	0.0242987	0.0211769	2.65069	1.40637
1952						18.5481	792.576	POS	0.0358525	0.00339476	1.30256	0.0251503	0.0217138	10.5611	3.40069
1954						18.6693	175.147	POS	0.0269748	0.0472837	1.07947	0.0303743	0.0248612	0.570489	-0.809728
1957						18.7206	678.437	POS	0.299583	0.107299	1.29721	0.00199017	0.00436673	2.79203	1.48131
1964			D	Ethoxysulfuron	-16.388	18.9356	399.392	POS	2.59483e-05	0.00785043	1.33118	0.00415346	0.00675256	0.00330533	-8.24099
1969						18.9617	527.318	POS	0.286561	0.0263889	1.32413	0.0103909	0.0119649	10.8592	3.44084
1970						18.9683	595.384	POS	0.209314	0.0137351	1.26009	0.00225199	0.00468992	15.2393	3.92973
1971						18.9885	556.352	POS	0.117692	0.0270235	1.31239	0.000379586	0.00176212	4.35515	2.12272
1974			D	GDP-3,6-dideoxy-D-galactose	21.4974	19.1504	574.362	POS	0.488593	0.158859	1.32766	5.48008e-05	0.000689986	3.07563	1.62088
1977			D	Xanthurenate-8-O-beta-D-glucoside	-3.46434	19.2923	368.314	POS	0.022095	0.0394083	1.03416	0.0301027	0.0247041	0.560669	-0.834778
1978						19.3016	70.7147	POS	0.0218918	0.00756696	1.26777	0.00488625	0.00742645	2.89308	1.53261
1982			D	U50488	-20.3529	19.3285	370.328	POS	0.0176604	0.0312756	1.11448	0.0216872	0.0195117	0.56467	-0.82452
1987						19.3829	410.338	POS	0.139361	0.102067	1.17616	0.0240018	0.0209873	1.36538	0.449305
1988						19.3829	416.212	POS	0.0293009	0.0779328	1.25707	0.00192192	0.00427686	0.375977	-1.41129
1989						19.3829	546.33	POS	0.3401	0.0561261	1.31275	0.0165218	0.0161479	6.05958	2.59922
1990						19.3829	580.364	POS	11.6873	1.80003	1.32342	0.0110093	0.0124088	6.49285	2.69885
1991						19.3829	581.368	POS	3.78528	0.57611	1.32335	0.0123304	0.0133171	6.57041	2.71598
1992						19.3829	582.37	POS	0.781528	0.101457	1.32093	0.0129756	0.013736	7.70306	2.94543
1993						19.3829	609.398	POS	5.81389	1.80781	1.32486	0.00632007	0.00874191	3.21598	1.68526
1994						19.3829	610.401	POS	1.30596	0.410124	1.32424	0.00650278	0.00889776	3.1843	1.67097
1999						19.401	432.234	POS	0.0739847	0.207272	1.32477	1.5604e-05	0.000425818	0.356946	-1.48622
2000						19.401	473.307	POS	0.056863	0.00813615	1.27722	0.00267523	0.00516921	6.98893	2.80507
2001						19.401	545.328	POS	1.25697	0.197498	1.32303	0.0116392	0.0128515	6.3645	2.67005
2002						19.4196	415.207	POS	0.111127	0.300292	1.32353	1.896e-05	0.000453386	0.370062	-1.43416
2004						19.4382	324.236	POS	2.59483e-05	0.0446261	1.33128	0.00971859	0.0114622	0.00058146	-10.748
2005			D	Thioguanosine 5'-diphosphate	-15.4557	19.4382	460.266	POS	0.0250228	0.109528	1.31548	0.000186889	0.00120054	0.228461	-2.12998
2007			D	C.I. Acid Yellow 17	23.3075	19.7216	508.344	POS	0.515218	0.063565	1.32309	0.0158666	0.015693	8.10538	3.01888
2009						19.7626	637.431	POS	0.24431	0.10164	1.30072	0.0231494	0.0204361	2.40367	1.26524
2011			D	(R)-2-Hydroxybutane-1,2,4-tricarboxylate	-0.376188	19.8002	207.157	POS	0.115876	0.152986	1.2396	0.00875481	0.010732	0.757425	-0.400824
2012						19.8373	636.427	POS	0.703819	0.271755	1.31098	0.0014413	0.00362679	2.58991	1.3729
2017						20.1541	146.116	POS	0.0481229	0.0765417	1.26857	0.00346586	0.00603981	0.628715	-0.669522
2019						20.2002	514.341	POS	0.372227	0.0766769	1.32667	1.87031e-05	0.00045152	4.85449	2.27932
2022						20.2298	368.152	POS	0.00518034	0.0328747	1.2125	0.00945616	0.0112592	0.157578	-2.66586
2023						20.2433	284.235	POS	0.14472	0.0772355	1.25688	0.0068309	0.00917905	1.87375	0.905927
2024						20.2433	513.337	POS	1.14787	0.307431	1.32289	0.000135775	0.00102575	3.73375	1.90063
2025						20.2569	486.309	POS	0.160381	0.0174295	1.28972	0.000281384	0.0015141	9.20169	3.2019
2029						20.4467	231.084	POS	0.42022	0.188856	1.30629	0.000740789	0.00249915	2.22508	1.15386
2035						20.6846	504.321	POS	1.10824	0.225843	1.31653	0.000853486	0.00270451	4.90711	2.29487
2036						20.6846	531.349	POS	4.66874	1.49204	1.32574	0.000137328	0.00103054	3.1291	1.64575
2037			D	dTDP-3-amino-3,4,6-trideoxy-D-glucose	-0.507475	20.6846	532.352	POS	1.39981	0.428186	1.32085	0.000372426	0.00174623	3.26917	1.70892
2038			D	4-Glutathionyl cyclophosphamide	-18.7726	20.6846	567.39	POS	7.20601	2.07639	1.3182	0.00031583	0.00160842	3.47044	1.79512
2040						20.6846	769.549	POS	0.0767454	0.0452411	1.20564	0.0132939	0.0139479	1.69636	0.762446
2041						20.697	425.286	POS	0.201833	0.0445212	1.29039	0.00149766	0.00370585	4.53342	2.1806
2042						20.697	553.372	POS	0.345961	0.02207	1.32957	0.00535301	0.00788003	15.6756	3.97045
2044						20.7113	86.7285	POS	0.102776	0.137099	1.23012	0.0105951	0.0121129	0.749644	-0.415723
2047						20.7113	472.331	POS	0.223961	0.061907	1.26051	0.00165695	0.00392265	3.6177	1.85507
2048						20.7113	539.359	POS	5.27876	0.878459	1.31856	0.0112633	0.0125894	6.00911	2.58715
2049						20.7113	568.391	POS	1.52321	0.43393	1.32596	4.6337e-05	0.000642432	3.51026	1.81158
2050						20.7132	287.213	POS	0.0744156	0.0162426	1.25655	0.0144692	0.0147444	4.5815	2.19582
2053						20.7295	444.3	POS	0.119579	0.0153789	1.03847	0.00196806	0.00433789	7.7755	2.95894
2056						20.8714	249.095	POS	0.0936793	0.0442708	1.25576	0.0135633	0.0141243	2.11605	1.08138
2057						20.8733	540.36	POS	1.10495	0.179559	1.32231	0.00876144	0.0107369	6.15369	2.62145
2058						20.8733	781.551	POS	1.30333	1.65048	1.23017	0.0089461	0.010873	0.789665	-0.340686
2060						20.9183	738.502	POS	0.0531087	0.188991	1.25992	0.00222122	0.00465316	0.281012	-1.8313
2062						21.0197	585.321	POS	0.163478	0.00450532	1.08239	0.0105058	0.0120484	36.2854	5.18132
2066			D	Ferrichrome	-12.3535	21.063	741.519	POS	0.161614	0.27222	1.31421	0.000482673	0.00198235	0.59369	-0.752218
2069						21.0921	550.361	POS	0.311461	0.0629447	1.28775	0.0441663	0.0327009	4.94817	2.3069
2072						21.1049	354.173	POS	0.0114842	0.0295125	1.04637	0.0475212	0.0346297	0.389131	-1.36167
2074						21.1126	87.1764	POS	0.127418	0.0723178	1.28345	0.00181098	0.00413152	1.76192	0.817152
2076						21.1126	494.365	POS	0.406103	0.111261	1.28555	0.00465033	0.00721816	3.65001	1.8679
2077						21.1126	740.518	POS	0.375221	0.595415	1.29087	0.00180262	0.00412045	0.630184	-0.666155
2078						21.1126	785.58	POS	1.68358	1.05444	1.28241	0.00284273	0.00535458	1.59666	0.675055
2079			D	N2-Citryl-N6-acetyl-N6-hydroxy-L-lysine	-17.3293	21.1203	379.333	POS	0.0171993	0.1084	1.31069	0.000119764	0.000972266	0.158665	-2.65594
2081						21.1203	505.325	POS	0.180194	0.0202811	1.2618	0.000667634	0.0023671	8.88483	3.15134
2083						21.1203	595.419	POS	0.365684	0.121355	1.28951	0.000879593	0.00274873	3.01333	1.59136
2084						21.1347	87.2879	POS	0.0523474	0.0345906	1.23727	0.0114124	0.0126942	1.51334	0.597738
2086						21.1424	587.314	POS	0.351575	0.21015	1.27944	0.0040459	0.00664708	1.67297	0.742415
2088						21.1424	804.542	POS	0.0447751	0.100332	1.28945	0.00397509	0.00657641	0.446271	-1.16401
2092						21.1644	380.336	POS	2.59483e-05	0.0355648	1.33045	0.0206402	0.018844	0.000729606	-10.4206
2093						21.1644	571.341	POS	0.914289	0.530709	1.31647	0.000487559	0.00199172	1.72277	0.784729
2096						21.4559	544.313	POS	0.171976	0.0566956	1.30459	0.000111333	0.000940767	3.03333	1.6009
2100						21.5212	820.519	POS	0.00199572	0.0180318	1.00373	0.00282171	0.00533165	0.110678	-3.17556
2101			D	GDP-4-dehydro-6-deoxy-D-mannose	-22.6661	21.5217	588.32	POS	0.0763624	0.0428717	1.08042	0.0433716	0.0322382	1.78119	0.832838
2108			D	Thiamine(1+) Diphosphate(1-)	-0.942192	21.5936	425.313	POS	0.211947	0.0301066	1.19245	0.00232563	0.00477764	7.03989	2.81555
2113			D	Calcium glycerophosphate	-2.40636	21.7747	211.143	POS	0.0922084	0.150794	1.0977	0.0312658	0.0253757	0.611485	-0.709612
2117						22.3228	454.335	POS	0.0267351	0.00497206	1.30879	0.0248993	0.0215566	5.37706	2.42682
2121						22.4047	90.0365	POS	0.155203	0.0686794	1.26562	0.0062551	0.00868656	2.25982	1.17621
2124			D	3,3'-Digalloylprocyanidin B2	-9.25356	22.8355	883.728	POS	0.0190616	0.0109343	1.22606	0.0117504	0.0129278	1.74329	0.801815
2126						22.8355	893.733	POS	0.014604	0.00973312	1.15287	0.0189656	0.0177775	1.50044	0.585388
2142			D	Octanoyl-CoA	7.8032	23.7222	894.745	POS	0.160317	0.132219	1.21336	0.0134233	0.0140329	1.21251	0.277994
2147						23.7405	97.8578	POS	0.000244212	0.00216939	1.09312	0.0256667	0.0220345	0.112571	-3.15109
2154						24.1289	431.297	POS	0.0114152	2.56196e-05	1.32887	0.0351732	0.0276393	445.564	8.79949
2166						24.6181	871.753	POS	0.0189061	0.0144107	1.08223	0.0399044	0.0302952	1.31195	0.391715
2167						24.6251	144.047	POS	0.0241735	0.00951789	1.17575	0.0132729	0.013934	2.53979	1.34471
2177						25.0181	522.332	POS	0.0685045	0.00322295	1.30638	0.0380765	0.0292709	21.2552	4.40974
2180						25.0519	246.13	POS	0.018412	0.0286617	1.2165	0.0127612	0.013597	0.642391	-0.638477
2193						25.2453	144.981	POS	0.00553991	0.0092439	1.12653	0.0380495	0.0292556	0.599304	-0.738639
2197						25.3496	496.239	POS	0.0231865	0.0337078	1.18728	0.0138557	0.0143228	0.687868	-0.539796
2204						25.4295	178.085	POS	0.00890764	0.0211864	1.19597	0.0265435	0.0225707	0.420441	-1.25002
2205						25.4295	480.293	POS	0.0019942	0.00448344	1.06	0.042054	0.0314677	0.444792	-1.1688
2211						25.4992	229.099	POS	0.119342	0.210061	1.20951	0.0100868	0.0117405	0.568131	-0.815704
2229						25.6739	408.283	POS	0.00167019	0.00624486	1.15874	0.038865	0.0297159	0.267451	-1.90265
2231						25.8079	230.102	POS	0.00402402	0.0155844	1.06723	0.0254401	0.0218942	0.258209	-1.95339
2237			D	Chlorophenol red	7.10921	25.948	424.277	POS	0.00800443	0.0206236	1.18019	0.0407469	0.0307588	0.38812	-1.36543
2243			D	3,4,5-trihydroxy-6-[2-hydroxy-4-(3,5,6,7-tetrahydroxy-4-oxo-4H-chromen-2-yl)phenoxy]oxane-2-carboxylic acid	-1.14379	25.9732	495.368	POS	0.0538386	0.0031237	1.01648	0.00364028	0.00622857	17.2355	4.10731
2244						25.9861	400.311	POS	0.0092303	0.000681461	1.09282	0.000130449	0.0010088	13.5449	3.75967
2258			D	Methylscopolamine	21.8014	26.3221	399.307	POS	0.0427183	0.00581342	1.31005	8.53793e-05	0.000833762	7.34821	2.87739
2260						26.4198	120.047	POS	0.0181826	0.027243	1.22195	0.0161207	0.015869	0.667423	-0.583327
2276						27.1603	207.085	POS	0.0986329	0.0243479	1.30116	0.000439127	0.00189483	4.05099	2.01827
2278						27.2037	215.083	POS	0.0169308	0.0664911	1.31429	0.0170696	0.0165227	0.254633	-1.97351
2283						27.3033	96.0437	POS	0.0879579	0.110089	1.13837	0.0318243	0.0256943	0.798974	-0.323779
2285			D	3,4,5-trihydroxy-6-{[3-(6-hydroxy-7-methoxy-2H-1,3-benzodioxol-5-yl)prop-2-enoyl]oxy}oxane-2-carboxylic acid	8.66799	27.5035	415.33	POS	0.0282781	0.0895448	1.28554	0.0367339	0.0285149	0.315798	-1.66293
2288						27.5936	475.323	POS	0.113576	0.00650107	1.32989	0.00668411	0.00905067	17.4704	4.12684
2289						27.6352	602.518	POS	0.0160012	0.0035612	1.30899	0.00128695	0.00339708	4.49319	2.16774
2290			D	2,3,4,7,8,9,15,21,22,23,28-undecahydroxy-14-(hydroxymethyl)-12,27,31,34-tetraoxo-13,25,32,35-tetraoxaoctacyclo[14.13.3.3]pentatriaconta-1,3,5(30),6,8,10,19,21,23-nonaene-20-carboxylic acid	-18.6794	27.6352	773.526	POS	0.014264	0.00352063	1.28826	0.00245309	0.00492399	4.05154	2.01847
2295			D	Carumom sodium	-21.0891	27.6882	511.364	POS	0.0625672	0.00385506	1.30685	0.000301739	0.00157034	16.2299	4.02058
2299			D	3,4-dihydroxy-5-[2,4,5-trihydroxy-3-(3,4,5-trihydroxybenzoyloxy)benzoyloxy]benzoic acid	19.4269	27.7136	491.346	POS	0.046977	0.0294321	1.20855	0.011033	0.0124258	1.59612	0.674565
2300						27.7136	792.563	POS	0.0295235	0.00701851	1.33006	3.60991e-06	0.000252608	4.20652	2.07263
2302						27.7552	524.377	POS	4.79083	1.6614	1.29922	0.0296309	0.0244293	2.88361	1.52788
2303						27.7552	525.38	POS	1.42985	0.489957	1.29819	0.0285668	0.0238001	2.91833	1.54514
2305						27.8335	790.552	POS	0.113973	0.0382131	1.32336	0.00767248	0.00989059	2.98257	1.57656
2306			D	TG(20:0/24:1(15Z)/20:0)	-18.005	27.8335	1030.72	POS	0.0204085	0.0061078	1.29879	0.000926876	0.00282577	3.34139	1.74045
2311						27.9671	599.498	POS	0.0259237	0.00833099	1.31053	0.000524105	0.00207136	3.11173	1.63771
2312						28.0084	490.341	POS	0.767576	0.232459	1.31091	0.0180571	0.0171848	3.30199	1.72334
2313						28.0084	789.539	POS	0.0370715	0.0136724	1.31321	0.000293948	0.00154856	2.71142	1.43905
2314						28.0084	1003.69	POS	0.0271743	0.00333398	1.31455	0.00102075	0.00296811	8.15071	3.02693
2316						28.0174	300.132	POS	0.0134645	0.0330709	1.27668	0.000983668	0.00291349	0.40714	-1.2964
2317						28.0228	788.536	POS	0.0745637	0.0262817	1.32291	0.000272226	0.00148804	2.83709	1.50441
2318			D	3,4,5-trihydroxy-6-{3,4,8,9,10-pentahydroxy-6-oxo-6H-benzo[c]chromene-1-carbonyloxy}oxane-2-carboxylic acid	17.0414	28.1	497.349	POS	1.37874	0.357796	1.30145	0.0243359	0.0212006	3.85342	1.94614
2319						28.1	764.538	POS	0.0160907	0.00561357	1.30239	6.07369e-05	0.000723919	2.8664	1.51924
2320			D	3,4,5-trihydroxy-6-({6,13,14-trihydroxy-3,10-dioxo-12-[5,6,7-trihydroxy-1-oxo-3-(1,2,3,4-tetrahydroxybutyl)-1H-isochromen-8-yl]-2,9-dioxatetracyclo[6.6.2.0,.0,]hexadeca-1(15),4,6,8(16),11,13-hexaen-7-yl}oxy)oxane-2-carboxylic acid	1.62417	28.1	791.557	POS	0.0466257	0.0137998	1.30786	5.73049e-05	0.000704756	3.37871	1.75647
2321			D	TG(14:0/22:0/24:1(15Z))	2.89195	28.1	974.657	POS	0.0312527	0.00057972	1.19316	0.00644096	0.00884506	53.9099	5.75248
2322						28.1	975.655	POS	0.0157852	2.56196e-05	1.33102	0.0120144	0.0131068	616.136	9.26711
2323			D	TG(20:0/22:1(13Z)/20:0)	2.45124	28.1	1002.69	POS	0.0490427	0.00887642	1.3095	0.00116342	0.00319916	5.52506	2.46599
2324						28.1018	462.312	POS	0.648709	0.225926	1.31857	0.000440971	0.00189872	2.87133	1.52172
2325						28.1144	600.504	POS	0.0116399	0.00292179	1.25373	0.000691751	0.00241154	3.98383	1.99416
2326						28.1144	601.516	POS	0.0425861	0.0128727	1.32786	7.88575e-05	0.000808239	3.30824	1.72606
2327						28.1173	526.382	POS	0.223497	0.0925362	1.31925	0.000346802	0.00168664	2.41524	1.27217
2328			D	Luteoskyrin	4.60856	28.1288	575.498	POS	0.00922051	0.00348714	1.18607	0.0121376	0.0131892	2.64414	1.4028
2330						28.1346	670.396	POS	0.0145386	0.00518672	1.22591	0.00248849	0.00496346	2.80305	1.487
2331						28.1605	498.35	POS	0.202274	0.0539482	1.31935	0.000390308	0.00178554	3.74942	1.90667
2334			D	Dikegulac	2.28303	28.3959	275.275	POS	0.606378	0.433011	1.12878	0.0351913	0.0276496	1.40038	0.485815
2335						28.4326	553.411	POS	0.0480936	0.0277644	1.29696	0.00194729	0.00431057	1.7322	0.792605
2337			D	Farnesyl triphosphate	-0.630127	28.449	463.313	POS	0.0967775	0.0301082	1.08506	0.0244931	0.0213004	3.21432	1.68451
2338			D	fluvoxamino acid	8.99451	28.4507	319.302	POS	0.238377	0.150195	1.16727	0.028841	0.0239635	1.58711	0.666403
2339						28.4873	507.349	POS	0.274404	0.0848321	1.32108	0.00784445	0.0100298	3.23468	1.69362
2340						28.4873	552.406	POS	0.156969	0.0918497	1.26103	0.0383383	0.0294191	1.70898	0.773134
2341			D	DuP 697	-11.5899	28.524	412.311	POS	0.0427947	0.0135004	1.32349	0.00562022	0.00812879	3.16989	1.66443
2343						28.5399	185.069	POS	0.0222005	0.0337194	1.13166	0.0168997	0.0164072	0.65839	-0.602985
2344						28.5399	508.352	POS	0.072108	0.0225899	1.31628	0.0126592	0.0135314	3.19205	1.67448
2348						28.7608	430.321	POS	0.130721	0.0380767	1.30643	0.022374	0.0199432	3.4331	1.77951
2350			D	Bromacil	7.48657	28.8712	262.125	POS	0.0273593	0.0828754	1.3201	8.44611e-05	0.000829731	0.330126	-1.59891
2351						28.8729	306.146	POS	0.000548746	0.00833563	1.13387	0.00102805	0.00297862	0.0658314	-3.92508
2355						28.985	270.189	POS	0.00212138	0.00805052	1.15465	0.0128933	0.0136814	0.263509	-1.92408
2360			D	Antirrhinoside	-24.4468	29.046	363.328	POS	0.0579276	0.0277256	1.31381	0.000463339	0.00194456	2.08932	1.06303
2361						29.046	378.2	POS	0.000921635	0.00957231	1.04144	0.000753835	0.0025237	0.0962813	-3.3766
2362			D	WIN54954	8.68245	29.2583	384.28	POS	0.0361815	0.0142043	1.28435	0.000954512	0.00286909	2.54721	1.34892
2364						29.3009	736.604	POS	0.00128919	0.0106988	1.26936	0.00748658	0.00973745	0.120498	-3.05292
2365						29.3036	468.288	POS	0.00301837	0.0155003	1.30876	0.0217417	0.0195462	0.19473	-2.36045
2366						29.405	480.322	POS	0.0498548	0.0101542	1.26968	0.0160019	0.0157861	4.90976	2.29565
2367						29.419	402.29	POS	0.121666	0.0503364	1.29653	0.00199478	0.00437271	2.41706	1.27326
2368			D	Haplopine	12.6767	29.4506	246.241	POS	0.452129	0.265644	1.19781	0.0209959	0.0190691	1.70201	0.767242
2370						29.5503	247.245	POS	0.0623119	0.0363581	1.18798	0.0256195	0.0220053	1.71384	0.777229
2375						29.8552	193.096	POS	0.0230933	0.0456877	1.22614	0.018377	0.0173953	0.50546	-0.984331
2381						30.2401	190.085	POS	0.0361422	0.0613699	1.24974	0.00663804	0.00901177	0.588923	-0.76385
2382			D	Trimethylselenonium	-7.44908	30.2691	125.07	POS	0.0912626	0.111573	1.25866	0.00515389	0.00768883	0.817965	-0.28989
2383			D	Calcium oxalate	-22.7762	30.2691	129.101	POS	0.0397329	0.0497833	1.12372	0.0387265	0.0296381	0.798117	-0.325327
2389			D	Brimonidine	20.229	30.37	293.148	POS	0.000631212	0.0119124	1.30835	0.0282154	0.0235894	0.0529876	-4.2382
2393						30.6735	214.179	POS	0.0151385	0.010902	1.07975	0.0379011	0.0291712	1.3886	0.473627
2400						30.6917	585.266	POS	0.00983238	0.00234968	1.21163	0.0133333	0.0139738	4.18457	2.06508
2406						30.7736	352.223	POS	0.00815011	0.00365021	1.25767	0.00391477	0.00651543	2.23278	1.15884
2407						30.7736	406.349	POS	0.0585537	0.0262973	1.31398	0.000136588	0.00102826	2.2266	1.15485
2408						30.9724	232.189	POS	0.0049329	0.00267203	1.18309	0.0122186	0.0132431	1.84613	0.884503
2409						31.0522	350.148	POS	0.0124553	0.0175058	1.13731	0.0325421	0.0261135	0.711493	-0.491078
2410			D	Lancerin	16.0268	31.1319	407.354	POS	0.0120054	0.00439105	1.29029	0.00418672	0.00678473	2.73406	1.45105
2412						31.1324	203.101	POS	0.00421147	0.00666244	1.15204	0.0229237	0.0202883	0.632121	-0.661728
2414						31.1826	162.111	POS	0.0589677	0.0686428	1.17513	0.01742	0.0167601	0.859053	-0.219182
2416						31.1832	337.169	POS	0.0177483	0.0267702	1.1483	0.0304469	0.024903	0.662988	-0.592945
2419						31.2731	123.054	POS	0.0606551	0.0377923	1.2663	0.00280195	0.00530995	1.60496	0.682536
2421						31.3129	235.106	POS	0.0131147	0.00604148	1.13852	0.00842858	0.0104864	2.17077	1.11821
2426						31.5775	352.16	POS	0.00830392	0.00340058	1.21094	0.00966408	0.0114203	2.44192	1.28801
2427						31.5786	131.089	POS	0.0149362	0.0210303	1.27493	0.00327574	0.0058332	0.710224	-0.493654
2429			D	Alanyl-Glutamic acid	15.2879	31.6694	218.21	POS	0.783552	0.252938	1.31543	0.000327979	0.00163997	3.0978	1.63125
2432						31.7152	130.085	POS	0.303929	0.424883	1.29237	0.000809358	0.00262689	0.715325	-0.483328
2433						31.7152	146.059	POS	0.0913161	0.106618	1.16904	0.0197731	0.0182906	0.856482	-0.223505
2435			D	2-Hydroxy-6-oxo-6-phenylhexa-2,4-dienoate	2.85049	31.7613	219.213	POS	0.096061	0.0307495	1.31696	0.000231827	0.00136247	3.12399	1.64339
2436			D	Bromacil	20.2951	31.7613	262.128	POS	0.0557363	0.0365286	1.0772	0.037164	0.0287527	1.52583	0.609592
2437						31.8045	120.065	POS	0.0374861	0.0432175	1.26917	0.00279309	0.00530018	0.867381	-0.205262
2439						31.9353	161.07	POS	0.029204	0.0185577	1.2712	0.0023918	0.00485447	1.57368	0.654146
2442			D	Hymexazol O-glucoside	-0.36754	32.023	262.236	POS	0.19142	0.10871	1.27515	0.00299649	0.00552287	1.76082	0.81625
2447						32.242	507.269	POS	0.285454	0.0332493	1.10276	0.00191742	0.00427084	8.58526	3.10186
2454			D	2-hydroxy-3-[4-(sulfooxy)phenyl]propanoic acid	6.54422	32.4994	263.239	POS	0.0244427	0.012791	1.21958	0.0105768	0.0120998	1.91093	0.934273
2456			D	C.I. Pigment Blue 63	-7.03786	32.5246	450.375	POS	0.0122082	0.00494178	1.32573	4.10417e-05	0.000617724	2.47041	1.30475
2457						32.5757	306.261	POS	0.0228226	0.0121653	1.27148	0.00162137	0.00387447	1.87604	0.90769
2460						32.7226	108.055	POS	0.498275	0.137411	1.2766	0.000654804	0.00234283	3.62616	1.85844
2461						32.7311	204.031	POS	0.00654607	0.0123396	1.27175	0.00247715	0.00495087	0.530494	-0.91459
2462						32.8175	493.3	POS	0.00095936	0.010329	1.21853	0.000617556	0.0022698	0.0928804	-3.42848
2466						32.9731	273.142	POS	0.0097596	0.0203622	1.30245	0.000442935	0.00190284	0.479299	-1.061
2468						33.035	896.762	POS	0.144786	0.0864181	1.29043	0.00190289	0.00425135	1.67542	0.744519
2470						33.0834	495.316	POS	2.59483e-05	0.0024586	1.32432	0.0446898	0.0330037	0.0105541	-6.56605
2471						33.1277	210.122	POS	0.0192481	0.0309016	1.26346	0.00347279	0.00604725	0.622882	-0.682968
2473			D	Shikimate 3-phosphate	-24.7102	33.1277	255.132	POS	0.00561006	0.0110994	1.23761	0.0145379	0.0147916	0.505439	-0.984391
2476						33.2966	732.512	POS	0.00157926	0.00472393	1.11209	0.0399201	0.0303039	0.33431	-1.58074
2480			D	3-Oxalomalate	-13.0233	33.7199	207.112	POS	0.0282969	0.0392507	1.20112	0.0154306	0.0153924	0.720927	-0.472075
2483			D	beta-Chloro-alpha-phenylbenzeneethamine hydrochloride	-16.2643	33.8214	269.185	POS	0.00367309	0.0061316	1.13252	0.0372179	0.0287825	0.599043	-0.739268
2486			D	Chlorhexidine glucote	15.4184	33.8214	898.778	POS	0.141587	0.0631942	1.11655	0.00982552	0.0115437	2.2405	1.16382
2489						33.8802	292.188	POS	0.0025437	0.00591822	1.22509	0.0194383	0.018079	0.429809	-1.21823
2491			D	[4-({[7,8,8,12,13,22-hexahydroxy-19-(hydroxymethyl)-3,6,16-trioxo-2,17,20,23-tetraoxapentacyclo[16.3.1.1tricosa-4,10,12,14-tetraen-21-yl]oxy}carbonyl)-2,6-dihydroxyphenyl]oxidanesulfonic acid	19.5614	33.956	731.532	POS	0.00886889	0.00364483	1.13591	0.0150012	0.0151064	2.43328	1.2829
2492						34.0073	309.154	POS	0.0124959	0.0211611	1.32893	0.000445663	0.00190853	0.590516	-0.759951
2493						34.0073	338.144	POS	0.0163628	0.00954582	1.14867	0.0301084	0.0247074	1.71413	0.777474
2495						34.1496	323.168	POS	0.00281481	0.00488683	1.14983	0.0195484	0.0181486	0.576001	-0.795858
2497						34.2447	368.153	POS	0.00240845	0.00548875	1.25852	0.00932366	0.0111553	0.438798	-1.18837
2498			D	3,4,5-trihydroxy-6-[2-hydroxy-3-methoxy-5-(3,5,7-trihydroxy-5H-chromen-2-yl)phenoxy]oxane-2-carboxylic acid	-3.31747	34.2447	494.403	POS	0.00389785	0.00037808	1.10466	0.00016209	0.00110723	10.3096	3.36592
2500						34.2802	188.09	POS	0.0271333	0.0417129	1.25453	0.00668135	0.00904824	0.650478	-0.620427
2502						34.2888	512.255	POS	0.00518722	0.0128371	1.1883	0.0075934	0.00982578	0.40408	-1.30729
2503						34.3023	636.412	POS	0.00427932	0.007705	1.26439	0.00796697	0.0101277	0.555395	-0.848414
2504						34.3157	155.08	POS	0.037371	0.0583991	1.12139	0.0437313	0.0324481	0.639923	-0.644029
2505						34.3157	305.061	POS	0.00725283	0.011518	1.28449	0.00280987	0.00531867	0.629693	-0.66728
2507						34.4505	183.112	POS	0.0465044	0.0574812	1.31229	0.000285564	0.00152572	0.809036	-0.305724
2509						34.4505	316.127	POS	0.00415961	0.00790924	1.30856	0.000456	0.00192977	0.525917	-0.927092
2512						34.6936	216.085	POS	0.0021285	0.00439256	1.04206	0.0260256	0.0222552	0.48457	-1.04522
2514			D	Pyridoxal phosphate	-10.2787	34.7158	248.147	POS	0.00692721	0.00305671	1.27534	0.00681797	0.00916782	2.26623	1.18029
2516						34.7158	511.253	POS	0.0353531	0.0558008	1.28129	0.0043692	0.00695871	0.633559	-0.658449
2521						34.8102	203.064	POS	0.00639479	0.014845	1.31506	0.0101856	0.0118139	0.43077	-1.21501
2522						34.8102	246.151	POS	0.203083	0.0789413	1.32172	0.000387405	0.00177912	2.57258	1.36322
2523			D	Glycerophosphoglycerol	-23.0794	34.8102	247.154	POS	0.0248914	0.00957428	1.30454	0.0211909	0.0191948	2.59982	1.37841
2528						35.0172	201.068	POS	0.214525	0.411998	1.31901	9.2976e-05	0.000867984	0.520695	-0.941488
2529						35.037	202.071	POS	0.0136408	0.0293783	1.31529	0.000164533	0.00111445	0.464317	-1.10682
2533						35.1783	924.793	POS	0.00484541	0.00194365	1.26933	0.00271158	0.00520922	2.49295	1.31785
2535						35.2572	206.08	POS	0.00759961	0.0137017	1.20261	0.0143362	0.0146525	0.554647	-0.850358
2538						35.3313	488.324	POS	0.00936168	0.00476565	1.13896	0.0301598	0.0247372	1.96441	0.974093
2540						35.6084	510.397	POS	0.00914498	0.00411953	1.28109	0.0017771	0.00408641	2.21991	1.1505
2545			D	L 735821	-24.3427	35.827	465.339	POS	0.00282861	0.000465234	1.03551	0.0392437	0.0299279	6.07997	2.60406
2546						35.9216	736.568	POS	0.0292756	0.0149008	1.26694	0.00498024	0.00751784	1.9647	0.974307
2548			D	Penoxsulam	-11.4144	36.0299	484.372	POS	0.0140462	0.00341526	1.19498	0.0147515	0.0149375	4.11277	2.04011
2549						36.0525	482.366	POS	0.430937	0.154614	1.32845	3.71144e-05	0.000596482	2.78718	1.47881
2550			D	Cycloprothrin	12.9303	36.0525	483.369	POS	0.114419	0.0421557	1.3278	0.00324348	0.00579842	2.71421	1.44053
2552						36.0751	503.296	POS	0.00924532	0.00546031	1.12045	0.0344904	0.0272495	1.69319	0.75974
2554						36.1067	134.059	POS	0.00503449	0.0071546	1.12376	0.035422	0.0277804	0.703672	-0.507025
2555						36.1067	235.085	POS	0.032017	0.0209507	1.26394	0.00461177	0.00718332	1.52821	0.611838
2556						36.1067	448.331	POS	0.160555	0.0621784	1.32767	4.74561e-05	0.000647163	2.58217	1.36858
2559						36.1681	487.322	POS	0.0514054	0.0314095	1.32126	6.14895e-05	0.000727964	1.63662	0.710722
2561						36.1709	754.575	POS	0.142546	0.0811693	1.26262	0.00791491	0.0100862	1.75616	0.812422
2563						36.2611	938.643	POS	0.000974934	0.00376124	1.12744	0.00449276	0.00707422	0.259206	-1.94783
2565						36.264	812.655	POS	0.00775523	0.00465262	1.28606	0.00223247	0.00466644	1.66685	0.737125
2569			D	Azidopine	-13.0229	36.5242	558.521	POS	0.00337891	0.00160627	1.14793	0.0313179	0.0254056	2.10358	1.07285
2571						36.5257	740.593	POS	0.0550844	0.0232638	1.28436	0.00351669	0.00609505	2.36781	1.24355
2572						36.5257	771.609	POS	0.0480337	0.0114764	1.32755	9.80697e-05	0.000889291	4.18542	2.06537
2575						36.5477	758.597	POS	0.263112	0.165761	1.25512	0.00702254	0.00934375	1.5873	0.666575
2577						36.5682	218.091	POS	0.0323936	0.0146818	1.25238	0.00405952	0.00666056	2.20638	1.14168
2580			D	D-Glucosamine 6-phosphate	0.463462	36.6121	260.158	POS	0.010961	0.00825873	1.20912	0.011619	0.0128375	1.3272	0.408389
2581						36.6326	124.086	POS	0.019118	0.0131516	1.12146	0.0196549	0.0182156	1.45366	0.53969
2586						36.7044	82.1771	POS	0.0100441	0.00559018	1.2526	0.00860194	0.0106176	1.79673	0.845376
2589			D	Chlozolite	-24.8686	36.7044	333.135	POS	0.00302122	0.00495213	1.0875	0.0437663	0.0324685	0.610085	-0.712917
2590			D	6-{[5,7-dihydroxy-2-(4-hydroxyphenyl)-4-oxo-4H-chromen-3-yl]oxy}-4,5-dihydroxy-2-(hydroxymethyl)oxan-3-yl (2E)-3-(4-hydroxyphenyl)prop-2-enoate	21.1838	36.7044	595.545	POS	0.027859	0.0169199	1.29713	0.00113644	0.00315688	1.64652	0.719421
2591						36.7044	756.595	POS	2.78174	1.8111	1.26532	0.00589841	0.0083787	1.53594	0.619123
2593						36.7119	82.0656	POS	0.0237316	0.0145708	1.31217	0.000761245	0.00253785	1.62871	0.703731
2594			D	Cartormin	9.84733	36.8435	576.531	POS	0.0710294	0.0446373	1.31226	0.000602688	0.00223952	1.59126	0.670166
2595						36.8435	594.543	POS	0.0642835	0.0406876	1.28948	0.0022321	0.00466601	1.57993	0.659859
2596						36.8435	757.595	POS	1.40609	0.896311	1.29729	0.0195626	0.0181575	1.56875	0.649617
2597						36.8554	232.135	POS	0.0226361	0.00718462	1.28553	0.00299602	0.00552233	3.15063	1.65564
2599						36.9751	468.351	POS	0.0194324	0.00605858	1.24568	0.00124053	0.00332379	3.20742	1.68142
2600						36.9751	724.567	POS	0.0122034	0.00418708	1.32548	0.000112695	0.00094603	2.91454	1.54327
2601						36.9945	84.1782	POS	0.053607	0.0335264	1.31197	0.000705362	0.00243598	1.59895	0.677125
2603						36.9945	472.272	POS	0.00576632	0.0111837	1.26237	0.00646319	0.00886405	0.515601	-0.955673
2604						36.9945	577.534	POS	0.0282162	0.0157695	1.31034	0.000587462	0.00220782	1.78929	0.839391
2605						36.9945	738.582	POS	0.707028	0.435024	1.30003	0.0197063	0.0182479	1.62526	0.700673
2606						36.9945	739.587	POS	0.301781	0.19234	1.30345	0.00141032	0.00358217	1.569	0.649845
2607						37.0139	84.0668	POS	0.106975	0.0699343	1.31635	0.00897409	0.0108934	1.52965	0.613199
2609						37.1357	608.397	POS	0.434473	0.120109	1.16204	0.00924636	0.0110942	3.61732	1.85492
2613						37.2865	710.549	POS	0.0188201	0.0117162	1.30424	0.000260631	0.00145383	1.60633	0.683772
2614						37.2865	729.564	POS	0.0395812	0.0221462	1.30135	0.0017072	0.00399107	1.78727	0.837754
2619			D	6-({3-[(6-{[(2-carboxyacetyl)oxy]methyl}-3,4,5-trihydroxyoxan-2-yl)oxy]-5-hydroxy-2-(4-hydroxyphenyl)-4-oxo-4H-chromen-7-yl}oxy)-3,4,5-trihydroxyoxane-2-carboxylic acid	-3.32334	37.4352	711.555	POS	0.00830454	0.0052186	1.21033	0.0118587	0.0130016	1.59134	0.670238
2620			D	3'-Deoxydihydrostreptomycin 6,3-bis-phosphate	3.65274	37.4352	728.56	POS	0.0855603	0.0508255	1.30401	0.0165163	0.0161441	1.68341	0.75139
2622						37.4567	454.333	POS	0.577987	0.0917559	1.32592	0.00889679	0.0108369	6.29918	2.65516
2624						37.4691	437.307	POS	0.00930968	0.000487439	1.31486	0.0405298	0.0306398	19.0992	4.25544
2625						37.5085	196.107	POS	0.0125895	0.0175895	1.06133	0.0417541	0.0313061	0.715738	-0.482496
2626						37.5085	455.337	POS	0.145012	0.0196591	1.32713	0.00658098	0.00896389	7.37631	2.8829
2627						37.5127	420.301	POS	0.285722	0.0479661	1.32587	0.00471777	0.00727852	5.95675	2.57452
2637						37.8639	421.304	POS	0.0431578	0.0058775	1.29612	0.000478349	0.00197404	7.34289	2.87635
2638			D	D-Ribose 5-diphosphate	22.8769	37.8809	311.104	POS	0.00712704	0.00421136	1.11363	0.0149594	0.0150782	1.69234	0.759019
2641						37.9502	459.29	POS	0.126838	0.032553	1.32284	7.31697e-05	0.000784433	3.89635	1.96212
2643						37.9547	264.158	POS	0.00727661	0.0113873	1.24885	0.00537836	0.00790402	0.639009	-0.646092
2645						38.0026	475.264	POS	0.0277483	0.00409855	1.21413	0.000941926	0.00284952	6.77027	2.75921
2647			D	4-(beta-D-Ribofuranosyl)aniline 5'-phosphate	-8.25082	38.1052	306.226	POS	0.00378115	0.00149742	1.19321	0.00519412	0.00772788	2.5251	1.33634
2648			D	2-[({3,4-dihydroxy-5-[2,4,5-trihydroxy-3-(3,4,5-trihydroxybenzoyloxy)benzoyloxy]phenyl}(hydroxy)methylidene)amino]acetic acid	4.05905	38.1052	548.39	POS	0.00432844	0.000132544	1.22745	0.0355023	0.0278257	32.6566	5.0293
2653						38.3278	895.588	POS	0.00587994	2.56196e-05	1.32781	0.045459	0.0334459	229.51	7.84241
2654						38.3381	176.069	POS	0.00855536	0.0132394	1.14064	0.0208288	0.0189624	0.646206	-0.629934
2655						38.3381	460.293	POS	0.0258318	0.00575466	1.29457	0.0313435	0.0254202	4.48884	2.16634
2659						38.4134	178.096	POS	0.0466397	0.0601361	1.22427	0.00786097	0.0100431	0.775569	-0.366674
2661						38.4175	408.177	POS	0.00204945	0.00421344	1.20271	0.0259296	0.0221964	0.486407	-1.03977
2666						38.5776	129.065	POS	0.0462583	0.0202743	1.09357	0.01236	0.0133365	2.28163	1.19006
2668						38.6337	143.026	POS	0.0275309	0.0440267	1.16045	0.0219569	0.019682	0.625322	-0.677328
2669						38.6337	394.161	POS	0.00437724	0.00882964	1.23584	0.0215563	0.0194285	0.495744	-1.01233
2670			D	Fosetyl	-15.7395	38.7694	111.054	POS	1.1285	0.462825	1.31306	0.000190007	0.00121255	2.43829	1.28587
2671			D	6-phosphonatooxy-D-gluconate	-6.4303	38.7694	274.117	POS	0.00355757	0.00754371	1.13225	0.0499282	0.0359892	0.471594	-1.08438
2675						38.8148	299.098	POS	0.0837127	0.108552	1.23392	0.00752375	0.00976829	0.771179	-0.374862
2678						38.8428	300.09	POS	0.0296184	0.0384132	1.22416	0.00771242	0.00992314	0.771047	-0.375109
2683			D	Procymidone	-14.6198	39.0302	285.141	POS	0.0106284	0.00627934	1.02938	0.0403983	0.0305676	1.6926	0.759238
2684						39.071	293.111	POS	0.00620652	0.00985218	1.18618	0.0177332	0.0169701	0.629964	-0.66666
2685			D	Isoimide	2.34676	39.2502	307.163	POS	0.00949662	0.0141518	1.10729	0.0494283	0.035709	0.671055	-0.575497
2691						39.3824	218.101	POS	0.0212556	0.00840444	1.14532	0.0134273	0.0140355	2.5291	1.33862
2697						39.6403	305.15	POS	0.00592021	0.00983923	1.30914	0.000451115	0.00191979	0.601694	-0.732898
2698			D	N-phosphocreatinate(2-)	22.0106	39.6503	210.111	POS	0.0107334	0.0188293	1.2842	0.00256362	0.00504559	0.570038	-0.81087
2701						39.7175	313.221	POS	0.00484847	0.00234535	1.15907	0.0109485	0.0123651	2.06727	1.04772
2703						39.7297	808.574	POS	0.0203325	0.00670619	1.3262	1.55884e-05	0.000425671	3.0319	1.60022
2704						39.828	241.153	POS	0.101913	0.166534	1.3224	0.000136553	0.00102815	0.611965	-0.708478
2705						39.9074	453.344	POS	0.000470086	0.00430552	1.08924	0.0168679	0.0163855	0.109182	-3.19519
2708						40.0897	822.532	POS	0.0145491	0.00463647	1.27952	0.00227825	0.00472148	3.13796	1.64983
2710						40.0989	212.11	POS	0.0259532	0.0431133	1.32154	0.000216377	0.0013093	0.601978	-0.732218
2711						40.0989	229.136	POS	0.0772999	0.122739	1.28279	0.00314868	0.00569465	0.629791	-0.667056
2712						40.164	260.166	POS	0.0349839	0.0118273	1.14247	0.0483638	0.0351081	2.95789	1.56457
2713						40.164	797.582	POS	0.015695	0.00175798	1.32965	1.48834e-06	0.000210181	8.92783	3.15831
2715						40.1925	807.563	POS	0.0338664	0.0149491	1.29836	0.000761732	0.00253877	2.26545	1.1798
2717						40.5277	245.09	POS	0.0121101	0.0235896	1.24506	0.0080934	0.0102275	0.513367	-0.961937
2718						40.5533	203.182	POS	0.0843193	0.00103276	1.19243	0.00471286	0.00727415	81.6448	6.35129
2719			D	Delphinidin 3,5-di(6-O-malonylglucoside)	-23.7663	40.5533	800.605	POS	0.0151214	0.000466699	1.17259	0.0405087	0.0306282	32.4008	5.01796
2720						40.5533	805.549	POS	0.0361879	0.0258634	1.06553	0.0493899	0.0356875	1.39919	0.484594
2721			D	Apigenin 7-[glucuronyl-(1->2)-glucuronide] 4'-glucuronide	-22.3401	40.5648	799.599	POS	0.0411603	0.00590752	1.31787	2.60203e-05	0.00052012	6.96744	2.80063
2722						40.5735	202.179	POS	0.750633	0.0453339	1.32971	0.00507376	0.00761043	16.5579	4.04944
2723						40.7486	798.596	POS	0.0754591	0.0122032	1.29215	0.0011053	0.00310701	6.18355	2.62844
2726						40.7798	788.601	POS	0.19416	0.0537372	1.24248	0.0193955	0.0180519	3.61314	1.85325
2729						40.8873	87.4003	POS	0.09365	0.0240723	1.28274	0.000474525	0.00196662	3.89036	1.9599
2730						40.9586	269.167	POS	0.0980216	0.0575667	1.19699	0.0128678	0.0136652	1.70275	0.767865
2736						41.3665	253.117	POS	0.0235742	0.0560958	1.23273	0.0144614	0.014739	0.420249	-1.25068
2738						41.4163	772.576	POS	0.339163	0.0494162	1.20953	0.00078765	0.0025873	6.8634	2.77892
2739			D	2',3',6'-Tris-O-(3,4,5-trihydroxybenzoyl)-3'-Glucosyl-2',4',6'-trihydroxyacetophenone	-11.0096	41.4258	787.599	POS	1.421	0.518037	1.06247	0.00654874	0.0089367	2.74304	1.45578
2740						41.5448	86.9524	POS	0.509353	0.40041	1.10131	0.0407044	0.0307355	1.27208	0.347188
2742						41.5448	87.1763	POS	0.429819	0.23119	1.28192	0.00146266	0.00365706	1.85916	0.894651
2743						41.5448	87.2879	POS	0.216136	0.113096	1.28946	0.00138505	0.00354515	1.91109	0.934396
2746						41.5448	784.576	POS	11.6497	6.66618	1.27826	0.00207977	0.00448097	1.74759	0.805365
2747						41.5448	785.58	POS	5.22708	2.91688	1.28146	0.00193162	0.00428978	1.79201	0.841581
2748						41.6524	786.592	POS	3.72781	1.83546	1.29421	0.000964215	0.00288401	2.031	1.02219
2754						42.0936	771.565	POS	0.260106	0.084221	1.2952	0.000283721	0.00152062	3.08837	1.62685
2755						42.1508	87.5119	POS	0.0149895	0.00473906	1.28945	0.0305136	0.0249414	3.16296	1.66128
2757						42.2012	769.549	POS	0.14877	0.0662202	1.30023	0.000370538	0.00174198	2.2466	1.16774
2758						42.2896	70.0646	POS	0.0184403	0.00619765	1.24966	0.00162525	0.00387962	2.97536	1.57307
2759						42.316	773.581	POS	0.16357	0.0104076	1.31654	0.000106735	0.000922944	15.7164	3.9742
2761						42.487	157.096	POS	7.57042	5.58844	1.26413	0.00489999	0.00743834	1.35466	0.437929
2762						42.487	158.099	POS	0.584991	0.431472	1.2453	0.00708721	0.00939901	1.3558	0.439146
2763						42.487	179.078	POS	0.203784	0.159628	1.14456	0.0253989	0.0218686	1.27662	0.352328
2765			D	2,3,4,7,8,9,15,22,23,28-decahydroxy-14-(hydroxymethyl)-12,27,31,34-tetraoxo-13,25,32,35-tetraoxaoctacyclo[14.13.3.3]pentatriaconta-1,3,5(30),6,8,10,19(24),20,22-nonaene-20-carboxylic acid	14.3296	42.6482	757.552	POS	0.427621	0.312134	1.2302	0.00559658	0.00810713	1.36999	0.454168
2766						42.7472	756.546	POS	0.879355	0.645317	1.20222	0.0100328	0.0117002	1.36267	0.446438
2768						42.8724	759.565	POS	0.920712	0.655044	1.20265	0.0108968	0.0123278	1.40557	0.491158
2773						43.2597	254.148	POS	0.0716977	0.0389567	1.27747	0.00462214	0.00719271	1.84045	0.880057
2774						43.3336	766.53	POS	0.0175778	0.0284111	1.21011	0.0145043	0.0147686	0.618696	-0.692698
2776						43.5181	226.125	POS	0.0537061	0.0848807	1.30215	0.0009705	0.0028936	0.632724	-0.660352
2777						43.5181	243.151	POS	0.148035	0.225234	1.30092	0.000501573	0.00202181	0.657251	-0.605484
2780			D	Tetrahydroxypteridine	-3.28879	43.9639	197.127	POS	0.0628034	0.0891754	1.31278	0.000266888	0.00147246	0.704268	-0.505803
2781						44.0565	112.075	POS	0.0185484	0.00926525	1.18768	0.00520433	0.00773775	2.00193	1.00139
2782						44.1837	267.143	POS	0.00308568	0.0094387	1.13739	0.0436168	0.0323813	0.326918	-1.613
2784						44.3108	251.148	POS	0.664656	0.851205	1.29276	0.00178766	0.00410055	0.780841	-0.356899
2785			D	TG(22:1(13Z)/o-18:0/22:1(13Z))	5.45348	44.4362	986.69	POS	0.00235971	0.00539527	1.20825	0.0212996	0.0192646	0.437367	-1.19308
2786						44.5043	173.099	POS	0.0757885	0.0832532	1.10909	0.0412117	0.0310123	0.910337	-0.135527
2788						44.7203	131.08	POS	0.0246234	0.0383181	1.30326	0.0146364	0.0148591	0.642606	-0.637995
2791						44.9486	290.169	POS	0.00751377	0.000832128	1.01256	0.00248319	0.00495758	9.02959	3.17466
2793						45.1395	181.107	POS	0.00634848	0.0142389	1.32032	6.10055e-05	0.000725369	0.445855	-1.16535
2795						45.196	145.096	POS	0.00170377	0.0267699	1.32986	0.00163723	0.00389588	0.0636451	-3.97381
2797			D	4-Bromocatechol	7.48567	45.4878	190.015	POS	0.0207492	0.032492	1.18147	0.0178633	0.0170566	0.638594	-0.647029
2798						45.5143	82.2806	POS	0.0599205	0.0810067	1.21077	0.0169989	0.0164747	0.739698	-0.434991
2803			D	Ferrichrome	-12.4693	45.6008	741.519	POS	0.630016	0.912971	1.23251	0.00940102	0.0112161	0.690073	-0.535179
2804						45.8196	82.3921	POS	0.0117616	0.028945	1.08128	0.0195119	0.0181255	0.406344	-1.29923
2806						45.9352	82.84	POS	0.0827785	0.0535565	1.26106	0.00215643	0.00457549	1.54563	0.628195
2807						46.0628	237.122	POS	0.405642	0.481734	1.12946	0.0324908	0.0260831	0.842044	-0.248032
2809						46.5168	745.552	POS	2.54639	1.70481	1.25263	0.00260546	0.00509109	1.49365	0.578838
2810						46.5472	82.0566	POS	0.00341746	0.0107397	1.2629	0.00311887	0.0056615	0.318208	-1.65196
2812						46.7019	186.075	POS	0.0425059	0.0616188	1.28477	0.00108949	0.00308123	0.689821	-0.535706
2813						46.7346	82.7284	POS	0.198893	0.13004	1.25282	0.00404505	0.00664623	1.52948	0.613037
2814						46.754	164.081	POS	0.190086	0.237346	1.23347	0.00555418	0.00806812	0.80088	-0.320343
2818						47.134	184.107	POS	0.138329	0.260407	1.32105	0.000266741	0.00147203	0.531204	-0.912662
2820			D	Arsenocholine	23.7979	47.2777	166.096	POS	0.0113721	0.0428933	1.29437	0.000122493	0.000981937	0.265126	-1.91525
2822			D	Bromazepam	-4.82034	47.3254	317.159	POS	0.0112608	0.0161284	1.1592	0.0186234	0.0175562	0.698198	-0.518291
2824						47.5137	229.062	POS	0.0216818	0.0304481	1.25766	0.00569206	0.00819419	0.712093	-0.489863
2825			D	2,3,4,7,8,9,15,21,22,23,28-undecahydroxy-14-(hydroxymethyl)-13,25,32,35-tetraoxaoctacyclo[14.13.3.3]pentatriaconta-1,3,5(30),6,8,10,19,21,23-nonaene-12,27,31,34-tetrone	-16.1663	47.5154	729.519	POS	0.0472779	0.0182911	1.29856	0.00309584	0.00563574	2.58475	1.37003
2828						47.739	731.538	POS	0.12799	0.0275992	1.28927	0.00270126	0.00519791	4.63744	2.21333
2829						47.7711	732.545	POS	0.0444938	0.0099426	1.27658	0.00917264	0.0110369	4.47507	2.16191
2830			D	Chlorhexidine glucote	17.8219	47.7949	898.78	POS	0.134691	0.0706562	1.15741	0.0227559	0.0201796	1.90629	0.930771
2831						47.8122	872.765	POS	0.0477077	0.0203227	1.28827	0.00164243	0.00390297	2.3475	1.23113
2833			D	[Gallocatechin(4alpha->8)]2catechin	6.05934	48.0185	899.784	POS	0.0777258	0.0420074	1.12862	0.0233622	0.0205747	1.85029	0.887749
2834						48.0347	246.089	POS	0.0969826	0.119555	1.11014	0.0303743	0.0248612	0.8112	-0.30187
2837						48.3886	201.122	POS	0.051671	0.0401173	1.13155	0.0409738	0.0308827	1.288	0.36513
2838						48.4246	183.057	POS	0.050671	0.0787019	1.31093	0.00027368	0.00149223	0.643835	-0.635238
2839						48.4458	241.11	POS	0.0186326	0.00993372	1.07465	0.0399141	0.0303005	1.87569	0.907425
2843						48.7009	223.116	POS	0.0567617	0.0788562	1.29903	0.000535176	0.00209507	0.719813	-0.474306
2845						48.8186	341.109	POS	0.0052361	0.00240607	1.16087	0.025131	0.0217017	2.1762	1.12181
2847			D	2-Deoxy-D-ribose 1-phosphate	14.0103	48.8435	215.121	POS	0.00440043	0.00858279	1.20676	0.0159267	0.0157343	0.512704	-0.963801
2848						48.9097	266.087	POS	0.0143902	0.00703867	1.13692	0.0352571	0.0276869	2.04445	1.03171
2850						48.9191	79.6138	POS	0.05446	0.033004	1.31488	8.05816e-05	0.000815047	1.6501	0.722556
2852			D	N(omega)-(ADP-D-ribosyl)-L-arginine	10.1368	49.0617	716.516	POS	1.48535	1.08986	1.29072	0.0102035	0.0118272	1.36288	0.446658
2853			D	[2,6-dihydroxy-4-({[3-hydroxy-6-(hydroxymethyl)-2,5-bis(3,4,5-trihydroxybenzoyloxy)oxan-4-yl]oxy}carbonyl)phenyl]oxidanesulfonic acid	-20.457	49.072	717.523	POS	0.680077	0.467765	1.27785	0.00177679	0.004086	1.45389	0.539915
2855						49.2719	197.09	POS	0.0935391	0.119616	1.18377	0.0125876	0.0134851	0.781993	-0.354772
2856						49.3297	275.046	POS	0.00324134	0.00677937	1.11199	0.0267114	0.0226723	0.478118	-1.06456
2857						49.3362	227.137	POS	0.0881075	0.138288	1.24593	0.00645226	0.00885472	0.637129	-0.650342
2858						49.343	886.778	POS	0.00584156	0.000344094	1.16152	0.00354999	0.00613136	16.9767	4.08548
2860						49.3667	79.7254	POS	0.0147863	0.00754793	1.28633	0.00432559	0.00691764	1.95898	0.970105
2861						49.4948	288.142	POS	0.00238519	0.00458	1.20222	0.0108715	0.0123099	0.520783	-0.941245
2868						49.794	874.778	POS	0.0570892	0.0210374	1.32214	1.70661e-05	0.000438731	2.7137	1.44026
2871						49.8123	339.287	POS	0.0556358	0.0139461	1.3165	0.0175851	0.016871	3.98934	1.99615
2873						50.2111	340.105	POS	0.113392	0.0464398	1.10696	0.0279742	0.0234439	2.44171	1.28789
2874			D	3,4,5-trihydroxy-6-(2-hydroxy-4-{3,5,7-trihydroxy-4-[3,5,7-trihydroxy-2-(3-hydroxyphenyl)-3,4-dihydro-2H-1-benzopyran-8-yl]-6-[3,4,5-trihydroxy-6-(hydroxymethyl)oxan-2-yl]-3,4-dihydro-2H-1-benzopyran-2-yl}phenoxy)oxane-2-carboxylic acid	-4.01616	50.2111	901.796	POS	0.0649195	0.0273806	1.32005	5.52322e-05	0.00069258	2.371	1.2455
2875						50.2179	900.792	POS	0.10894	0.0466253	1.31667	4.14622e-05	0.000619839	2.33651	1.22435
2877						50.4051	108.055	POS	1.10745	0.251552	1.29461	0.0310285	0.0252394	4.40246	2.13831
2878						50.4051	331.111	POS	0.00622208	0.011097	1.2888	0.00134106	0.00347982	0.560701	-0.834696
2879						50.4051	719.534	POS	0.601278	0.261145	1.27707	0.00666758	0.00903643	2.30247	1.20318
2880						50.4972	70.0282	POS	0.092728	0.199564	1.18413	0.00645268	0.00885508	0.464652	-1.10578
2883						50.5735	688.485	POS	0.00384216	0.000605959	1.0047	0.000724796	0.00247008	6.34062	2.66462
2887						50.7987	431.2	POS	0.0187105	0.0671868	1.31712	1.63054e-05	0.000432204	0.278485	-1.84433
2891						50.9917	153.057	POS	0.0169545	0.00636989	1.21858	0.00159102	0.00383383	2.66167	1.41233
2892						51.008	206.101	POS	0.0220092	0.0100619	1.29791	0.000460442	0.00193875	2.18739	1.12921
2893						51.08	875.783	POS	0.029315	0.00874213	1.31427	5.13048e-05	0.000668987	3.3533	1.74558
2894						51.1274	79.8379	POS	0.0433458	0.00783121	1.28386	0.00012987	0.00100691	5.535	2.46858
2903						51.5962	254.1	POS	0.00845422	0.00441329	1.15244	0.0108982	0.0123288	1.91563	0.937819
2904						51.5962	902.804	POS	0.0231481	0.00580882	1.26435	0.00154368	0.00376906	3.98499	1.99458
2909						52.0147	475.255	POS	0.00669457	0.0309177	1.20656	0.00101506	0.00295985	0.216529	-2.20737
2910						52.0261	720.538	POS	0.0665714	0.0213169	1.20195	0.0159569	0.0157551	3.12294	1.64291
2911						52.1743	476.258	POS	0.000117474	0.00265227	1.21961	0.00180052	0.00411766	0.0442917	-4.49682
2914						52.3821	511.298	POS	0.107325	0.00734679	1.31192	0.000157632	0.00109445	14.6084	3.86872
2915						52.4198	284.101	POS	0.00879079	0.0122868	1.2212	0.0114967	0.0127529	0.715466	-0.483045
2919						52.4579	110.071	POS	0.0936333	0.016121	1.17555	0.000885148	0.00275798	5.80817	2.53808
2925						53.2934	375.185	POS	0.000667465	0.00894389	1.27804	6.37108e-05	0.000739593	0.074628	-3.74414
2926						53.3209	112.058	POS	0.0307489	0.00637233	1.24936	0.000288166	0.00153288	4.82538	2.27064
2927						53.3252	218.091	POS	0.0252517	0.0146243	1.30821	0.0004863	0.00198931	1.72669	0.788009
2929						53.4652	876.787	POS	0.00739091	0.000814322	1.04727	0.00452327	0.00710242	9.07615	3.18208
2932						53.6724	145.06	POS	0.013897	0.0204093	1.20584	0.00995587	0.0116424	0.680914	-0.554455
2935			D	Rose bengal	16.2701	53.7773	1018.66	POS	0.00432999	0.00862376	1.25772	0.00173519	0.00402963	0.502099	-0.993955
2940						53.9912	1017.66	POS	0.00783663	0.015722	1.23203	0.0131751	0.0138692	0.49845	-1.00448
2942						54.1875	452.179	POS	2.59483e-05	0.00622017	1.32948	0.0375908	0.0289944	0.00417164	-7.90517
2943			D	Dichlormid	-7.50198	54.2184	209.091	POS	0.207221	0.246053	1.19943	0.0128765	0.0136707	0.842178	-0.247803
2946						54.2256	200.236	POS	0.00474132	0.00259238	1.20799	0.0178699	0.017061	1.82895	0.871013
2948						54.248	355.184	POS	0.0762851	0.0955668	1.19891	0.0123218	0.0133113	0.798239	-0.325108
2949						54.453	512.302	POS	0.0103333	0.00283618	1.25556	0.00211643	0.00452653	3.6434	1.86529
2953			D	Metobromuron	11.6002	54.6248	260.11	POS	0.0713678	0.0810084	1.18876	0.0171406	0.0165709	0.880992	-0.182798
2955			D	Barban	-6.27485	54.6396	259.106	POS	0.500449	0.613567	1.19819	0.0133066	0.0139563	0.815639	-0.293997
2956			D	S-(4-Bromophenyl)-mercaptopyruvate	20.4898	54.6433	276.132	POS	2.19869	2.71941	1.22303	0.00770676	0.00991853	0.808516	-0.306651
2958			D	6-Phospho-D-glucote	-23.9278	54.6491	277.136	POS	0.311805	0.385833	1.18217	0.0152784	0.0152916	0.808135	-0.307332
2959						54.6527	487.227	POS	0.0021199	0.00605759	1.28689	0.00460351	0.00717583	0.349958	-1.51475
2961						54.8663	314.088	POS	0.0102011	0.0158393	1.21155	0.0063708	0.00878492	0.644041	-0.634776
2963						54.8985	987.622	POS	0.00109524	0.00517817	1.18054	0.0222294	0.0198529	0.211512	-2.24119
2964			D	D-Ribose 5-diphosphate	-2.25331	55.0849	311.096	POS	0.00968423	0.0208345	1.2376	0.00484237	0.00738832	0.464818	-1.10526
2967						55.1002	989.635	POS	0.00286046	0.00589435	1.1049	0.031841	0.0257038	0.485288	-1.04309
2968						55.1102	986.618	POS	0.00311598	0.0100441	1.20378	0.0112885	0.0126072	0.310229	-1.6886
2971			D	Zn-Bacteriochlorophyll a	13.5043	55.3068	953.628	POS	0.0135496	0.0215955	1.13627	0.041084	0.0309428	0.627428	-0.672479
2972						55.3889	930.628	POS	0.00978836	0.0042869	1.30585	0.000321391	0.001623	2.28332	1.19113
2974						55.4967	489.18	POS	0.0107834	0.0226544	1.30398	0.000159147	0.00109884	0.475993	-1.07099
2975						55.5133	267.075	POS	0.0236541	0.0416151	1.29771	0.0023742	0.00483422	0.568402	-0.815016
2976			D	TG(18:3(6Z,9Z,12Z)/24:1(15Z)/o-18:0)	5.85753	55.5133	954.629	POS	0.00627427	0.0113899	1.11524	0.0358127	0.0280006	0.550864	-0.860231
2983						55.5505	181.096	POS	0.442934	0.616208	1.30525	0.000458399	0.00193463	0.718806	-0.476326
2986			D	Turgorin	0.0511552	55.6747	412.323	POS	0.00265899	2.56196e-05	1.33092	0.0101802	0.0118099	103.788	6.69749
2987						55.8768	182.099	POS	0.032607	0.0474102	1.24292	0.00864033	0.0106464	0.687762	-0.540018
2988			D	CMP-N-trimethyl-2-aminoethylphosphote	-15.3735	55.9232	474.332	POS	0.00774961	0.00403485	1.06762	0.0435948	0.0323685	1.92067	0.941608
2989						55.9293	196.078	POS	0.14395	0.176055	1.17343	0.0178475	0.0170461	0.817644	-0.290455
2990						55.9293	246.098	POS	0.231158	0.32298	1.30158	0.00086831	0.00272977	0.715703	-0.482567
2991						55.9293	390.167	POS	0.00815441	0.0132477	1.25292	0.00479326	0.00734529	0.615534	-0.700089
2994						55.9432	195.075	POS	1.65915	1.98803	1.18398	0.0169431	0.0164367	0.834572	-0.260891
2995						55.9432	212.101	POS	1.87496	2.25123	1.23233	0.00688711	0.0092277	0.832859	-0.263856
2996			D	2-Phosphinomethylmalate	15.2111	55.9511	213.105	POS	0.176175	0.213578	1.12719	0.0298475	0.0245558	0.824874	-0.277754
3001						56.3787	531.266	POS	0.00412365	0.000964154	1.29935	0.00179684	0.00411278	4.27696	2.09659
3003			D	N-Hydroxy-MeIQx	5.68937	56.614	230.246	POS	0.480223	0.294654	1.27229	0.00515945	0.00769424	1.62979	0.704682
3004			D	1,2,3,4,6,7,8-Heptachlorodibenzofuran	-17.815	56.627	410.307	POS	0.00546522	0.000130154	1.2416	0.0233802	0.0205864	41.9904	5.39199
3013						58.3556	480.207	POS	0.00905946	0.0168928	1.10817	0.0360247	0.0281196	0.536292	-0.89891
3014						58.5787	510.241	POS	0.000571044	0.0108961	1.14597	0.0042251	0.00682166	0.0524079	-4.25407
3015						59.8829	664.307	POS	0.00359365	0.0639903	1.32473	0.0165141	0.0161425	0.0561592	-4.15433
3017						59.9126	175.085	POS	0.0644596	0.0398478	1.22939	0.0105381	0.0120718	1.61765	0.693896
3020						60.3578	83.0485	POS	0.0685877	0.0234549	1.25894	0.00262477	0.00511289	2.92424	1.54806
3021						60.3588	404.157	POS	0.0375482	0.0622149	1.0709	0.0452953	0.0333521	0.603524	-0.728517
3028			D	Geraniin	-5.84739	61.2349	953.647	POS	0.0336227	0.0113642	1.13846	0.0187093	0.017612	2.95864	1.56493
3031						61.8887	952.64	POS	0.0693191	0.0307204	1.04696	0.0301363	0.0247236	2.25645	1.17405
3032						62.101	70.0642	POS	0.0620632	0.0755543	1.09672	0.0363808	0.0283186	0.821439	-0.283775
3035						62.1056	237.124	POS	1.20307	1.43032	1.13032	0.0323905	0.0260236	0.841119	-0.249618
3036						62.321	235.117	POS	168.739	200.156	1.14123	0.0275207	0.0231684	0.843037	-0.246331
3038						62.5352	82.0513	POS	0.11588	0.149886	1.26199	0.00499872	0.00753623	0.77312	-0.371237
3039			D	1,1-Dichloro-2,2-diphenylethane	-24.1311	62.7629	252.152	POS	1.39416	2.10882	1.25961	0.00413897	0.00673848	0.661109	-0.59704
3040						63.1953	251.148	POS	14.4369	17.326	1.21141	0.010299	0.0118976	0.833253	-0.263174
3042			D	DP+	-18.4298	63.8167	745.406	POS	0.122152	0.045793	1.27674	0.0010264	0.00297626	2.66748	1.41548
3043						63.8383	743.394	POS	0.450459	0.197732	1.29227	0.00376269	0.00635839	2.27813	1.18785
3044						63.8454	744.398	POS	0.166948	0.0722343	1.28934	0.028251	0.0236108	2.3112	1.20864
3045						64.2511	741.378	POS	0.103614	0.0395559	1.24105	0.0111414	0.0125031	2.61942	1.38925
3047						64.265	285.132	POS	0.70759	0.846078	1.17967	0.0179447	0.0171105	0.836317	-0.257878
3051						64.6819	719.394	POS	0.0168822	0.0378232	1.08675	0.0391516	0.0298764	0.446346	-1.16376
3053						64.7355	717.379	POS	0.0280893	2.56196e-05	1.33176	0.00200318	0.00438358	1096.4	10.0986
3055						65.1201	759.426	POS	0.0294944	0.00670194	1.30159	0.0226411	0.0201088	4.40088	2.13779
3057						65.7767	202.215	POS	0.0711427	0.0127419	1.31796	6.61532e-05	0.000751867	5.58335	2.48113
3058						65.988	205.072	POS	0.0191624	0.0104168	1.10225	0.0493727	0.0356778	1.83956	0.879357
3059						65.9961	511.299	POS	0.0465127	0.0107603	1.27965	0.00439189	0.00697996	4.32261	2.1119
3060						66.0058	409.303	POS	0.0619949	0.00102194	1.17055	0.0375751	0.0289855	60.6638	5.92276
3062						66.1775	510.287	POS	0.0750517	0.0214761	1.30418	0.0255597	0.0219683	3.49466	1.80515
3064						66.2238	719.534	POS	0.082625	0.0161817	1.29397	3.99257e-05	0.000611967	5.10606	2.35221
3065						66.4176	491.274	POS	0.208336	0.0554982	1.30549	0.000590705	0.00221463	3.75392	1.9084
3066			D	Dihydrostreptomycin 3'alpha,6-bisphosphate	-12.4467	66.4176	744.548	POS	0.347249	0.226754	1.14514	0.0139588	0.0143938	1.53139	0.614843
3067						66.4193	465.258	POS	0.0155291	0.00153068	1.27504	0.00637583	0.00878923	10.1452	3.34273
3070						66.4211	473.263	POS	0.0535889	0.0111208	1.27742	0.000420782	0.00185525	4.8188	2.26867
3072						66.4674	84.0801	POS	0.308283	0.169887	1.14325	0.0161514	0.0158904	1.81463	0.859675
3073						66.4682	474.267	POS	0.0085798	2.56196e-05	1.33147	0.00248848	0.00496345	334.892	8.38755
3074						66.6505	492.276	POS	0.0478387	0.00814884	1.32997	7.25927e-06	0.000310024	5.87061	2.55351
3075						66.674	489.258	POS	0.0828275	0.0151567	1.30652	0.0372449	0.0287973	5.46473	2.45015
3077						66.9067	252.108	POS	0.52208	2.56196e-05	1.33174	0.00174742	0.00404632	20378.2	14.3147
3080			D	Bromodiphenhydramine	-7.86919	67.1488	335.256	POS	0.00474285	2.56196e-05	1.32626	0.0449603	0.0331596	185.126	7.53236
3081			D	Fosetyl	-16.0188	67.3154	111.054	POS	1.3837	0.322454	1.3143	1.93005e-05	0.000455807	4.29116	2.10137
3083						67.3901	785.582	POS	0.359023	0.206824	1.21874	0.0227736	0.0201905	1.73588	0.79567
3087						68.2714	692.338	POS	0.00558895	2.56196e-05	1.33142	0.00467051	0.0072363	218.151	7.76919
3089			D	Ansamitocinoside P-3	21.4153	68.6406	784.283	POS	0.0379564	0.0802076	1.23117	0.0130692	0.0137987	0.473227	-1.0794
3092						69.1197	913.865	POS	0.00847793	2.56196e-05	1.33093	0.0117634	0.0129366	330.916	8.37032
3093						69.4828	603.226	POS	0.0153354	0.0320278	1.13709	0.0257279	0.0220723	0.478814	-1.06246
3094						69.4912	419.176	POS	0.632455	0.916384	1.23968	0.00857901	0.0106003	0.690164	-0.53499
3101						70.3437	602.23	POS	0.0864878	0.150154	1.2713	0.00347175	0.00604613	0.575993	-0.795876
3102						70.3491	601.229	POS	0.365216	0.598103	1.27574	0.00495852	0.00749617	0.610623	-0.711645
3110						71.1703	1177.38	POS	0.0238109	0.0718114	1.24917	0.00421446	0.00681141	0.331576	-1.59259
3116						71.3521	935.306	POS	0.218482	0.291739	1.21567	0.0103011	0.0118991	0.748896	-0.417162
3118						71.3964	1162.63	POS	0.0162407	0.0471834	1.25715	0.00114787	0.00317489	0.344204	-1.53866
3119						71.4348	1116.87	POS	0.126185	0.181094	1.16924	0.0207404	0.018907	0.69679	-0.521204
3120						71.4608	916.283	POS	0.132208	0.159418	1.20081	0.0101476	0.0117857	0.829318	-0.270002
3121						71.4717	965.618	POS	0.0516449	0.0213434	1.24964	0.00301477	0.00554385	2.41971	1.27484
3123						71.5068	1179.04	POS	0.0242693	0.0562875	1.26251	0.00587979	0.00836225	0.431166	-1.21369
3124			D	Trihexosylceramide (d18:1/16:0)	7.96608	71.558	1025.34	POS	0.183598	0.268336	1.2677	0.00219838	0.004626	0.68421	-0.547488
3126						71.5836	660.226	POS	0.253155	0.325559	1.21014	0.00926222	0.0111068	0.7776	-0.3629
3128						71.5964	185.066	POS	5.09395	5.80963	1.14455	0.0280285	0.0234767	0.876811	-0.189662
3129						71.5964	650.214	POS	0.320626	0.416102	1.24686	0.0070833	0.00939563	0.770547	-0.376046
3130						71.5964	812.606	POS	0.097133	0.153707	1.2409	0.0105011	0.012045	0.631937	-0.662147
3131						71.5964	843.782	POS	0.357062	0.489891	1.22234	0.00724038	0.00953038	0.72886	-0.456286
3132						71.5964	934.309	POS	0.631424	0.876871	1.2438	0.00556556	0.00807861	0.720087	-0.473756
3133			D	TG(16:0/22:4(7Z,10Z,13Z,16Z)/24:1(15Z))	20.3099	71.5964	994.664	POS	0.22366	0.344863	1.24752	0.00596857	0.00844032	0.648547	-0.624718
3134						71.5964	1025.84	POS	0.191642	0.278123	1.31645	0.000152305	0.00107861	0.689055	-0.537309
3135						71.5964	1116.7	POS	0.131693	0.197442	1.23376	0.0102957	0.0118951	0.666998	-0.584246
3136						71.5964	1117.86	POS	0.0836817	0.134537	1.29592	0.00125587	0.00334825	0.621996	-0.685023
3137						71.5964	1118.37	POS	0.196661	0.284012	1.1988	0.0152098	0.015246	0.692442	-0.530235
3138						71.5964	1178.72	POS	0.0576502	0.100961	1.25076	0.0045269	0.00710576	0.571015	-0.808399
3139						71.6091	103.702	POS	0.0110166	0.0278562	1.27145	0.00944925	0.0112538	0.395481	-1.33832
3143			D	3,4,5-trihydroxy-6-(2-hydroxy-4-{5-hydroxy-4-oxo-6,8-bis[3,4,5-trihydroxy-6-(hydroxymethyl)oxan-2-yl]-7-[(3,4,5-trihydroxy-6-methyloxan-2-yl)oxy]-4H-chromen-2-yl}phenoxy)oxane-2-carboxylic acid	18.9112	71.6095	933.812	POS	0.293125	0.408904	1.24799	0.0041355	0.0067351	0.716855	-0.480247
3144						71.6107	812.273	POS	0.151583	0.226962	1.27642	0.00152703	0.00374602	0.667879	-0.582342
3145						71.6223	73.1926	POS	0.0487917	0.0675123	1.2872	0.00161677	0.00386835	0.722708	-0.468515
3147			D	trans-3-Chloro-2-propene-1-ol	8.9028	71.6223	93.5323	POS	0.0696842	0.101526	1.28344	0.00134413	0.00348443	0.686366	-0.54295
3148						71.6223	186.058	POS	4.13652	4.70673	1.10981	0.041544	0.0311926	0.878851	-0.186309
3150						71.6223	287.161	POS	23.1864	28.4553	1.21028	0.0116352	0.0128487	0.814835	-0.29542
3151			D	AminoDAHP	-13.028	71.6223	288.165	POS	2.39981	2.93337	1.22651	0.00830407	0.0103911	0.818105	-0.289642
3152			D	2-Dehydro-3-deoxy-D-arabino-heptote 7-phosphate	15.5889	71.6223	289.158	POS	0.945497	1.14472	1.13774	0.0314641	0.0254892	0.825964	-0.27585
3153			D	1-Phosphatidyl-1D-myo-inositol 3-phosphate	-2.9165	71.6223	471.22	POS	0.270031	0.321435	1.09499	0.0457009	0.0335843	0.84008	-0.251401
3154						71.6223	550.172	POS	2.33338	2.87532	1.23164	0.00735494	0.00962734	0.811518	-0.301304
3155						71.6223	551.176	POS	0.463439	0.574463	1.18451	0.0186518	0.0175747	0.806735	-0.309833
3156						71.6223	568.203	POS	1.75114	2.1543	1.16633	0.0222847	0.0198875	0.812859	-0.298923
3157						71.6223	569.194	POS	1.18249	1.45786	1.21349	0.0109286	0.0123507	0.811118	-0.302017
3158						71.6223	658.727	POS	1.39916	1.82423	1.2141	0.0104515	0.012009	0.766983	-0.382733
3159						71.6223	659.23	POS	0.664016	0.85398	1.22307	0.0104061	0.011976	0.777554	-0.362984
3160						71.6223	733.227	POS	1.05264	1.28944	1.18683	0.0149081	0.0150437	0.81635	-0.292741
3161						71.6223	741.742	POS	0.299711	0.367297	1.13029	0.0248551	0.0215288	0.815991	-0.293375
3162						71.6223	750.253	POS	1.39951	1.79761	1.20622	0.0115617	0.012798	0.778537	-0.361162
3163						71.6223	750.754	POS	0.548114	0.719623	1.29741	0.00122948	0.00330601	0.761667	-0.392767
3164						71.6223	751.253	POS	0.669888	0.855752	1.27444	0.00223172	0.00466556	0.782806	-0.353274
3165						71.6223	751.754	POS	0.252757	0.330536	1.25641	0.00418782	0.0067858	0.764688	-0.387057
3166						71.6223	842.783	POS	1.29	1.70335	1.24882	0.00513313	0.0076686	0.757327	-0.401012
3167						71.6223	843.282	POS	0.641187	0.851136	1.25475	0.00421685	0.0068137	0.753332	-0.408643
3168						71.6223	872.959	POS	0.358193	0.551611	1.28646	0.00101554	0.00296055	0.649359	-0.622911
3169			D	PC(18:0/24:1(15Z))	-4.95189	71.6223	873.292	POS	0.251225	0.369007	1.23982	0.00581294	0.00830287	0.680814	-0.554666
3170						71.6223	933.307	POS	0.833382	1.12617	1.23437	0.00602085	0.00848588	0.740012	-0.43438
3171						71.6223	933.641	POS	0.274128	0.405349	1.22913	0.00536763	0.00789387	0.676278	-0.564313
3172						71.6223	933.975	POS	0.346907	0.513265	1.2434	0.00413816	0.00673769	0.675881	-0.565158
3173			D	TG(16:0/24:0/o-18:0)	10.7179	71.6223	934.643	POS	0.186308	0.299823	1.282	0.00214917	0.00456666	0.621395	-0.686418
3174						71.6223	994.994	POS	0.29342	0.456865	1.30842	0.000319625	0.0016184	0.642246	-0.638803
3175						71.6223	995.326	POS	0.226331	0.336139	1.25392	0.00551828	0.00803493	0.673326	-0.570623
3177						71.6223	1024.84	POS	0.241918	0.330467	1.21761	0.0115001	0.0127552	0.732049	-0.449987
3178						71.6223	1026.34	POS	0.116934	0.168344	1.29107	0.00262195	0.00510972	0.694611	-0.525722
3179						71.6223	1055.35	POS	0.148465	0.202375	1.17007	0.0178605	0.0170547	0.733614	-0.446907
3180						71.6223	1055.68	POS	0.17224	0.263654	1.28469	0.00117898	0.00322313	0.653282	-0.614222
3181						71.6223	1056.01	POS	0.228592	0.346035	1.22905	0.00699149	0.00931728	0.660605	-0.59814
3182						71.6223	1056.35	POS	0.181078	0.290359	1.23849	0.00697665	0.0093046	0.623634	-0.681228
3183						71.6223	1116.36	POS	0.451312	0.620748	1.28527	0.00134339	0.00348332	0.727046	-0.459881
3184						71.6223	1117.03	POS	0.174794	0.298282	1.25849	0.00256428	0.0050463	0.586001	-0.771024
3185						71.6223	1117.37	POS	0.39186	0.557204	1.25127	0.00419408	0.00679182	0.703261	-0.507867
3186						71.6223	1162.88	POS	0.0208023	0.0608013	1.25867	0.00259312	0.00507724	0.342136	-1.54736
3188						71.6462	873.625	POS	0.189439	0.268664	1.22293	0.00821721	0.010324	0.705115	-0.504069
3190						71.6595	659.728	POS	0.642508	0.810131	1.10425	0.039814	0.0302451	0.793091	-0.334441
3191			D	CE(11D6)	4.04934	71.6595	734.229	POS	0.277761	0.334791	1.22322	0.00816701	0.010285	0.829655	-0.269417
3193			D	TG(10:0/10:0/i-24:0)	21.4341	71.6595	752.254	POS	0.210602	0.278081	1.25081	0.00553496	0.00805037	0.757338	-0.40099
3194						71.6595	811.273	POS	0.208799	0.309322	1.23913	0.0057298	0.00822831	0.675022	-0.566994
3195			D	6-{[6,7,11,12,13,22,23-heptahydroxy-3,16-dioxo-21-(3,4,5-trihydroxybenzoyloxy)-2,17,20-trioxatetracyclo[17.3.1.0tricosa-4,6,8,10,12,14-hexaen-8-yl]oxy}-3,4,5-trihydroxyoxane-2-carboxylic acid	24.6808	71.6595	811.606	POS	0.189186	0.288864	1.27943	0.00188139	0.004223	0.654932	-0.610583
3196			D	betavulgaroside VII	13.0368	71.6595	811.939	POS	0.221462	0.334688	1.27543	0.00196268	0.00433084	0.661696	-0.59576
3197			D	S-Benzoate coenzyme A	-24.7196	71.6595	872.626	POS	0.296007	0.438101	1.24893	0.00497542	0.00751304	0.675659	-0.565634
3198						71.6595	934.807	POS	0.156516	0.216112	1.24796	0.00653795	0.00892758	0.724235	-0.46547
3199						71.6595	995.663	POS	0.184667	0.282113	1.29023	0.00248403	0.00495852	0.654587	-0.611342
3201						71.6595	1118.03	POS	0.0844665	0.128388	1.1951	0.0105131	0.0120537	0.657903	-0.604053
3202						71.6595	1178.05	POS	0.0748886	0.12233	1.25967	0.00574742	0.00824418	0.612187	-0.707955
3203						71.6595	1178.39	POS	0.0673929	0.117028	1.21869	0.00619107	0.00863214	0.575868	-0.79619
3205						71.6751	83.3624	POS	0.047242	0.0611962	1.23982	0.00751606	0.00976192	0.771976	-0.373372
3209						71.6834	654.275	POS	0.0609229	0.0315724	1.22428	0.0182167	0.0172899	1.92962	0.948319
3210			D	8,11,14-Eicosatrienoyl-CoA	0.254532	71.6834	1057.01	POS	0.100224	0.159315	1.2641	0.00208929	0.00449286	0.629091	-0.668659
3211						71.699	872.293	POS	0.286603	0.431031	1.23239	0.00877018	0.0107434	0.664925	-0.588736
3213						71.8353	651.213	POS	0.142537	0.192076	1.10916	0.0424931	0.0317225	0.742091	-0.430333
3214						71.8353	1056.68	POS	0.148679	0.234903	1.28618	0.00271634	0.00521449	0.632937	-0.659866
3215			D	4-Hydroxybutanoic acid	-21.6174	71.8362	105.11	POS	0.0903054	0.118639	1.0689	0.0442845	0.0327694	0.761178	-0.393695
3218						71.8593	1177.72	POS	0.053855	0.0853438	1.17413	0.0109614	0.0123743	0.631035	-0.664208
3221			D	TG(18:4(6Z,9Z,12Z,15Z)/15:0/18:4(6Z,9Z,12Z,15Z))	-15.4259	71.9318	834.267	POS	0.0432389	0.0672858	1.13577	0.0406932	0.0307294	0.642615	-0.637974
3223						71.9835	1118.7	POS	0.0229642	0.034008	1.21781	0.00828804	0.0103788	0.675258	-0.566489
3227						72.0351	1163.13	POS	0.0243503	0.0467348	1.14291	0.0221438	0.0197994	0.521031	-0.940558
3228						72.0707	967.634	POS	0.113367	0.059739	1.28942	0.000925546	0.00282366	1.8977	0.924254
3231						72.1322	321.145	POS	0.0647444	0.0359761	1.14147	0.0254897	0.0219249	1.79965	0.847715
3237						72.4839	138.09	POS	0.0727743	0.0370377	1.20522	0.00994057	0.0116308	1.96487	0.974436
3240						72.5847	294.11	POS	0.0948853	0.0268611	1.23617	0.0196536	0.0182148	3.53244	1.82067
3242						72.9419	696.429	POS	0.0270479	0.145834	1.11909	0.000743714	0.00250443	0.185471	-2.43073
3243						73.2099	523.161	POS	0.183285	0.0501785	1.30408	0.000121144	0.000977189	3.65266	1.86895
3244						73.2338	222.018	POS	0.155818	0.200458	1.1336	0.0340676	0.0270059	0.777309	-0.36344
3245						73.2338	695.426	POS	0.0933176	0.365742	1.27421	0.00085097	0.00270018	0.255146	-1.9706
3246						73.4588	520.161	POS	0.0950171	0.0102153	1.26216	0.00464977	0.00721765	9.30144	3.21745
3253						75.5193	705.405	POS	0.0137064	0.00214242	1.30044	0.0351468	0.0276243	6.39761	2.67753
3254						75.5737	349.126	POS	0.0188471	0.00970741	1.21246	0.0126803	0.013545	1.94152	0.957183
3265						76.3886	421.192	POS	0.0282132	0.0388264	1.17363	0.0308783	0.0251527	0.726649	-0.460669
3266						76.4369	407.288	POS	0.00956632	0.000182818	1.23627	0.00054179	0.00210947	52.3269	5.70948
3267			D	MC-7181	-11.5076	76.4428	361.125	POS	0.0147948	0.00341612	1.09549	0.0480644	0.0349386	4.33088	2.11466
3273						76.8181	320.121	POS	0.1094	0.043674	1.28146	0.00110967	0.00311408	2.50493	1.32477
3274						76.8187	315.143	POS	0.0059516	0.0136372	1.10129	0.0201833	0.0185542	0.436424	-1.1962
3277						76.875	483.269	POS	0.0224475	0.00529004	1.0729	0.0092178	0.0110715	4.24336	2.08521
3280						77.0434	270.109	POS	0.104382	0.148971	1.29646	0.000695386	0.00241811	0.700686	-0.51316
3282						77.253	321.112	POS	0.0367417	0.0127811	1.27912	0.00047313	0.0019639	2.87468	1.5234
3283						77.3127	279.132	POS	0.00422188	0.00605847	1.12633	0.0337912	0.0268459	0.696855	-0.52107
3284						77.4539	237.133	POS	1.10745	1.5291	1.26836	0.0031941	0.00574467	0.72425	-0.465441
3287						77.5951	108.055	POS	1.04891	0.177752	1.30438	2.81531e-05	0.000537004	5.90099	2.56096
3288						77.5951	333.131	POS	0.00609338	0.0144538	1.27886	0.00889734	0.0108373	0.421577	-1.24613
3290			D	Deamino-alpha-keto-demethylphosphinothricin	-12.1946	77.6827	167.074	POS	0.0434229	0.0235213	1.29111	0.000411575	0.00183473	1.84611	0.884491
3292						77.7482	422.237	POS	0.0124419	0.000551706	1.32448	0.00646187	0.00886292	22.5517	4.49517
3294						77.8403	465.258	POS	0.0164617	0.00145242	1.30612	0.000124345	0.000988364	11.334	3.50259
3295						77.8522	354.087	POS	0.00463878	0.0135814	1.20499	0.00194641	0.0043094	0.341554	-1.54981
3296						78.0693	383.127	POS	0.000908179	0.00675659	1.18897	0.0374102	0.0288915	0.134414	-2.89525
3297						78.1002	126.065	POS	0.0374401	0.0180211	1.26456	0.00127199	0.0033737	2.07758	1.0549
3299			D	D-Glucosamite-6-phosphate	12.2286	78.1633	276.161	POS	0.0138604	0.00640569	1.17749	0.00575533	0.00825129	2.16377	1.11355
3305						78.2658	785.583	POS	0.202665	0.139603	1.12594	0.0345527	0.0272852	1.45172	0.537765
3306			D	Tectorigenin 4'-sulfate	17.3091	78.2786	381.34	POS	0.000963444	0.0129001	1.18407	0.0299274	0.0246023	0.0746852	-3.74303
3307			D	Sedoheptulose 1,7-bisphosphate	-8.54452	78.3615	371.146	POS	0.011843	0.0185573	1.24577	0.00338831	0.00595615	0.638184	-0.647956
3308			D	2,4-DB	-23.4493	78.4009	250.092	POS	0.0220212	0.0106043	1.27709	0.000932524	0.00283473	2.07662	1.05424
3309			D	5-Amino-6-(5'-phospho-D-ribitylamino)uracil	15.8393	78.436	357.239	POS	0.00360356	2.56196e-05	1.32246	0.0499616	0.0360079	140.656	7.13603
3311						78.7012	520.336	POS	0.20452	0.932892	1.30528	0.00101908	0.00296569	0.219232	-2.18947
3313						78.7501	137.064	POS	0.0777205	0.0275358	1.3208	0.00947343	0.0112727	2.82253	1.49699
3314						78.7976	461.167	POS	0.00647373	0.0118734	1.15848	0.0143919	0.0146911	0.545229	-0.875066
3316						78.8418	174.184	POS	0.167402	0.0209767	1.31445	0.000257445	0.00144418	7.98035	2.99645
3323			D	Potassium dibasic phosphate	24.3319	79.036	175.187	POS	0.0145548	0.00025088	1.22718	0.000493233	0.00200301	58.0149	5.85835
3324						79.1827	346.173	POS	0.00915128	0.0142511	1.06714	0.0417607	0.0313097	0.642147	-0.639024
3326						79.4512	127.086	POS	0.0068482	0.00949618	1.24303	0.00462192	0.00719251	0.721153	-0.471622
3332			D	Furaneol 4-(6-malonylglucoside)	-4.47272	79.5862	377.318	POS	0.00104235	0.0136167	1.26728	0.00569316	0.00819519	0.076549	-3.70747
3337						79.7627	198.111	POS	0.00375353	0.00734704	1.31635	0.000398248	0.0018042	0.51089	-0.968914
3340						79.87	309.116	POS	0.00540081	0.00970455	1.06181	0.0260672	0.0222807	0.556523	-0.845486
3342						79.8957	311.169	POS	0.00607556	0.00152919	1.30915	0.00128858	0.00339961	3.97307	1.99025
3343						79.8986	538.354	POS	0.00193431	2.56196e-05	1.3288	0.0207607	0.0189197	75.5013	6.23843
3349						80.2383	483.149	POS	0.000218949	0.00129682	1.06603	0.00360074	0.00618622	0.168835	-2.56632
3350			D	dUTP	19.07	80.272	469.158	POS	0.00907339	0.0207714	1.27174	0.00788312	0.0100608	0.436821	-1.19489
3351						80.2782	487.289	POS	0.00452879	0.0124832	1.26803	0.0119441	0.0130594	0.362789	-1.4628
3353						80.3251	902.811	POS	0.00247794	0.000163119	1.16713	0.00727992	0.00956396	15.191	3.92515
3358						80.7184	200.09	POS	0.0369213	0.0600083	1.25684	0.0417388	0.0312978	0.61527	-0.700708
3359						80.7184	241.117	POS	0.0065498	0.00920282	1.08934	0.0328957	0.0263223	0.711717	-0.490624
3363						80.9155	176.091	POS	0.000646686	0.00260518	1.1633	0.0031495	0.00569555	0.248231	-2.01024
3365			D	1,7-diphospho-1-epi-valienol	12.9039	81.1399	337.139	POS	0.0537807	0.0384044	1.18811	0.0207432	0.0189087	1.40038	0.485817
3366						81.1399	493.3	POS	0.00439633	0.00819941	1.22391	0.0176109	0.0168883	0.536176	-0.89922
3374						81.4249	230.101	POS	0.302759	0.404892	1.27879	0.00182808	0.004154	0.747754	-0.419365
3376						81.5614	468.288	POS	0.00500035	0.0115793	1.22642	0.0224799	0.0200089	0.431837	-1.21144
3378						81.6072	258.115	POS	0.00169347	0.00485815	1.26535	0.00873937	0.0107205	0.348583	-1.52043
3381						81.6721	491.285	POS	0.00216121	0.00618369	1.1404	0.0104735	0.012025	0.349502	-1.51663
3382						81.6909	114.037	POS	0.00851934	2.56196e-05	1.32899	0.0323893	0.0260229	332.533	8.37735
3386						81.8226	494.284	POS	0.000297743	0.00213919	1.04878	0.0113387	0.0126425	0.139185	-2.84493
3387						81.8966	489.144	POS	0.00614841	0.00259404	1.20007	0.0233011	0.020535	2.3702	1.24501
3389						81.9867	432.247	POS	0.00611292	0.0138002	1.25828	0.0068948	0.00923433	0.442959	-1.17476
3390						81.9867	501.235	POS	0.000337432	0.00608074	1.31601	7.43624e-05	0.000789605	0.0554919	-4.17158
3392						82.0559	313.138	POS	0.0098424	0.0165187	1.21349	0.0137921	0.0142788	0.595835	-0.747015
3396						82.1105	113.034	POS	0.35709	0.0823061	1.32592	0.00738405	0.00965181	4.33856	2.11722
3398						82.2901	154.06	POS	0.0556976	0.0689579	1.1142	0.0346889	0.0273632	0.807704	-0.308101
3399			D	Diclofec	-10.227	82.2901	297.153	POS	0.00415673	0.00867218	1.21198	0.0105692	0.0120942	0.479318	-1.06095
3400						82.4223	289.174	POS	0.0022095	0.00855444	1.24953	0.00152164	0.00373871	0.258287	-1.95295
3401						82.4223	495.315	POS	0.0017689	0.00595476	1.29566	0.00255029	0.00503117	0.297056	-1.75119
3402						82.4223	498.315	POS	0.000914581	0.00532092	1.1595	0.00700154	0.00932586	0.171884	-2.54049
3403						82.4575	527.109	POS	0.000987266	0.00522795	1.20011	0.0121158	0.0131747	0.188844	-2.40474
3405			D	L-Ascorbate 6-phosphate	2.06399	82.5094	257.112	POS	0.039929	0.0803113	1.30957	0.00101817	0.00296438	0.497178	-1.00817
3407						82.5261	315.105	POS	0.0042082	0.00209185	1.25457	0.00636299	0.00877824	2.01171	1.00842
3408						82.5345	759.218	POS	0.00143841	0.000272128	1.01741	0.0180972	0.0172113	5.28581	2.40212
3410			D	PC(16:0/P-18:1(11Z))	5.00308	82.5527	745.088	POS	0.00422021	0.000341543	1.12082	0.0139588	0.0143938	12.3563	3.62718
3411			D	Boscalid	4.54529	82.6812	344.216	POS	0.00442646	0.0114826	1.26765	0.00152123	0.00373815	0.385493	-1.37522
3412						82.6812	491.134	POS	0.000202318	0.0016001	1.10796	0.00426724	0.00686213	0.12644	-2.98347
3414						82.7759	995.105	POS	0.00153616	2.56196e-05	1.33169	0.00130531	0.00342547	59.9604	5.90594
3415						82.8616	305.15	POS	0.000427725	0.00424843	1.24603	0.00448575	0.00706773	0.100678	-3.31218
3418						82.9378	263.051	POS	0.00091712	0.00347193	1.22437	0.0102803	0.0118838	0.264152	-1.92056
3419						82.9447	368.076	POS	0.00326495	0.000871918	1.26497	0.00399407	0.00659544	3.74456	1.9048
3421						82.9516	366.08	POS	0.00415744	0.0010197	1.30613	0.00140731	0.0035778	4.07713	2.02755
3422			D	PS(18:1(11Z)/22:6(4Z,7Z,10Z,13Z,16Z,19Z))	5.35782	82.9516	835.097	POS	0.00228569	2.56196e-05	1.3309	0.00925463	0.0111008	89.2167	6.47924
3423						82.9716	737.099	POS	0.00641053	0.00199288	1.30239	0.00139184	0.00355515	3.21671	1.68559
3425						83.1501	110.059	POS	0.0265309	0.0635989	1.22971	0.00242254	0.00488953	0.41716	-1.26133
3426						83.1501	739.095	POS	0.0169013	0.00316374	1.31151	0.000129882	0.00100695	5.34218	2.41743
3427						83.1593	735.987	POS	0.00541903	0.00107853	1.27497	0.000370314	0.00174148	5.02449	2.32898
3428						83.1616	220.081	POS	0.00974552	0.01394	1.28463	0.000945299	0.00285479	0.699106	-0.516418
3429						83.173	81.0329	POS	0.0217665	0.0393546	1.05271	0.0480111	0.0349083	0.553087	-0.854421
3430						83.3577	457.18	POS	0.0089219	0.0164831	1.14456	0.0207521	0.0189143	0.541275	-0.885567
3431						83.3577	733.991	POS	0.00800321	0.00178711	1.32123	0.000357427	0.00171188	4.47829	2.16295
3432						83.3608	318.132	POS	0.000825499	0.00317692	1.10387	0.00767473	0.00989242	0.259843	-1.94429
3433						83.3669	731.995	POS	0.00686389	0.00135284	1.27405	0.000618424	0.00227155	5.0737	2.34304
3434						83.3688	344.039	POS	0.0346355	0.00344382	1.30474	0.0264185	0.0224949	10.0573	3.33017
3435			D	1-O-(1Z-Tetradecenyl)-2-(9Z-octadecenoyl)-sn-glycero-3-phosphocholine	19.4708	83.3706	718.053	POS	0.0197273	0.000620328	1.1674	0.0155199	0.015452	31.8014	4.99102
3436						83.4161	601.066	POS	0.00270805	0.000193705	1.18251	0.00109776	0.00309476	13.9802	3.80532
3437						83.4244	227.174	POS	0.0043398	0.00238937	1.26866	0.00580543	0.00829617	1.81629	0.860996
3438						83.4349	346.036	POS	0.00243862	2.56196e-05	1.32595	0.0318693	0.0257198	95.1856	6.57267
3439						83.4349	397.042	POS	0.0110822	0.0005493	1.2756	0.00281615	0.00532555	20.1752	4.33451
3440						83.5773	225.096	POS	0.0119401	0.00319833	1.31689	8.04619e-05	0.000814581	3.73324	1.90043
3441			D	2-Octaprenyl-6-hydroxyphenol	18.1387	83.5864	656.066	POS	0.02825	0.00198862	1.324	0.0169506	0.0164419	14.2058	3.82841
3442						83.6072	312.545	POS	0.00196585	2.56196e-05	1.328	0.0341042	0.0270271	76.7325	6.26177
3443						83.6338	190.078	POS	0.0220228	0.00462197	1.3181	0.0158573	0.0156865	4.76482	2.25242
3444						83.6339	743.091	POS	0.0146686	0.00224463	1.30109	0.000100313	0.000898294	6.53498	2.70818
3446						83.7575	292.175	POS	2.59483e-05	0.00151262	1.32772	0.0175438	0.0168434	0.0171545	-5.86527
3449						83.7955	189.075	POS	0.313769	0.0691539	1.32356	4.03807e-05	0.000614339	4.53726	2.18182
3450						83.8023	471.152	POS	2.59483e-05	0.00570088	1.329	0.0285498	0.0237899	0.00455163	-7.7794
3451						83.8041	250.127	POS	0.0102708	0.0203121	1.28437	0.000545363	0.00211719	0.505649	-0.983792
3452						83.8041	741.094	POS	0.0203894	0.00452061	1.30847	0.000880982	0.00275105	4.51032	2.17323
3454						83.8059	291.036	POS	0.00866222	2.56196e-05	1.33031	0.0154517	0.0154063	338.109	8.40135
3455						83.8059	1111.59	POS	0.0023986	2.56196e-05	1.32931	0.0164857	0.0161229	93.6238	6.5488
3456			D	DG(20:1n9/0:0/18:2n6)	-22.1219	83.8234	662.058	POS	0.0398861	0.00314252	1.31394	0.0281633	0.023558	12.6924	3.66589
3457						83.8252	147.064	POS	0.0076075	0.00414513	1.18686	0.0146115	0.014842	1.83529	0.876006
3458			D	DG(22:5(4Z,7Z,10Z,13Z,16Z)/22:6(4Z,7Z,10Z,13Z,16Z,19Z)/0:0)	-5.32668	83.8252	716.059	POS	0.0362722	0.000968885	1.14888	0.029012	0.024065	37.4371	5.2264
3459						83.8358	658.063	POS	0.0600532	0.00470696	1.32669	0.0125251	0.0134445	12.7584	3.67337
3460						83.8438	242.122	POS	0.00387949	0.00558323	1.09786	0.0322552	0.0259432	0.694848	-0.525231
3461						83.8438	311.546	POS	0.002724	2.56196e-05	1.33031	0.0109781	0.0123863	106.325	6.73234
3462						83.8438	389.055	POS	0.0450604	0.00560388	1.28566	0.000114374	0.000952421	8.04092	3.00736
3463			D	Paspalicine	8.47917	83.8438	418.551	POS	0.0109118	2.56196e-05	1.33119	0.00848934	0.0105324	425.918	8.73443
3465						83.8705	155.081	POS	0.012172	0.0348038	1.29757	0.0290323	0.024077	0.349731	-1.51568
3466			D	Aurachin D	17.7732	83.8972	364.549	POS	0.0021195	2.56196e-05	1.33035	0.00747897	0.00973112	82.7297	6.37033
3467						83.9772	221.074	POS	0.00162603	0.00405559	1.24751	0.0100197	0.0116903	0.400936	-1.31856
3468						83.9843	264.136	POS	0.000540911	0.00369465	1.21525	0.00463475	0.00720412	0.146404	-2.77197
3469						84.0087	289.04	POS	0.0884309	0.00910787	1.32972	7.99916e-07	0.000187088	9.70928	3.27936
3470						84.0087	497.056	POS	0.0623923	0.00434205	1.33116	0.000231243	0.00136051	14.3693	3.84492
3471						84.0178	79.0081	POS	0.0524219	0.00268068	1.32425	2.71416e-06	0.000232239	19.5554	4.2895
3472						84.0178	79.23	POS	0.0624222	0.00317146	1.32676	4.61318e-07	0.000159312	19.6825	4.29884
3473						84.0178	287.042	POS	0.302154	0.0255116	1.33125	0.000612675	0.00225993	11.8438	3.56606
3474						84.0178	444.054	POS	0.150459	0.0114942	1.33131	0.000688633	0.00240588	13.09	3.7104
3475			D	L-Selenocysteine	-4.1101	84.0224	169.06	POS	0.158759	0.0981173	1.29362	0.00062549	0.00228569	1.61806	0.694262
3476						84.0272	79.4518	POS	0.0496453	0.00237289	1.3313	0.00226623	0.00470707	20.9219	4.38694
3477			D	PE(16:0/18:0)	21.323	84.0363	721.049	POS	0.0905447	0.00687032	1.33	0.00223392	0.00466814	13.1791	3.72018
3478			D	3,4,5-trihydroxy-6-({4-[(E)-2-{3-[6-hydroxy-3-(3-hydroxyphenyl)-2-(4-hydroxyphenyl)-2,3-dihydro-1-benzofuran-4-yl]-2-(4-hydroxyphenyl)-1-benzofuran-5-yl}ethenyl]-3-(3-hydroxyphenyl)-2-phenyl-2,3-dihydro-1-benzofuran-6-yl}oxy)oxane-2-carboxylic acid	15.5543	84.0382	1034.07	POS	0.00354284	2.56196e-05	1.32972	0.0150462	0.0151366	138.286	7.11151
3479						84.0429	127.049	POS	0.00898576	0.00499207	1.16809	0.00658179	0.00896457	1.80001	0.848004
3480						84.0645	365.548	POS	0.00222245	2.56196e-05	1.32823	0.0221818	0.0198232	86.748	6.43876
3481			D	Dimethyl 3-methoxy-4-oxo-5-(8,11,14-pentadecatrienyl)-2-hexenedioate	-0.261429	84.0834	421.546	POS	0.00312868	2.56196e-05	1.3225	0.0479059	0.0348486	122.121	6.93217
3482						84.0834	978.077	POS	0.00237903	2.56196e-05	1.33015	0.00943606	0.0112435	92.86	6.53699
3483						84.0834	1031.08	POS	0.00226009	2.56196e-05	1.3252	0.0336816	0.0267822	88.2173	6.46299
3484						84.0885	982.069	POS	0.00407814	2.56196e-05	1.33016	0.0133755	0.0140016	159.181	7.31452
3485						84.2242	244.056	POS	0.00142357	0.00349806	1.24137	0.0105338	0.0120687	0.40696	-1.29704
3486						84.2263	340.046	POS	0.476878	0.0360195	1.33107	0.000542854	0.00211177	13.2395	3.72677
3487						84.2263	499.053	POS	0.0856272	0.00590802	1.32976	0.00127898	0.00338464	14.4934	3.85732
3488						84.2263	605.06	POS	0.0619202	0.0031778	1.32602	6.10262e-06	0.000292437	19.4853	4.28431
3489						84.2263	607.057	POS	0.0605349	0.00296562	1.33067	0.00170646	0.00399004	20.4122	4.35136
3490						84.2333	186.086	POS	0.0924551	0.0578566	1.31022	0.000591167	0.0022156	1.598	0.676272
3491						84.2355	177.042	POS	0.237762	0.0189235	1.33028	0.00132863	0.00346105	12.5644	3.65126
3492						84.2355	179.039	POS	0.236891	0.0171122	1.32942	0.000974423	0.00289955	13.8434	3.79113
3494						84.2355	336.051	POS	0.313138	0.0274974	1.33162	0.000506323	0.00203242	11.3879	3.50943
3495						84.2355	338.049	POS	0.601628	0.0527001	1.32923	7.42684e-06	0.000312996	11.4161	3.51299
3496						84.2355	342.042	POS	0.202879	0.0176261	1.33159	0.000597685	0.00222919	11.5101	3.52483
3497						84.2355	391.051	POS	0.143425	0.0106967	1.3315	0.000527922	0.00207957	13.4083	3.74505
3498						84.2355	446.05	POS	0.180253	0.0123996	1.33113	0.000699614	0.00242571	14.537	3.86166
3499						84.2355	448.047	POS	0.113475	0.00825565	1.33088	1.32212e-06	0.000206458	13.7451	3.78085
3500						84.2355	609.054	POS	0.0361556	0.00145458	1.32344	1.0307e-06	0.000197598	24.8564	4.63555
3501			D	DG(18:2n6/0:0/20:2n6)	3.32125	84.2355	660.058	POS	0.0649217	0.00553775	1.32938	9.52472e-06	0.000349241	11.7235	3.55133
3502						84.2355	709.068	POS	0.714476	0.0578434	1.33091	0.00117733	0.0032206	12.3519	3.62666
3503						84.2355	711.066	POS	1.3829	0.114037	1.33143	0.000725125	0.00247065	12.1268	3.60013
3504						84.2355	713.062	POS	1.65803	0.134775	1.33125	0.00102051	0.00296776	12.3022	3.62085
3505						84.2355	715.06	POS	1.31402	0.106277	1.3311	0.00153615	0.0037586	12.3641	3.62809
3506			D	SM C16:1	2.12288	84.2355	717.056	POS	0.755708	0.0610448	1.33131	0.00113574	0.00315577	12.3796	3.62989
3507			D	PC(14:0/P-18:0)	8.91364	84.2355	719.053	POS	0.318253	0.0248467	1.33052	0.00155936	0.0037907	12.8087	3.67905
3508						84.2424	419.55	POS	0.0116905	2.56196e-05	1.33171	0.00396963	0.00657092	456.311	8.83387
3509						84.2424	1033.07	POS	0.00497749	2.56196e-05	1.33046	0.015706	0.0155817	194.284	7.60203
3510						84.2611	1115.58	POS	0.00404701	2.56196e-05	1.32496	0.0474402	0.0345835	157.965	7.30347
3511						84.2798	196.066	POS	0.00812658	0.00303773	1.2773	0.00598475	0.00845445	2.67522	1.41966
3512						84.2798	234.039	POS	0.0145808	0.000324204	1.21222	0.0244024	0.0212429	44.9743	5.49103
3513			D	16alpha,17beta-Dihydroxyandrost-4-en-3-one dipropiote	-12.1091	84.2798	417.553	POS	0.00687183	2.56196e-05	1.3315	0.0015804	0.00381945	268.226	8.0673
3514						84.2798	611.051	POS	0.00901106	0.000473372	1.29044	0.000237947	0.00138269	19.0359	4.25065
3515						84.2798	1035.07	POS	0.00488176	2.56196e-05	1.33137	0.00584942	0.00833534	190.548	7.57401
3516						84.2829	450.045	POS	0.0303508	0.00223779	1.31477	0.0175097	0.0168204	13.5628	3.76159
3517						84.3231	395.045	POS	0.0631109	0.00550493	1.3272	0.0105752	0.0120985	11.4644	3.51909
3518			D	SM(d18:0/16:0)	18.2929	84.3231	707.072	POS	0.117927	0.00930088	1.28963	0.0329135	0.0263328	12.6791	3.66438
3519						84.3231	1113.58	POS	0.00642501	2.56196e-05	1.32601	0.0471038	0.0343913	250.785	7.97031
3520			D	Quinoxyfen	3.34732	84.4214	309.143	POS	0.000451131	0.00311148	1.28444	0.00148385	0.00368672	0.144989	-2.78598
3521						84.4463	285.046	POS	0.493542	0.0411147	1.33105	0.0012015	0.00326042	12.004	3.58545
3522						84.4463	393.048	POS	0.141649	0.0110199	1.33148	0.000726607	0.00247327	12.854	3.68415
3523						84.4532	167.09	POS	0.0238344	0.00866138	1.32863	5.93482e-05	0.000716309	2.7518	1.46038
3524						84.5028	495.06	POS	0.0190737	0.000941088	1.31759	0.00310283	0.00564358	20.2677	4.34111
3525						84.5191	979.074	POS	0.00470098	2.56196e-05	1.32694	0.0447922	0.0330628	183.492	7.51957
3526						84.5215	980.073	POS	0.00591897	2.56196e-05	1.33064	0.0105863	0.0121066	231.033	7.85195
3528						84.6687	554.053	POS	0.047346	0.00135584	1.2845	6.05164e-06	0.000291697	34.92	5.12598
3529						84.6687	556.049	POS	0.0176711	0.00036791	1.30829	0.00582175	0.00831072	48.0311	5.5859
3530						84.6687	603.063	POS	0.031435	0.00151702	1.2913	0.000359731	0.00171725	20.7216	4.37306
3531						84.6687	825.058	POS	0.00623165	2.56196e-05	1.33082	0.0127407	0.0135839	243.238	7.92622
3532			D	Dioscin	23.9154	84.6687	870.072	POS	0.00976375	2.56196e-05	1.33176	0.00244092	0.00491032	381.105	8.57404
3533						84.6687	875.066	POS	0.0223068	9.20029e-05	1.29141	0.00826865	0.0103638	242.458	7.92159
3534						84.6687	877.06	POS	0.00873159	2.56196e-05	1.33113	0.00548036	0.00799968	340.817	8.41285
3535						84.6687	1114.58	POS	0.00618345	2.56196e-05	1.32708	0.0391613	0.0298818	241.357	7.91502
3536						84.6873	442.057	POS	0.0515895	0.00324119	1.32114	3.78158e-05	0.000600484	15.9169	3.99248
3537			D	PS(18:0/20:3(8Z,11Z,14Z))	-18.3055	84.692	815.073	POS	0.00507987	2.56196e-05	1.32902	0.0328785	0.0263122	198.281	7.6314
3538						84.7058	78.7862	POS	0.0231685	0.000690814	1.32109	1.19122e-05	0.000384845	33.5379	5.06772
3539						84.7058	79.6737	POS	0.0245816	0.000718684	1.32715	0.00227662	0.00471953	34.2036	5.09607
3540						84.7058	232.042	POS	0.0431885	2.56196e-05	1.3318	0.000221463	0.00132715	1685.76	10.7192
3541						84.7058	606.057	POS	0.0106714	2.56196e-05	1.33156	0.00463914	0.00720807	416.531	8.70228
3542			D	Victorin C	-22.5394	84.7058	817.069	POS	0.0130815	2.56196e-05	1.33056	0.0110506	0.0124383	510.606	8.99607
3543						84.7058	871.073	POS	0.0154621	2.56196e-05	1.33147	0.0035586	0.00614072	603.527	9.23727
3544						84.7058	872.069	POS	0.0292625	0.000239279	1.331	0.000287781	0.00153183	122.295	6.93422
3545						84.7058	873.067	POS	0.0293191	2.56196e-05	1.33177	0.00178749	0.00410033	1144.4	10.1604
3546			D	Pectenotoxin 1	6.8719	84.7058	876.063	POS	0.020988	7.05084e-05	1.30221	0.0143276	0.0146466	297.667	8.21755
3547			D	Avermectin B2b	-14.3885	84.7058	878.06	POS	0.00613767	2.56196e-05	1.33092	0.00587303	0.00835627	239.57	7.9043
3548						84.7058	981.07	POS	0.00590908	2.56196e-05	1.33017	0.0115191	0.0127684	230.647	7.84954
3549						84.7631	550.058	POS	0.0281701	0.000986175	1.32351	0.0051604	0.00769516	28.565	4.83618
3550						84.7631	553.055	POS	0.0371944	0.000229779	1.27039	0.000644835	0.00232367	161.87	7.3387
3551						84.7631	555.052	POS	0.0169728	2.56196e-05	1.33172	0.00420372	0.0068011	662.495	9.37177
3552			D	PA(15:0/22:0)	7.29813	84.7631	720.051	POS	0.00807509	2.56196e-05	1.33107	0.0146497	0.0148681	315.192	8.30009
3553						84.7631	823.062	POS	0.0149906	2.56196e-05	1.33104	0.00798171	0.0101394	585.122	9.19259
3556						84.9287	160.041	POS	0.0467771	0.026774	1.29162	0.00141288	0.00358588	1.74711	0.80497
3557						84.9287	723.046	POS	0.0186078	0.000970602	1.3163	0.00348399	0.00605925	19.1714	4.26089
3559						85.1011	419.078	POS	2.59483e-05	0.0055558	1.3303	0.0218862	0.0196375	0.00467048	-7.74221
3560						85.1041	181.036	POS	0.0670661	2.56196e-05	1.33174	0.00198128	0.00435517	2617.77	11.3541
3561						85.1041	503.048	POS	0.0304191	0.00179379	1.3269	6.35731e-07	0.000176274	16.958	4.08389
3562						85.1041	551.059	POS	0.0250844	2.56196e-05	1.33177	0.0031413	0.00568647	979.111	9.93533
3563						85.1041	552.057	POS	0.0599258	0.0022043	1.32995	0.00201084	0.00439346	27.1858	4.76478
3564						85.1041	1190.09	POS	0.0412281	0.00028366	1.26123	0.00535325	0.00788026	145.343	7.18332
3565						85.1131	228.083	POS	0.00987205	0.0264587	1.29999	0.000169179	0.00112971	0.373112	-1.42232
3566						85.141	71.0365	POS	0.0282142	0.00250579	1.29841	0.000235365	0.00137421	11.2596	3.49309
3567						85.141	819.067	POS	0.0258206	2.56196e-05	1.33175	0.000345558	0.00168364	1007.85	9.97706
3568						85.141	821.063	POS	0.0246566	2.56196e-05	1.33168	0.00102638	0.00297623	962.413	9.91051
3569			D	Avermectin A1b	-21.2361	85.141	874.066	POS	0.0340749	2.56196e-05	1.33171	0.000871606	0.00273533	1330.03	10.3772
3571						85.1886	1198.08	POS	0.0437731	0.000653262	1.32704	0.00430782	0.0069008	67.0069	6.06624
3573						85.5299	1194.08	POS	0.0797431	0.000906249	1.33145	0.00276982	0.00527441	87.9925	6.45931
3574						85.5299	1196.08	POS	0.0680137	0.00114432	1.32521	0.00195257	0.00431753	59.4357	5.89326
3576						85.5511	648.409	POS	2.59483e-05	0.0070597	1.33042	0.0169968	0.0164733	0.00367555	-8.08782
3577						85.5606	1192.09	POS	0.0668613	0.000754447	1.32284	4.82117e-07	0.00016176	88.623	6.46961
3579						85.7575	182.102	POS	0.0702419	0.054374	1.23896	0.00761106	0.00984029	1.29183	0.369414
3589			D	Chloramphenicol	21.6075	88.5503	324.144	POS	0.144914	0.277451	1.22379	0.00249318	0.00496865	0.522303	-0.937042
3591						88.5763	405.144	POS	0.956813	0.669039	1.14916	0.035835	0.0280132	1.43013	0.516145
3592						88.5857	178.072	POS	0.0324397	0.0157517	1.23231	0.00381301	0.00641088	2.05943	1.04225
3595						88.7779	404.139	POS	5.83521	4.03424	1.15858	0.0342984	0.0271391	1.44642	0.53249
3599						88.9933	81.0441	POS	0.0658162	0.03436	1.30807	0.000440372	0.00189746	1.91549	0.937713
3600						89.4163	270.107	POS	1.73256	1.07222	1.22693	0.0158665	0.0156928	1.61587	0.692308
3605			D	2-Oxo-4-phosphonobutanoate	-3.69017	90.0555	183.075	POS	0.141718	0.197057	1.29694	0.000693901	0.00241543	0.719169	-0.475597
3611						91.5752	231.111	POS	0.040555	0.0733549	1.28782	0.00076166	0.00253863	0.55286	-0.855014
3613						92.4136	786.593	POS	0.233979	0.132654	1.22898	0.0100802	0.0117355	1.76383	0.818716
3615						92.6058	784.579	POS	0.287827	0.16831	1.171	0.0198507	0.0183407	1.7101	0.774078
3620						92.8647	785.582	POS	0.136597	0.0946357	1.15568	0.0153517	0.0153403	1.4434	0.529468
3628						94.1796	219.069	POS	0.00257965	0.00535832	1.04291	0.04647	0.0340275	0.481429	-1.0546
3632						95.0033	471.152	POS	0.00490247	0.00138732	1.07168	0.0197128	0.018252	3.53376	1.8212
3635						95.6122	419.079	POS	0.00444469	2.56196e-05	1.33163	0.000867884	0.00272905	173.488	7.43869
3637						95.6852	155.075	POS	0.0046072	0.0105802	1.26425	0.00215334	0.00457173	0.435454	-1.19941
3640						95.9294	313.138	POS	0.0061341	0.0162298	1.25906	0.00481303	0.00736266	0.377952	-1.40372
3643						96.0436	409.18	POS	0.014463	0.0014479	1.17034	0.0127652	0.0135996	9.98893	3.32033
3646						96.4216	144.065	POS	0.0111858	0.0316345	1.31935	1.75964e-05	0.000443051	0.353596	-1.49983
3649						96.8574	468.288	POS	0.00185003	0.00495221	1.08966	0.0267981	0.0227245	0.373576	-1.42053
3651						97.2032	293.169	POS	0.00556772	0.010606	1.22089	0.0142404	0.014586	0.524961	-0.929719
3654			D	1,4-Bis(chloromethoxymethyl)benzene	-12.1155	97.3644	236.112	POS	0.0148929	0.0210812	1.19989	0.0102463	0.0118588	0.706457	-0.501326
3655						97.6016	224.117	POS	0.0247457	0.0162507	1.2605	0.00186297	0.00419935	1.52274	0.606672
3658						98.092	108.055	POS	1.2361	0.254306	1.32526	8.05809e-06	0.000323522	4.86069	2.28116
3663						98.5663	292.113	POS	0.00171713	0.00322797	1.25289	0.00644362	0.00884733	0.531952	-0.910631
3664						98.5847	299.122	POS	0.00537649	0.00379115	1.23545	0.0275059	0.0231595	1.41817	0.504028
3669						99.0168	189.086	POS	0.00151191	0.00224601	1.21925	0.0129856	0.0137426	0.673153	-0.570993
3673						99.2331	458.266	POS	0.000351984	0.00220785	1.01116	0.0395151	0.0300792	0.159424	-2.64906
3676						99.4347	306.151	POS	0.00495499	0.00789395	1.09552	0.0273062	0.0230373	0.627694	-0.671866
3680						99.6338	355.117	POS	0.00282585	0.000555165	1.2133	0.00738829	0.00965537	5.09011	2.3477
3683						99.7001	219.104	POS	0.0120827	0.00651533	1.04903	0.0429022	0.0319632	1.8545	0.891034
3684			D	N-(2,3-Dihydroxybenzoyl)-L-serine	22.1249	99.7994	242.21	POS	0.0200122	0.0143858	1.25985	0.00353785	0.00611816	1.39111	0.476233
3691						100.209	299.081	POS	0.00427716	0.00208127	1.22314	0.00405622	0.0066573	2.05507	1.03919
3695						100.395	308.111	POS	0.00423535	0.0138832	1.11719	0.0225744	0.0200675	0.30507	-1.71279
3697						100.471	563.117	POS	0.00242075	0.000327881	1.07474	0.00171913	0.00400757	7.38302	2.88421
3698						100.487	457.262	POS	0.0133154	0.0234797	1.31307	0.000117678	0.000964706	0.567101	-0.818321
3699						100.555	230.101	POS	0.957475	1.20928	1.24539	0.00722015	0.00951314	0.791774	-0.33684
3705						100.762	241.04	POS	0.00462951	0.00209482	1.11933	0.0108907	0.0123234	2.20998	1.14403
3709						100.884	375.039	POS	0.00664628	0.00011623	1.25958	0.0271579	0.0229463	57.1821	5.83749
3710						100.884	402.058	POS	0.00269946	2.56196e-05	1.33172	0.00121152	0.00327685	105.367	6.71928
3711						101.055	475.239	POS	0.0018854	0.0101724	1.19755	0.0194692	0.0180986	0.185344	-2.43172
3712						101.059	377.036	POS	0.00200376	2.56196e-05	1.32828	0.0206834	0.0188711	78.2121	6.28932
3713						101.059	533.081	POS	0.00355365	2.56196e-05	1.32668	0.0401557	0.030434	138.708	7.11591
3714						101.064	339.062	POS	0.00535132	0.000876608	1.20309	0.00123295	0.0033116	6.10457	2.60989
3717						101.151	317.188	POS	0.0456685	0.00717112	1.32387	6.71496e-05	0.000756728	6.36839	2.67093
3722						101.534	85.0278	POS	0.00883093	0.0217353	1.21829	0.00347786	0.00605267	0.406295	-1.2994
3723						101.591	368.156	POS	0.00947043	0.0118214	1.23766	0.00787725	0.0100561	0.801127	-0.319896
3724			D	N-Glycolyl-D-mannosamine 6-phosphate	-13.6639	101.6	318.19	POS	0.00358484	0.000228655	1.16832	0.00579304	0.0082851	15.678	3.97067
3729						102.02	352.181	POS	0.0163461	0.0257306	1.29784	0.00125236	0.00334267	0.635279	-0.654537
3730						102.073	105.065	POS	0.0223799	0.0111093	1.30518	0.00104815	0.00301232	2.01451	1.01043
3731						102.119	395.154	POS	0.00341763	0.0097073	1.30528	0.00118861	0.00323914	0.352068	-1.50607
3737						102.385	330.2	POS	0.42424	0.56809	1.26043	0.00626184	0.00869232	0.746784	-0.421237
3740						102.555	223.117	POS	0.02645	0.0113246	1.08563	0.0128032	0.0136239	2.33561	1.2238
3741						102.561	364.185	POS	0.0334337	0.0492751	1.17443	0.0178404	0.0170414	0.678512	-0.559555
3744						102.8	541.122	POS	0.00463292	2.56196e-05	1.33174	0.00185807	0.00419302	180.835	7.49853
3745						102.823	348.104	POS	0.00571546	0.00174069	1.30564	0.00277967	0.00528534	3.28344	1.71521
3750						103.106	347.103	POS	0.041272	0.02123	1.31545	0.000305973	0.00158196	1.94404	0.959061
3751						103.155	126.065	POS	0.0414202	0.00855231	1.27407	0.000165176	0.00111641	4.84315	2.27595
3755						103.412	242.101	POS	0.0907103	0.113746	1.23753	0.00836732	0.0104396	0.79748	-0.32648
3756						103.524	459.146	POS	0.00903356	0.0040308	1.14146	0.0209163	0.0190178	2.24113	1.16423
3758						103.677	222.078	POS	0.00760901	0.00330784	1.19445	0.00360435	0.00619011	2.3003	1.20182
3759						103.751	423.17	POS	0.00324323	0.00525457	1.01209	0.0471086	0.0343941	0.617221	-0.696141
3762						103.837	317.108	POS	0.000605664	0.00634793	1.22913	0.000617115	0.00226891	0.0954113	-3.3897
3764						103.842	110.071	POS	0.0327049	0.0102507	1.32165	0.000363278	0.00172545	3.19051	1.67379
3765						103.86	237.124	POS	0.136273	0.177715	1.25072	0.00713711	0.00944202	0.766805	-0.383069
3766						103.953	82.0512	POS	0.00644895	0.0146901	1.28924	0.000611908	0.00225838	0.439	-1.18771
3768			D	2,4'-Dichlorobiphenyl	-18.4052	104.269	224.101	POS	0.0215957	0.0360498	1.29131	0.00149436	0.00370129	0.599052	-0.739247
3772			D	Blue pigment	9.54766	104.685	251.174	POS	0.00597671	0.0124357	1.18674	0.0181792	0.0172652	0.480609	-1.05707
3775						104.691	764.374	POS	0.00492799	0.0116208	1.21617	0.0122484	0.0132629	0.424066	-1.23764
3776						104.702	763.372	POS	0.0172336	0.0314122	1.27164	0.00603615	0.00849915	0.548629	-0.866098
3777						104.825	931.584	POS	0.0126106	0.00584163	1.09095	0.0418663	0.0313666	2.15874	1.11019
3780						105.007	512.254	POS	0.0254758	0.041155	1.18138	0.0184413	0.0174374	0.619021	-0.691939
3781						105.007	612.211	POS	0.00421006	0.00268113	1.14443	0.0258377	0.0221399	1.57026	0.651001
3782						105.034	225.037	POS	0.00533338	0.000695828	1.01934	0.00107165	0.00305177	7.6648	2.93825
3785						105.111	342.182	POS	0.0130594	0.0376837	1.19122	0.00298325	0.00550762	0.346554	-1.52885
3787						105.123	724.38	POS	0.000786895	0.0193029	1.27555	4.87649e-06	0.000273247	0.0407657	-4.6165
3790						105.527	324.127	POS	0.0105134	0.0192739	1.25145	0.0177795	0.0170009	0.545471	-0.874426
3791						105.546	270.094	POS	0.0475869	0.0246755	1.04832	0.0479924	0.0348977	1.92851	0.947488
3797						105.794	391.119	POS	0.016542	0.00756659	1.21354	0.0165761	0.0161853	2.18619	1.12842
3798						105.794	434.116	POS	0.0109303	0.0167667	1.16089	0.0302786	0.0248059	0.651902	-0.617273
3806						105.961	718.303	POS	0.00162698	0.00775684	1.18032	0.00974801	0.0114847	0.209748	-2.25327
3811						106.016	407.097	POS	0.0219969	0.010724	1.21608	0.0120498	0.0131305	2.05119	1.03646
3814						106.114	191.052	POS	0.957897	0.83792	1.17425	0.0205656	0.0187969	1.14318	0.193058
3820						106.292	192.053	POS	0.0374559	0.0276731	1.2741	0.00189048	0.00423458	1.35351	0.43671
3823						106.387	723.378	POS	0.00819084	0.0861223	1.24587	0.0108465	0.0122923	0.095107	-3.3943
3824			D	Tetrahydroxypteridine	-3.27443	106.412	197.127	POS	0.110632	0.141229	1.25314	0.0048689	0.00741141	0.783353	-0.352266
3827						106.478	414.078	POS	0.00788079	0.00236799	1.07395	0.0178623	0.0170559	3.32805	1.73468
3828						106.478	442.172	POS	0.00416969	0.000452571	1.07282	0.0375664	0.0289805	9.21334	3.20372
3830						106.623	887.519	POS	0.00561868	0.000840076	1.23936	0.00372838	0.00632229	6.6883	2.74164
3831						106.647	889.536	POS	0.00654589	0.00157237	1.30651	0.000269137	0.00147906	4.16307	2.05765
3834			D	TG(15:0/22:2(13Z,16Z)/o-18:0)	11.2747	106.76	888.53	POS	0.0136182	0.0052562	1.17389	0.0199086	0.018378	2.59089	1.37345
3835			D	TG(15:0/22:1(13Z)/o-18:0)	10.9559	106.76	890.546	POS	0.00745969	0.00154346	1.15086	0.010932	0.0123531	4.8331	2.27295
3836						106.863	470.151	POS	0.00519055	0.00300871	1.06725	0.0383777	0.0294414	1.72517	0.786741
3840						106.924	886.517	POS	0.0132852	0.00723566	1.27731	0.00492073	0.00745831	1.83608	0.876628
3841						107.095	433.217	POS	0.0125343	0.00144982	1.10661	0.0493814	0.0356827	8.6454	3.11193
3843			D	Aerophobin 1	10.3525	107.109	477.132	POS	0.00459004	0.00167564	1.23831	0.00472451	0.00728451	2.73928	1.4538
3845						107.299	481.169	POS	0.00232059	0.00321766	1.30131	0.000904286	0.00278944	0.721206	-0.471517
3846						107.308	329.083	POS	0.00300138	0.0136657	1.2957	0.0350819	0.0275874	0.219629	-2.18686
3849						107.826	343.148	POS	0.0151202	0.0211071	1.14236	0.022264	0.0198746	0.716356	-0.481251
3850						107.95	288.091	POS	0.0396902	0.0295909	1.11228	0.0417066	0.0312805	1.3413	0.423631
3851						107.96	641.31	POS	0.000887234	0.00268963	1.18046	0.0216685	0.0194998	0.329873	-1.60002
3854			D	Dichlozoline	-24.006	107.984	275.101	POS	0.127076	0.161571	1.20247	0.012742	0.0135847	0.786505	-0.346472
3855						107.984	293.13	POS	0.127583	0.158727	1.26481	0.00253581	0.00501544	0.803786	-0.315117
3857						108.019	453.344	POS	0.00988283	0.014256	1.14532	0.0217432	0.0195471	0.69324	-0.528574
3858						108.087	276.104	POS	0.0195192	0.0243753	1.20337	0.0124256	0.0133795	0.800779	-0.320525
3859						108.087	314.11	POS	0.0517491	0.0697966	1.23777	0.00829132	0.0103813	0.741427	-0.431623
3860						108.133	338.108	POS	0.0338111	0.0209832	1.05108	0.0351865	0.0276469	1.61134	0.688263
3862						108.176	543.175	POS	0.000219618	0.00246141	1.30979	0.0317086	0.0256286	0.0892245	-3.48642
3865						108.194	485.168	POS	0.00087217	0.00243886	1.2361	0.00223319	0.00466728	0.357613	-1.48353
3871			D	D-Ribose 5-diphosphate	23.6224	108.609	311.104	POS	0.0109876	0.0177044	1.19583	0.0162533	0.0159615	0.620614	-0.688233
3872						108.744	245.185	POS	0.0227158	0.00153776	1.32211	0.0182292	0.0172981	14.7721	3.8848
3875						108.93	258.151	POS	0.0018391	0.00599274	1.0574	0.00487813	0.00741942	0.306888	-1.70422
3876			D	Fosetyl	-14.2741	109.007	111.055	POS	5.69285	1.29709	1.32802	7.28933e-05	0.00078322	4.38893	2.13387
3877						109.148	374.226	POS	0.0139302	0.0210247	1.2151	0.0157447	0.0156086	0.662563	-0.593871
3878						109.17	499.272	POS	0.00207061	2.56196e-05	1.32579	0.0372111	0.0287787	80.8213	6.33666
3879						109.199	373.174	POS	0.00210517	0.00153294	1.19838	0.01644	0.0160913	1.37329	0.457635
3880						109.224	257.148	POS	0.0516712	0.0670778	1.28585	0.0221765	0.0198199	0.770317	-0.376475
3891						109.838	421.076	POS	0.00153198	0.00046087	1.18658	0.0132312	0.0139064	3.32411	1.73297
3892						109.841	356.277	POS	0.00360665	0.00123338	1.20333	0.0123718	0.0133442	2.92421	1.54805
3894						109.917	572.288	POS	0.000912063	0.00328435	1.20725	0.000787043	0.00258618	0.2777	-1.8484
3895			D	D-Glucono-1,5-lactone 6-phosphate	1.02988	109.928	259.127	POS	0.018335	0.00708625	1.22963	0.00973214	0.0114725	2.58741	1.37151
3897						110.02	120.065	POS	0.105224	0.267963	1.32283	4.3347e-05	0.000628982	0.392681	-1.34857
3898			D	Bromisovalum	7.2399	110.055	224.077	POS	0.00649049	0.0103238	1.29556	0.00130437	0.00342402	0.628694	-0.66957
3902						110.112	689.488	POS	0.00922746	0.00159471	1.16188	0.0456396	0.0335492	5.7863	2.53264
3905						110.343	450.258	POS	0.0104209	0.023799	1.27817	0.00050814	0.00203645	0.43787	-1.19142
3908						110.343	600.504	POS	0.00293404	0.00196524	1.15537	0.0325135	0.0260966	1.49297	0.578186
3910						110.349	382.099	POS	0.00819589	0.0124993	1.25128	0.00315901	0.00570607	0.655709	-0.608873
3912						110.354	463.28	POS	0.000180973	0.0029686	1.19365	0.00170486	0.00398782	0.0609625	-4.03594
3915						110.407	589.314	POS	0.00169013	0.00527397	1.28425	0.044742	0.0330338	0.320466	-1.64176
3918						110.489	695.459	POS	0.00967451	0.00428279	1.22584	0.00634244	0.00876087	2.25893	1.17564
3923						110.697	553.274	POS	0.025253	0.0817561	1.30153	0.0273681	0.0230752	0.308881	-1.69487
3930						110.79	470.285	POS	0.0469866	0.0934603	1.11649	0.0421184	0.0315022	0.502744	-0.992104
3931						110.79	701.505	POS	0.00381003	0.00146724	1.17339	0.0369708	0.0286459	2.59673	1.3767
3934						110.799	398.076	POS	0.00202839	0.00361291	1.06869	0.0455625	0.0335052	0.561428	-0.832827
3936						110.803	294.118	POS	0.0298192	0.064568	1.0868	0.0316029	0.0255684	0.461826	-1.11458
3938						110.872	358.116	POS	0.0122973	0.00170488	1.25885	0.000188595	0.00120713	7.21299	2.8506
3940						110.908	243.024	POS	0.00785939	0.00940874	1.13614	0.0314742	0.025495	0.835329	-0.259583
3941			D	2,2',3,3',4',5,6'-Heptabromodiphenyl ether	1.81392	110.908	723.488	POS	0.0074369	0.00176858	1.23562	0.0195383	0.0181422	4.20502	2.07211
3944						110.936	239.015	POS	0.00129385	0.000102872	1.18751	0.00913188	0.0110076	12.5773	3.65275
3945						110.936	712.486	POS	0.135295	0.0745083	1.22293	0.0153385	0.0153315	1.81584	0.860636
3947						110.944	673.476	POS	0.00533594	2.56196e-05	1.33039	0.0122649	0.0132738	208.276	7.70235
3948						111.049	593.266	POS	0.00326359	0.00745285	1.15364	0.0496035	0.0358074	0.437899	-1.19133
3949			D	UDP	-13.7039	111.053	405.163	POS	0.00250973	0.00429036	1.13272	0.0382434	0.0293655	0.584969	-0.773567
3952						111.064	700.492	POS	0.00845988	0.00178017	1.27099	0.000330498	0.00164637	4.75229	2.24862
3953			D	Bropirimine	20.2837	111.201	267.107	POS	0.036486	0.052679	1.28699	0.00157712	0.00381499	0.692611	-0.529883
3954			D	dTDP-4-dehydro-beta-L-rhamnose	-21.543	111.201	547.309	POS	0.0017132	0.00529119	1.26415	0.001293	0.00340647	0.323783	-1.6269
3956						111.241	410.171	POS	0.000872769	0.0106379	1.32901	0.00221621	0.00464722	0.0820436	-3.60746
3959						111.309	79.3899	POS	0.00538506	0.00218608	1.32353	7.77075e-05	0.000803596	2.46334	1.30062
3962						111.391	332.148	POS	0.0161979	0.0221707	1.26927	0.00214724	0.0045643	0.730598	-0.452851
3963			D	Tolclofos-methyl	-9.45991	111.41	302.131	POS	0.146467	0.182768	1.19801	0.0124793	0.0134147	0.801385	-0.319432
3965						111.46	551.257	POS	0.000852109	0.00207337	1.2406	0.00258656	0.00507023	0.410978	-1.28287
3967						111.493	471.288	POS	0.00381505	0.0102034	1.22462	0.00759922	0.00983057	0.3739	-1.41927
3968						111.495	714.504	POS	0.40813	0.248271	1.14029	0.0352054	0.0276576	1.64389	0.717111
3970						111.526	699.491	POS	0.0124952	0.0068645	1.11043	0.0370499	0.0286896	1.82027	0.86415
3971						111.603	76.7232	POS	0.00158092	0.000434256	1.30539	0.000685505	0.00240018	3.64053	1.86415
3973						111.617	595.284	POS	0.00432361	0.0102724	1.2422	0.0180534	0.0171824	0.420896	-1.24846
3975						111.68	484.183	POS	0.000231357	0.00196138	1.32475	7.86056e-05	0.000807229	0.117956	-3.08368
3976						111.68	493.25	POS	0.00159643	0.00603849	1.29982	0.00453854	0.00711647	0.264376	-1.91934
3977						111.68	697.475	POS	0.0216129	0.0116818	1.24383	0.00566491	0.00816955	1.85014	0.887634
3978						111.707	323.109	POS	0.00510306	0.00731778	1.28153	0.00135339	0.00349829	0.697351	-0.520043
3980			D	3-Fluoro-cis,cis-mucote	-5.82237	111.731	161.106	POS	0.0433437	0.0190293	1.30936	0.00118453	0.00323237	2.27774	1.1876
3983						111.734	571.283	POS	0.0134478	0.0306526	1.31014	0.00029856	0.00156151	0.438717	-1.18864
3984						111.734	704.518	POS	0.0123533	0.00243824	1.26666	0.00852596	0.0105601	5.06647	2.34098
3985						111.757	688.485	POS	0.0477368	0.0168182	1.2894	0.000758302	0.00253224	2.8384	1.50508
3986						111.76	272.111	POS	0.0861923	0.0564946	1.25103	0.00870157	0.0106923	1.52567	0.609447
3987						111.784	720.542	POS	0.0146278	0.00297511	1.17672	0.0320321	0.025812	4.91672	2.2977
3991						111.894	600.301	POS	0.00625904	0.0036121	1.3043	0.000845783	0.00269123	1.7328	0.793105
3992						111.943	290.122	POS	0.351748	0.236535	1.26595	0.00551121	0.00802836	1.48708	0.572484
3994						111.948	702.502	POS	0.0169296	0.00378535	1.318	2.62588e-05	0.000522088	4.47241	2.16105
3997						112.017	318.047	POS	0.00653212	0.00384565	1.18667	0.0200505	0.0184692	1.69857	0.764323
3999						112.201	226.024	POS	0.00258793	0.00653313	1.29027	0.000907083	0.00279399	0.396124	-1.33598
4003						112.23	204.043	POS	0.12668	0.178716	1.2988	0.000920668	0.00281587	0.708835	-0.496478
4011						112.438	263.06	POS	0.0420163	0.0244083	1.20778	0.010453	0.0120102	1.72139	0.783574
4012						112.538	289.119	POS	0.00942091	0.0153185	1.31689	7.09078e-05	0.000774346	0.615003	-0.701334
4018						112.616	823.474	POS	0.00337804	0.000777259	1.16371	0.00770212	0.00991476	4.34609	2.11972
4020						112.826	719.535	POS	0.16089	0.0662386	1.15221	0.0137511	0.0142511	2.42894	1.28033
4022						112.896	440.333	POS	0.0161225	0.0207409	1.11612	0.0371	0.0287173	0.777328	-0.363405
4023						112.896	693.389	POS	2.59483e-05	0.0129192	1.32938	0.0207614	0.0189201	0.00200851	-8.95966
4025						113.045	537.371	POS	0.05492	0.00706245	1.32326	0.0133287	0.0139708	7.77635	2.95909
4026						113.058	370.684	POS	0.00206565	0.000588318	1.15997	0.0456413	0.0335502	3.51112	1.81193
4028						113.073	728.408	POS	0.00243808	0.000464069	1.26238	0.00151693	0.00373229	5.2537	2.39333
4031						113.138	71.0316	POS	2.59483e-05	0.00426525	1.33095	0.00525162	0.00778331	0.00608365	-7.36085
4032						113.182	718.533	POS	0.373372	0.170839	1.13269	0.00698591	0.00931251	2.18552	1.12798
4033						113.285	644.358	POS	0.00379055	2.56196e-05	1.33121	0.00621749	0.00865456	147.955	7.20901
4035						113.368	215.084	POS	0.0106374	0.0216315	1.24536	0.0122859	0.0132877	0.491756	-1.02398
4036						113.382	132.076	POS	0.0185015	0.0104333	1.20013	0.00837689	0.010447	1.77331	0.826447
4038						113.413	178.07	POS	0.146625	0.102098	1.23397	0.00460275	0.00717513	1.43612	0.522176
4042						113.462	562.308	POS	0.00428589	0.00111158	1.01218	0.0386128	0.0295741	3.85567	1.94698
4043			D	(20R)-Ginsenoside Rh2	-15.8785	113.485	623.87	POS	0.00325032	0.000302557	1.11903	0.00893087	0.0108618	10.7428	3.4253
4047						113.843	281.084	POS	0.00211607	0.00433385	1.092	0.049971	0.0360132	0.488265	-1.03426
4049						113.911	127.061	POS	0.00908974	0.0151857	1.24894	0.00328661	0.00584485	0.598574	-0.740399
4050			D	Metobromuron	-6.69674	113.92	260.105	POS	0.0132719	0.0190328	1.20946	0.00927393	0.011116	0.697318	-0.520111
4052						114.019	273.142	POS	0.0122608	0.0178413	1.31784	0.000239885	0.001389	0.687215	-0.541167
4054						114.124	623.367	POS	0.00898008	0.00132964	1.21751	7.54918e-05	0.000794412	6.75375	2.75569
4056						114.133	581.41	POS	0.00416492	0.000387882	1.08696	0.0038271	0.00642548	10.7376	3.4246
4057						114.168	672.412	POS	0.00257678	0.202789	1.32763	0.00154102	0.00376537	0.0127067	-6.29826
4060						114.287	504.342	POS	0.02039	0.00812843	1.13992	0.0176694	0.0169274	2.50848	1.32681
4063			D	2-({2-[4-(1,2-dihydroxyethyl)-5,11,12,13-tetrahydroxy-8-oxo-3,7-dioxatricyclo[7.4.0.0trideca-1(13),9,11-trien-10-yl]-3,4,8,9,10-pentahydroxy-6-oxo-6H-benzo[c]chromen-1-yl}formamido)acetic acid	2.64437	114.335	690.5	POS	0.28841	0.20702	1.26546	0.0034103	0.00598001	1.39315	0.478349
4064						114.338	643.353	POS	0.0121051	0.00235595	1.10678	0.00662441	0.00900036	5.1381	2.36124
4065						114.341	605.346	POS	0.0114871	0.0057325	1.2651	0.00875878	0.0107349	2.00386	1.00278
4066			D	UDP-2-acetamido-2-deoxy-alpha-D-ribo-hex-3-ulurote	-17.6779	114.388	620.318	POS	0.00683963	0.00149881	1.2243	0.00743584	0.00969518	4.56337	2.1901
4067						114.388	691.504	POS	0.101381	0.0533497	1.17363	0.0170138	0.0164848	1.90032	0.92624
4072			D	2-Hexaprenyl-6-methoxyphenol	-17.3977	114.7	533.837	POS	0.0279436	0.00613705	1.29588	0.00238145	0.00484258	4.55326	2.1869
4073			D	ADP-ribose	-24.7028	114.7	560.309	POS	0.121754	0.0514414	1.21891	0.0206143	0.0188276	2.36685	1.24297
4074			D	CDP-DG(18:0/22:6(4Z,7Z,10Z,13Z,16Z,19Z))	-20.0151	114.7	1055.18	POS	0.00728771	0.000406819	1.14452	0.0470955	0.0343865	17.9139	4.163
4075						114.711	794.509	POS	0.0215228	0.00420987	1.24873	0.029427	0.0243097	5.11246	2.35402
4077						114.722	561.312	POS	0.0273423	0.0199063	1.27557	0.00277496	0.00528012	1.37355	0.457912
4079			D	dTDP-3-methyl-4-oxo-2,6-dideoxy-L-allose	-22.0515	114.813	545.336	POS	0.0785039	0.0455499	1.25225	0.00925075	0.0110977	1.72347	0.785317
4081						114.919	801.992	POS	0.00546934	0.00108529	1.11816	0.0171391	0.0165699	5.03954	2.33329
4083			D	UDP-N-acetyl-2-amino-2-deoxy-D-glucurote	23.9359	114.978	622.359	POS	0.0112503	0.00314668	1.31718	0.000380482	0.00176409	3.5753	1.83806
4084			D	D-Erythrose 4-phosphate	13.6121	115.074	201.094	POS	0.00707728	0.0133272	1.2961	0.00292883	0.0054473	0.531041	-0.913104
4085			D	GDP-alpha-D-mannose(2-)	13.3522	115.116	604.343	POS	0.0475782	0.0154239	1.20223	0.00471317	0.00727443	3.08471	1.62514
4086						115.116	1054.67	POS	0.0139713	0.00179213	1.1744	0.031133	0.0252994	7.79595	2.96272
4089						115.141	524.358	POS	0.860318	0.323988	1.19138	0.00312206	0.00566506	2.6554	1.40893
4091			D	TG(20:1(11Z)/22:6(4Z,7Z,10Z,13Z,16Z,19Z)/24:1(15Z))	-2.97384	115.144	1044.7	POS	0.078064	0.012936	1.31696	0.0148823	0.0150262	6.03463	2.59326
4092						115.146	320.094	POS	0.00888661	0.017109	1.22249	0.00300588	0.00553365	0.519411	-0.945052
4094			D	Leucomycin A13	-7.05794	115.148	800.987	POS	0.00961272	0.00318473	1.14948	0.00907291	0.0109651	3.01838	1.59377
4095						115.24	520.336	POS	20.1391	10.798	1.28801	0.00305008	0.0055841	1.86507	0.89923
4096						115.24	793.5	POS	0.044891	0.0141911	1.24597	0.0068108	0.00916159	3.16331	1.66143
4097			D	Sanguisorbin E	4.86273	115.302	794.003	POS	0.0371728	0.0103089	1.25936	0.00374008	0.00633463	3.60591	1.85036
4099						115.385	1054.17	POS	0.0205379	0.00514364	1.23082	0.00453308	0.00711145	3.99287	1.99743
[truncated: 9,085 more rows]
