# Supplementary material for: Integrated Transcriptomics and Metabolomics Analysis Reveal the Regulatory Mechanisms Underlying Sodium Butyrate-Induced Carotenoid Biosynthesis in Rhodotorula glutinis
Source: J Fungi (Basel). 2024 Apr 27;10(5):320. doi: 10.3390/jof10050320 (PMC11122558; doi:10.3390/jof10050320)
Supplement: Supplementary file 1 [file jof-10-00320-s001.zip › Table S7. Metabolic pathways co-enriched with differentially expressed genes and differential metabolites.xlsx]

## Sheet: Y79_96-vs-Y79_96SB.path
Pathway ID	Gene(mRNA)	metabolite	Pathway
ko01210	K01647	C00025;C02226;C00079;C00073;C00417;C00956;C00078;C00082;C00022;C00123;C00437;C01250;C00166	2-Oxocarboxylic acid metabolism
ko00250	K01956+K11541+K00820+K01940	C00025;C00041;C00352;C03794;C01042;C00402;C00152;C00022;C03406	Alanine, aspartate and glutamate metabolism
ko00592	K07513	C00157	alpha-Linolenic acid metabolism
ko00520	K01183+K00698+K01809+K01183+K01809+K00820+K00698	C00352;C00167;C00357;C00645;C01019	Amino sugar and nucleotide sugar metabolism
ko00970	K01870	C00188;C00135;C00025;C00079;C00041;C00148;C00073;C00062;C00078;C00082;C00152;C00123;C00037;C00065	Aminoacyl-tRNA biosynthesis
ko00330	K11142+K00318+K01611	C00213;C00025;C00148;C00062;C00791;C00022;C01250	Arginine and proline metabolism
ko00220	K01940	C00025;C00062;C03406;C00437;C01250	Arginine biosynthesis
ko04138	K12767+K19800	C00350	Autophagy - yeast
ko00410	K00276+K00276	C00135;C00386;C00106	beta-Alanine metabolism
ko01230	K01620+K01647+K00549+K00143+K00873+K00765+K00134+K01626+K00872+K01739+K01940+K13830	C00188;C00135;C00074;C00025;C00079;C00041;C00148;C00073;C00631;C00021;C00956;C00062;C00279;C00078;C00082;C00449;C00152;C00199;C00022;C03406;C00123;C00437;C00037;C01250;C00166;C00065;C00666	Biosynthesis of amino acids
ko01110	K01620+K00227+K01647+K00549+K00551+K00143+K00750+K00873+K00765+K01568+K03781+K00134+K00688+K03841+K03781+K05349+K11262+K00750+K01809+K00228+K01952+K01176+K01613+K00088+K07513+K01648+K00276+K00006+K01809+K11788+K01626+K00511+K01904+K18693+K00958+K00276+K00318+K00872+K01739+K00021+K01940+K00059+K13830+K05349+K03783	C00188;C00135;C00074;C00025;C00079;C00041;C00148;C00073;C00631;C00020;C00417;C00956;C00149;C00255;C00062;C00279;C00078;C00157;C00418;C00416;C00423;C00082;C00137;C00257;C00408;C00814;C01694;C00449;C00008;C00152;C00199;C00147;C00022;C00258;C01516;C00350;C00224;C11918;C00198;C03406;C00123;C00437;C00037;C01250;C00166;C00065;C00666;C00186	Biosynthesis of secondary metabolites
ko00999	K05349+K13830+K05349	C00074;C00079;C00073;C00423;C00082	Biosynthesis of various plant secondary metabolites
ko01200	K01647+K00873+K03781+K00134+K03841+K03781+K00027+K01455	C00074;C00025;C00041;C00631;C00149;C00279;C00257;C00199;C00022;C00258;C00198;C00037;C00065	Carbon metabolism
ko00020	K01647+K01648	C00074;C00417;C00149;C00022	Citrate cycle (TCA cycle)
ko00460	K05349+K00681+K01455+K05349	C00079;C00082;C00152;C00037;C00065	Cyanoamino acid metabolism
ko00270	K08968+K00549+K01251+K01251+K01611+K01739	C00170;C00041;C00073;C00021;C00051;C03145;C00022;C00065	Cysteine and methionine metabolism
ko00051	K19355+K03841+K19355+K01809+K19355+K01809	C00644;C00392;C00794;C00186;C01019	Fructose and mannose metabolism
ko00480	K07232+K11142+K10807+K00681	C00025;C00051;C03740;C00127;C00037	Glutathione metabolism
ko00561	K18097+K18693	C00631;C00416;C00258	Glycerolipid metabolism
ko00564	K00551+K01613+K00006+K18694+K18693	C00157;C00416;C00114;C00307;C00350;C00065;C04230	Glycerophospholipid metabolism
ko00260	K01620+K00108+K00108+K00276+K00276+K00872	C00213;C00188;C01026;C00740;C00631;C00719;C00078;C00114;C00022;C00258;C01888;C00037;C00065	Glycine, serine and threonine metabolism
ko00010	K00873+K01568+K00134+K03841	C00074;C00631;C00022;C00186;C06186	Glycolysis / Gluconeogenesis
ko00563	K05286+K03860+K05310	C00350	Glycosylphosphatidylinositol (GPI)-anchor biosynthesis
ko00630	K01647+K03781+K03781+K01455	C00025;C00631;C00417;C00149;C00022;C00258;C00037;C00065	Glyoxylate and dicarboxylate metabolism
ko00340	K00765+K20246	C00135;C00025;C01152;C00386;C03680	Histidine metabolism
ko00300	K00143	C00956;C00449;C00666	Lysine biosynthesis
ko01100	K01620+K01520+K00227+K01647+K19355+K08968+K01951+K18097+K00549+K02144+K01183+K05535+K00551+K00698+K00020+K00108+K25004+K00560+K03750+K00143+K00750+K00873+K00877+K00765+K01568+K01956+K07232+K03781+K00134+K00688+K00108+K02267+K03841+K03781+K00876+K21053+K19355+K01179+K01074+K11142+K05349+K11262+K00750+K01178+K01809+K00868+K13248+K01183+K11541+K01240+K00228+K01952+K01673+K01176+K01613+K00088+K05286+…	C02480;C00213;C01384;C00188;C00135;C00632;C00262;C00074;C00170;C00025;C01026;C02226;C00079;C00740;C00041;C00148;C00073;C00631;C00021;C00020;C02067;C00417;C00299;C02237;C00956;C00719;C00149;C00352;C00255;C01367;C00051;C00062;C00279;C00078;C00157;C00418;C00637;C00366;C01181;C00644;C00416;C12144;C00423;C00819;C00144;C01152;C03794;C01042;C00082;C00137;C00257;C00402;C00242;C00392;C00408;C03519;C01586;…	Metabolic pathways
ko00680	K03841	C00074;C00631;C00149;C00082;C00199;C00022;C00258;C00037;C00065	Methane metabolism
ko00261	K00958	C00188;C00062;C00082;C00022;C00224;C00065	Monobactam biosynthesis
ko00760	K01240+K11121+K03783	C01384;C00022;C01004;C00153	Nicotinate and nicotinamide metabolism
ko00910	K02575+K01673+K10534+K02575+K01455	C00025	Nitrogen metabolism
ko00190	K02144+K02267	C00013;C00008	Oxidative phosphorylation
ko00030	K03841+K01621	C00631;C00279;C00257;C00199;C00022;C00258;C00198	Pentose phosphate pathway
ko00360	K00276+K00276	C00079;C00423;C00082;C03519;C00022;C00166;C05598	Phenylalanine metabolism
ko00400	K01626+K13830	C00074;C00079;C00279;C00078;C00082;C00166	Phenylalanine, tyrosine and tryptophan biosynthesis
ko00860	K00228	C00188;C00025;C00037	Porphyrin metabolism
ko00640	K11262	C00186	Propanoate metabolism
ko00450	K00549+K00958+K01739	C00262;C00020;C01367;C00366;C00144;C03794;C00242;C00286;C00008;C00147;C00224;C00330;C00037;C00361	Selenocompound metabolism
ko00230	K01951+K21053+K01952+K00088+K11788+K10807+K00958+K01487+K03783	C02067;C00299;C00106;C00337	Purine metabolism
ko00240	K01520+K00560+K01956+K00876+K11541+K01240+K00761+K10807	C00074;C00149;C00022;C00186	Pyrimidine metabolism
ko00620	K00873+K11262+K00027+K01067	C00041	Pyruvate metabolism
ko00100	K00637+K00227+K00511	C01694	Steroid biosynthesis
ko00920	K00958+K01739	C00224;C00065	Sulfur metabolism
ko04122	K11996	C00041	Sulfur relay system
ko00430	K00681	C00025;C00041;C00022;C05123	Taurine and hypotaurine metabolism
ko00900	K00021	C00418;C00022	Terpenoid backbone biosynthesis
ko00730	K00877	C00082;C00022;C00037	Thiamine metabolism
ko00380	K03781+K03781	C00632;C00078;C00637;C05635	Tryptophan metabolism
ko00350	K00276+K00276	C01384;C00082;C00022	Tyrosine metabolism
ko00130	K01904	C00423;C00082	Ubiquinone and other terpenoid-quinone biosynthesis
ko00280	K00020+K07513	C00123	Valine, leucine and isoleucine degradation
ko00750	K00868+K13248+K08681+K06215	C00279	Vitamin B6 metabolism
