# Supplementary material for: Integrated Transcriptomics and Metabolomics Analysis Reveal the Regulatory Mechanisms Underlying Sodium Butyrate-Induced Carotenoid Biosynthesis in Rhodotorula glutinis
Source: J Fungi (Basel). 2024 Apr 27;10(5):320. doi: 10.3390/jof10050320 (PMC11122558; doi:10.3390/jof10050320)
Supplement: Supplementary file 1 [file jof-10-00320-s001.zip › Table S8. Differentially expressed genes.xlsx]

## Sheet: Y79_96-vs-Y79_96SB.all.annot.xl
id	Y79_96_1_count	Y79_96_2_count	Y79_96_3_count	Y79_96SB_1_count	Y79_96SB_2_count	Y79_96SB_3_count	Y79_96_1_tpm	Y79_96_2_tpm	Y79_96_3_tpm	Y79_96SB_1_tpm	Y79_96SB_2_tpm	Y79_96SB_3_tpm	Y79_96_mean	Y79_96SB_mean	log2(fc)	PValue	FDR	Symbol	Description	KEGG_A_class	KEGG_B_class	Pathway	K_ID	GO Component	GO Function	GO Process
EVM0000484	182	173	192	3369	3593	3949	5.34	4.89	6.06	93.99	92.47	102.78	5.43	96.4133	4.15021	0	0	MAN1	XP_018272246.1 glycoside hydrolase family 5 protein [Rhodotorula graminis WP1]	Metabolism;Metabolism	Global and overview maps;Carbohydrate metabolism	ko01100//Metabolic pathways;ko00051//Fructose and mannose metabolism	K19355;K19355	-	-	-
EVM0000620	102	115	98	3779	3752	4371	6.94	7.44	7.14	240.62	222.96	257.88	7.17333	240.487	5.06717	0	0	hxnY	TNY21411.1 hypothetical protein DMC30DRAFT_416084 [Rhodotorula diobovata]	-	-	-	-	-	GO:0016491//oxidoreductase activity;GO:0047472//3-carboxy-cis,cis-muconate cycloisomerase activity	-
EVM0001059	1145	1348	1293	15274	16999	15916	32.08	36.43	38.97	407.29	417.96	396.03	35.8267	407.093	3.50625	0	0	MSY001_2108	XP_018272634.1 uncharacterized protein RHOBADRAFT_64774 [Rhodotorula graminis WP1]	Metabolism;Metabolism	Global and overview maps;Amino acid metabolism	ko01100//Metabolic pathways;ko00260//Glycine, serine and threonine metabolism	K00108;K00108	GO:0009331//glycerol-3-phosphate dehydrogenase complex	GO:0000104//succinate dehydrogenase activity;GO:0004368//glycerol-3-phosphate dehydrogenase (quinone) activity;GO:0008734//L-aspartate oxidase activity;GO:0008812//choline dehydrogenase activity;GO:0015036//disulfide oxidoreductase activity;GO:0016491//oxidoreductase activity;GO:0016614//oxidoreductase activity, acting on CH-OH group of donors;GO:0016701//oxidoreductase activity, acting on single…	GO:0006071//glycerol metabolic process;GO:0006099//tricarboxylic acid cycle;GO:0006744//ubiquinone biosynthetic process;GO:0006790//sulfur compound metabolic process;GO:0009060//aerobic respiration;GO:0009061//anaerobic respiration;GO:0019285//glycine betaine biosynthetic process from choline;GO:0019363//pyridine nucleotide biosynthetic process
EVM0002153	72	67	80	7080	6445	9739	66.88	49.27	74.91	4939.3	4944.62	5840.08	63.6867	5241.33	6.3628	0	0	--	XP_018274303.1 uncharacterized protein RHOBADRAFT_40803 [Rhodotorula graminis WP1]	-	-	-	-	-	-	-
EVM0003802	102	135	124	4349	4444	4423	10.92	13.57	14.17	429	413.77	401.67	12.8867	414.813	5.00851	0	0	--	TNY19231.1 hypothetical protein DMC30DRAFT_418095 [Rhodotorula diobovata]	-	-	-	-	-	-	-
EVM0004183	1472	1713	1635	14276	15120	15740	133.23	146.32	158.16	1198.2	1192.07	1219.57	145.903	1203.28	3.04389	0	0	--	XP_018272306.1 uncharacterized protein RHOBADRAFT_64704 [Rhodotorula graminis WP1]	-	-	-	-	-	-	-
EVM0004837	220	290	254	4645	5452	4764	15.76	19.74	19.49	311.01	341.01	295.41	18.33	315.81	4.10678	0	0	--	TNY22574.1 glycoside hydrolase superfamily [Rhodotorula diobovata]	-	-	-	-	-	-	-
EVM0004897	211	263	247	5373	6441	5468	6.48	7.79	8.16	156.9	173.57	148.93	7.47667	159.8	4.41773	0	0	PGA	TNY20802.1 cathepsin D [Rhodotorula diobovata]	-	-	-	-	-	-	-
EVM0005385	150	172	159	3333	3816	3595	6.53	7.18	7.43	137.2	145.51	137.71	7.04667	140.14	4.31378	0	0	--	XP_018270159.1 uncharacterized protein RHOBADRAFT_54669 [Rhodotorula graminis WP1]	-	-	-	-	-	-	-
EVM0002434	1015	1051	946	10338	10853	11523	131.15	126.46	130.11	1219.22	1215.84	1246.63	129.24	1227.23	3.24728	1.37804e-305	1.03574e-302	--	XP_018274716.1 uncharacterized protein RHOBADRAFT_64440 [Rhodotorula graminis WP1]	-	-	-	-	-	-	-
EVM0005088	433	438	444	5236	5975	5222	13.32	12.99	14.69	153.17	161.3	142.48	13.6667	152.317	3.47834	2.30455e-292	1.57464e-289	--	XP_018268167.1 uncharacterized protein RHOBADRAFT_55960 [Rhodotorula graminis WP1]	-	-	-	-	-	-	-
EVM0005631	91	91	97	1968	2473	2216	5.27	5.03	6.02	107.13	125.24	111.98	5.44	114.783	4.39916	4.00572e-263	2.50891e-260	--	XP_018268134.1 uncharacterized protein RHOBADRAFT_56211 [Rhodotorula graminis WP1]	-	-	-	-	-	-	-
EVM0003710	2615	2605	2608	95	75	89	70.55	67.82	75.7	2.44	1.78	2.13	71.3567	2.11667	-5.07518	8.60771e-255	4.97658e-252	--	TNY21682.1 hypothetical protein DMC30DRAFT_415849 [Rhodotorula diobovata]	-	-	-	-	-	-	-
EVM0002354	1036	1165	1025	7543	8461	8233	25.7	27.91	27.36	178.32	184.26	181.73	26.99	181.437	2.74897	4.40929e-250	2.36716e-247	--	XP_018271902.1 glycoside hydrolase family 23 protein [Rhodotorula graminis WP1]	-	-	-	-	-	-	-
EVM0003531	338	340	386	3527	3882	3714	26.14	24.93	31.95	254.31	261.91	247.76	27.6733	254.66	3.202	2.80332e-246	1.40465e-243	--	XP_018268568.1 uncharacterized protein RHOBADRAFT_66888 [Rhodotorula graminis WP1]	-	-	-	-	GO:0005634//nucleus	GO:0003677//DNA binding	GO:0006367//transcription initiation from RNA polymerase II promoter;GO:0032968//positive regulation of transcription elongation from RNA polymerase II promoter
EVM0003870	138	204	160	2768	2896	2847	9.65	13.56	11.98	181.03	176.84	172.48	11.73	176.783	3.91371	8.71435e-230	4.09357e-227	--	XP_018273098.1 uncharacterized protein RHOBADRAFT_52011 [Rhodotorula graminis WP1]	-	-	-	-	-	-	GO:0042742//defense response to bacterium;GO:0050832//defense response to fungus
EVM0004273	798	749	725	10268	10739	13826	61.17	54.45	59.48	734.08	718.26	914.63	58.3667	788.99	3.75679	1.20168e-225	5.31282e-223	--	XP_018274028.1 uncharacterized protein RHOBADRAFT_31049 [Rhodotorula graminis WP1]	-	-	-	-	-	GO:0003824//catalytic activity;GO:0008199//ferric iron binding;GO:0018576//catechol 1,2-dioxygenase activity;GO:0018578//protocatechuate 3,4-dioxygenase activity	GO:0006725//cellular aromatic compound metabolic process;GO:0019615//catechol catabolic process, ortho-cleavage;GO:0046278//3,4-dihydroxybenzoate metabolic process
EVM0007249	3122	3671	3468	18829	21115	19939	143.75	162.03	171.47	818.99	851.45	806.73	159.083	825.723	2.37588	2.08649e-219	8.71227e-217	--	TNY23551.1 hypothetical protein DMC30DRAFT_407904 [Rhodotorula diobovata]	-	-	-	-	-	-	-
EVM0004015	184	143	165	3169	3648	4387	10.69	7.93	10.28	173.06	185.36	222.39	9.63333	193.603	4.32892	1.39318e-218	5.51114e-216	--	TNY22459.1 hypothetical protein DMC30DRAFT_392292 [Rhodotorula diobovata]	-	-	-	-	-	GO:0022857//transmembrane transporter activity	GO:0055085//transmembrane transport
EVM0004280	604	747	765	6837	8837	7385	10.65	12.76	14.53	115.3	136.98	116.43	12.6467	122.903	3.28069	5.33087e-216	2.00334e-213	HSL1	CDR48878.1 RHTO0S21e00804g1_1 [Rhodotorula toruloides]	Cellular Processes;Environmental Information Processing	Cell growth and death;Signal transduction	ko04111//Cell cycle - yeast;ko04011//MAPK signaling pathway - yeast	K02515;K02515	GO:0005575//cellular_component;GO:0005622//intracellular anatomical structure;GO:0005634//nucleus;GO:0005737//cytoplasm;GO:0030054//cell junction;GO:0030424//axon;GO:0030425//dendrite;GO:0036477//somatodendritic compartment;GO:0042995//cell projection;GO:0043005//neuron projection;GO:0043226//organelle;GO:0043227//membrane-bounded organelle;GO:0043229//intracellular organelle;GO:0043231//intracel…	GO:0000166//nucleotide binding;GO:0003674//molecular_function;GO:0003824//catalytic activity;GO:0004672//protein kinase activity;GO:0004674//protein serine/threonine kinase activity;GO:0005488//binding;GO:0005515//protein binding;GO:0005524//ATP binding;GO:0016301//kinase activity;GO:0016709//oxidoreductase activity, acting on paired donors, with incorporation or reduction of molecular oxygen, NA…	GO:0000902//cell morphogenesis;GO:0000904//cell morphogenesis involved in differentiation;GO:0001558//regulation of cell growth;GO:0006464//cellular protein modification process;GO:0006468//protein phosphorylation;GO:0006486//protein glycosylation;GO:0006487//protein N-linked glycosylation;GO:0006744//ubiquinone biosynthetic process;GO:0006793//phosphorus metabolic process;GO:0006796//phosphate-c…
EVM0002668	568	565	567	5360	5328	6327	61.97	57.8	65.99	538.16	505.22	584.64	61.92	542.673	3.13161	3.25087e-215	1.1635e-212	ARB_04768	XP_018267961.1 carbohydrate esterase family 4 protein, partial [Rhodotorula graminis WP1]	-	-	-	-	-	GO:0003674//molecular_function;GO:0003824//catalytic activity;GO:0016810//hydrolase activity, acting on carbon-nitrogen (but not peptide) bonds;GO:0019213//deacetylase activity	GO:0005975//carbohydrate metabolic process;GO:0009877//nodulation;GO:0030436//asexual sporulation;GO:0045226//extracellular polysaccharide biosynthetic process
EVM0002888	2337	2216	2174	14528	16020	15646	80.37	73.35	80.38	474.29	483.17	476.1	78.0333	477.853	2.61441	9.07619e-214	3.10076e-211	GLX	XP_018273180.1 uncharacterized protein RHOBADRAFT_66141 [Rhodotorula graminis WP1]	-	-	-	-	-	-	-
EVM0003342	69	79	59	2007	1743	2069	42.75	40.31	37.4	980.2	899.81	879.03	40.1533	919.68	4.51754	7.95264e-197	2.59879e-194	--	-	-	-	-	-	-	-	GO:0006465//signal peptide processing;GO:0009306//protein secretion
EVM0005338	143	163	162	1665	1723	1653	9.09	9.87	11.04	99.28	95.74	91.4	10	95.4733	3.2551	1.01669e-181	3.18393e-179	--	XP_018268709.1 uncharacterized protein RHOBADRAFT_55748 [Rhodotorula graminis WP1]	-	-	-	-	-	GO:0016788//hydrolase activity, acting on ester bonds	-
EVM0003202	139	165	166	1699	2186	1807	2.44	2.81	3.14	28.54	33.75	28.38	2.79667	30.2233	3.43388	1.91238e-176	5.74939e-174	PPS1	TNY19160.1 Proteophosphoglycan 5 [Rhodotorula diobovata]	-	-	-	-	GO:0005575//cellular_component;GO:0005622//intracellular anatomical structure;GO:0005634//nucleus;GO:0043226//organelle;GO:0043227//membrane-bounded organelle;GO:0043229//intracellular organelle;GO:0043231//intracellular membrane-bounded organelle	GO:0003674//molecular_function;GO:0003824//catalytic activity;GO:0004721//phosphoprotein phosphatase activity;GO:0004725//protein tyrosine phosphatase activity;GO:0008138//protein tyrosine/serine/threonine phosphatase activity;GO:0016787//hydrolase activity;GO:0016788//hydrolase activity, acting on ester bonds;GO:0016791//phosphatase activity;GO:0042578//phosphoric ester hydrolase activity;GO:014…	GO:0001932//regulation of protein phosphorylation;GO:0001933//negative regulation of protein phosphorylation;GO:0006139//nucleobase-containing compound metabolic process;GO:0006259//DNA metabolic process;GO:0006260//DNA replication;GO:0006261//DNA-dependent DNA replication;GO:0006464//cellular protein modification process;GO:0006469//negative regulation of protein kinase activity;GO:0006470//prot…
EVM0006645	150	152	134	3063	2828	4234	48.61	43.15	45.35	842.69	777.91	1039.31	45.7033	886.637	4.27797	1.64547e-175	4.75667e-173	--	XP_018268571.1 uncharacterized protein RHOBADRAFT_55627 [Rhodotorula graminis WP1]	-	-	-	-	-	-	-
EVM0006015	3890	4310	4216	18794	21960	19617	177.71	188.77	206.83	811.2	878.64	787.66	191.103	825.833	2.1115	1.85242e-175	5.15659e-173	--	TNY20717.1 hypothetical protein DMC30DRAFT_446784 [Rhodotorula diobovata]	-	-	-	-	-	-	-
EVM0003525	361	455	501	4099	4684	4101	19.19	23.13	28.58	205.26	217.91	190.79	23.6333	204.653	3.11429	3.47818e-175	9.33643e-173	--	XP_018274658.1 uncharacterized protein RHOBADRAFT_51056 [Rhodotorula graminis WP1]	-	-	-	-	GO:0005672//transcription factor TFIIA complex	-	GO:0006367//transcription initiation from RNA polymerase II promoter;GO:0042742//defense response to bacterium;GO:0050832//defense response to fungus
EVM0003277	1857	1966	1845	10362	11476	10138	66.47	67.7	70.99	351.89	360.2	320.83	68.3867	344.307	2.33191	5.62522e-171	1.4579e-168	--	TNY22013.1 thiamine diphosphate-binding protein [Rhodotorula diobovata]	-	-	-	-	GO:0005948//acetolactate synthase complex;GO:0045250//cytosolic pyruvate dehydrogenase complex	GO:0000287//magnesium ion binding;GO:0003824//catalytic activity;GO:0003984//acetolactate synthase activity;GO:0004739//pyruvate dehydrogenase (acetyl-transferring) activity;GO:0016823//hydrolase activity, acting on acid carbon-carbon bonds, in ketonic substances;GO:0030976//thiamine pyrophosphate binding;GO:0047112//pyruvate oxidase activity;GO:0047434//indolepyruvate decarboxylase activity;GO:0…	GO:0006086//acetyl-CoA biosynthetic process from pyruvate;GO:0006113//fermentation;GO:0009097//isoleucine biosynthetic process;GO:0009099//valine biosynthetic process;GO:0009234//menaquinone biosynthetic process;GO:0009444//pyruvate oxidation;GO:0009684//indoleacetic acid biosynthetic process;GO:0019310//inositol catabolic process;GO:0019529//taurine catabolic process;GO:0045151//acetoin biosynth…
EVM0000855	179	216	206	1950	2010	1830	12.82	14.7	15.8	130.56	125.72	113.47	14.44	123.25	3.09344	9.61924e-165	2.40994e-162	SPBC21B10.07	XP_018273971.1 glycoside hydrolase family 16 protein [Rhodotorula graminis WP1]	-	-	-	-	-	GO:0004553//hydrolase activity, hydrolyzing O-glycosyl compounds	GO:0005975//carbohydrate metabolic process
EVM0006931	355	335	370	2646	2778	3182	14.52	13.15	16.25	102.42	99.54	114.68	14.64	105.547	2.84989	5.84029e-164	1.41599e-161	SPAC1002.16c	XP_018268954.1 uncharacterized protein RHOBADRAFT_22530 [Rhodotorula graminis WP1]	-	-	-	-	-	GO:0022857//transmembrane transporter activity	GO:0055085//transmembrane transport
EVM0002607	4506	4846	4463	692	706	755	267.13	274.1	283.71	38.54	36.6	39.02	274.98	38.0533	-2.85323	3.13267e-160	7.35786e-158	--	-	-	-	-	-	-	-	-
EVM0004448	239	264	227	1992	2133	2572	28.37	29.29	28.72	216.76	219.81	257.17	28.7933	231.247	3.00563	6.85127e-149	1.56043e-146	--	-	-	-	-	-	GO:0005737//cytoplasm	GO:0008061//chitin binding	GO:0098542//defense response to other organism
EVM0005837	2351	2571	2862	13167	16373	17217	100.83	105.82	131.85	534.18	615.23	650.09	112.833	599.833	2.41037	2.86417e-143	6.3315e-141	--	XP_018271968.1 uncharacterized protein RHOBADRAFT_52930 [Rhodotorula graminis WP1]	-	-	-	-	-	-	-
EVM0007636	70	72	120	1398	1598	1600	4.45	4.36	8.18	83.36	88.8	88.47	5.66333	86.8767	3.93925	2.15772e-141	4.63354e-139	--	XP_018274155.1 uncharacterized protein RHOBADRAFT_40649 [Rhodotorula graminis WP1]	-	-	-	-	-	-	-
EVM0006577	236	267	303	1864	2164	1911	8.13	8.86	11.22	60.97	65.39	58.26	9.40333	61.54	2.71028	4.32242e-138	9.02425e-136	--	TNY23287.1 Proteophosphoglycan ppg4 [Rhodotorula diobovata]	-	-	-	-	-	-	-
EVM0002021	359	384	437	2197	2725	2656	17.5	17.92	22.86	101.03	116.26	113.55	19.4267	110.28	2.50506	8.03621e-138	1.63244e-135	--	-	-	-	-	-	-	-	-
MSTRG.3202	4	12	5	2874	2434	3725	1.65	4.23	2.13	977.64	843.74	1119.84	2.67	980.407	8.5204	1.76394e-137	3.48889e-135	--	uncharacterized protein RHOBADRAFT_66837 [Rhodotorula graminis WP1]	-	-	-	-	-	-	-
EVM0005463	1417	1423	1365	6534	6614	7148	78.93	75.72	81.56	342.43	322.27	347.87	78.7367	337.523	2.09988	4.47939e-137	8.63258e-135	Ptpa	XP_018270242.1 uncharacterized protein RHOBADRAFT_54046 [Rhodotorula graminis WP1]	-	-	-	-	-	GO:0019211//phosphatase activator activity	-
EVM0004427	2819	3167	2781	21659	20496	27799	197.91	211.33	209.12	1422	1256.51	1690.65	206.12	1456.39	2.82084	1.51224e-136	2.84149e-134	--	XP_018271189.1 uncharacterized protein RHOBADRAFT_64917 [Rhodotorula graminis WP1]	-	-	-	-	-	-	-
EVM0005582	461	414	465	2739	2978	3502	28.19	24.14	30.48	157.21	159.18	186.48	27.6033	167.623	2.60231	2.77489e-126	5.08685e-124	--	XP_018270619.1 uncharacterized protein RHOBADRAFT_65291 [Rhodotorula graminis WP1]	-	-	-	-	-	-	-
EVM0006779	216	274	276	2480	2897	2139	10.5	12.75	14.4	113.73	123.26	91.2	12.55	109.397	3.12381	4.07975e-126	7.30081e-124	--	XP_018272779.1 uncharacterized protein RHOBADRAFT_51729 [Rhodotorula graminis WP1]	-	-	-	-	-	-	-
EVM0002369	1494	1752	1445	8762	8438	10019	245.52	264.93	251.84	1295.78	1197.19	1351.67	254.097	1281.55	2.33444	7.97605e-123	1.39414e-120	--	XP_018269285.1 uncharacterized protein RHOBADRAFT_65407 [Rhodotorula graminis WP1]	-	-	-	-	-	GO:0004553//hydrolase activity, hydrolyzing O-glycosyl compounds;GO:0030246//carbohydrate binding	GO:0005975//carbohydrate metabolic process
EVM0007211	581	651	502	3246	3488	3680	21.41	23.07	19.88	113.43	112.69	119.81	21.4533	115.31	2.42624	4.71982e-122	8.06231e-120	--	XP_018271834.1 uncharacterized protein RHOBADRAFT_52812 [Rhodotorula graminis WP1]	-	-	-	-	-	-	-
EVM0004064	1056	1233	1141	4285	4926	4583	42.78	47.97	49.66	164.36	174.88	163.68	46.8033	167.64	1.84068	2.03646e-121	3.40135e-119	aspB	XP_018268950.1 uncharacterized protein RHOBADRAFT_55569 [Rhodotorula graminis WP1]	-	-	-	-	GO:0009342//glutamate synthase complex (NADPH)	GO:0000104//succinate dehydrogenase activity;GO:0003824//catalytic activity;GO:0004148//dihydrolipoyl dehydrogenase activity;GO:0004355//glutamate synthase (NADPH) activity;GO:0004764//shikimate 3-dehydrogenase (NADP+) activity;GO:0004791//thioredoxin-disulfide reductase activity;GO:0008734//L-aspartate oxidase activity;GO:0015036//disulfide oxidoreductase activity;GO:0016152//mercury (II) reduct…	GO:0006096//glycolytic process;GO:0006099//tricarboxylic acid cycle;GO:0006400//tRNA modification;GO:0006537//glutamate biosynthetic process;GO:0006631//fatty acid metabolic process;GO:0006744//ubiquinone biosynthetic process;GO:0006790//sulfur compound metabolic process;GO:0006805//xenobiotic metabolic process;GO:0009060//aerobic respiration;GO:0009061//anaerobic respiration;GO:0009228//thiamine…
EVM0003206	3403	3978	4046	554	695	569	72.5	81.96	92.8	11.27	13.01	10.81	82.42	11.6967	-2.8169	1.23985e-120	2.02581e-118	--	XP_018270948.1 uncharacterized protein RHOBADRAFT_53827 [Rhodotorula graminis WP1]	-	-	-	-	-	-	-
EVM0001641	1783	1699	1779	141	108	165	64.88	59.47	69.58	4.87	3.45	5.31	64.6433	4.54333	-3.83068	2.44326e-120	3.90713e-118	kat	XP_018271852.1 uncharacterized protein RHOBADRAFT_52828 [Rhodotorula graminis WP1]	Metabolism;Metabolism;Metabolism;Environmental Information Processing;Cellular Processes;Metabolism;Metabolism;Organismal Systems	Global and overview maps;Global and overview maps;Global and overview maps;Signal transduction;Transport and catabolism;Carbohydrate metabolism;Amino acid metabolism;Aging	ko01100//Metabolic pathways;ko01110//Biosynthesis of secondary metabolites;ko01200//Carbon metabolism;ko04011//MAPK signaling pathway - yeast;ko04146//Peroxisome;ko00630//Glyoxylate and dicarboxylate metabolism;ko00380//Tryptophan metabolism;ko04213//Longevity regulating pathway - multiple species	K03781;K03781;K03781;K03781;K03781;K03781;K03781;K03781	-	GO:0004096//catalase activity;GO:0020037//heme binding	-
EVM0000611	10099	9744	9359	38221	40312	42757	228.19	212.82	227.65	823.97	800.01	860.97	222.887	828.317	1.89387	1.42774e-119	2.2356e-117	hsp104	XP_018274244.1 uncharacterized protein RHOBADRAFT_10933 [Rhodotorula graminis WP1]	Organismal Systems	Aging	ko04213//Longevity regulating pathway - multiple species	K03695	GO:0000502//proteasome complex;GO:0005575//cellular_component;GO:0005622//intracellular anatomical structure;GO:0005634//nucleus;GO:0005737//cytoplasm;GO:0005829//cytosol;GO:0009360//DNA polymerase III complex;GO:0009368//endopeptidase Clp complex;GO:0009376//HslUV protease complex;GO:0009379//Holliday junction helicase complex;GO:0031974//membrane-enclosed lumen;GO:0031981//nuclear lumen;GO:0032…	GO:0000166//nucleotide binding;GO:0003674//molecular_function;GO:0003677//DNA binding;GO:0003678//DNA helicase activity;GO:0003723//RNA binding;GO:0003724//RNA helicase activity;GO:0003824//catalytic activity;GO:0003887//DNA-directed DNA polymerase activity;GO:0004020//adenylylsulfate kinase activity;GO:0004176//ATP-dependent peptidase activity;GO:0004222//metalloendopeptidase activity;GO:0004252…	GO:0000302//response to reactive oxygen species;GO:0001306//age-dependent response to oxidative stress;GO:0001315//age-dependent response to reactive oxygen species;GO:0002949//tRNA threonylcarbamoyladenosine modification;GO:0005975//carbohydrate metabolic process;GO:0005984//disaccharide metabolic process;GO:0005991//trehalose metabolic process;GO:0006260//DNA replication;GO:0006281//DNA repair;…
EVM0006126	60	89	65	924	1056	864	2.15	3.06	2.5	31.38	33.14	27.34	2.57	30.62	3.57463	4.70142e-117	7.2114e-115	--	TNY24116.1 hypothetical protein DMC30DRAFT_216729 [Rhodotorula diobovata]	-	-	-	-	-	-	-
EVM0002430	73	105	68	868	1082	951	2.29	3.18	2.3	25.93	29.84	26.49	2.59	27.42	3.4042	3.15039e-114	4.73567e-112	--	XP_018271158.1 uncharacterized protein RHOBADRAFT_43599 [Rhodotorula graminis WP1]	-	-	-	-	-	-	-
EVM0003934	51	56	54	611	802	689	1.4	1.49	1.6	16.01	19.38	16.85	1.49667	17.4133	3.54037	1.04583e-109	1.54127e-107	--	XP_018274596.1 uncharacterized protein RHOBADRAFT_51002 [Rhodotorula graminis WP1]	-	-	-	-	-	-	-
EVM0005454	208	187	208	1165	1299	1235	16.23	13.83	17.37	84.72	88.41	83.09	15.81	85.4067	2.43351	1.78328e-109	2.57752e-107	--	XP_018272155.1 uncharacterized protein RHOBADRAFT_66326 [Rhodotorula graminis WP1]	-	-	-	-	-	-	-
EVM0001061	2195	2367	2174	360	460	415	78.09	81.02	83.14	12.15	14.35	13.05	80.75	13.1833	-2.61475	3.23602e-109	4.58905e-107	MET13	XP_018270225.1 uncharacterized protein RHOBADRAFT_37138 [Rhodotorula graminis WP1]	Metabolism;Metabolism	Global and overview maps;Metabolism of cofactors and vitamins	ko01100//Metabolic pathways;ko00670//One carbon pool by folate	K25004;K25004	GO:0005575//cellular_component;GO:0005622//intracellular anatomical structure;GO:0005737//cytoplasm;GO:0005739//mitochondrion;GO:0005829//cytosol;GO:0043226//organelle;GO:0043227//membrane-bounded organelle;GO:0043229//intracellular organelle;GO:0043231//intracellular membrane-bounded organelle	GO:0003674//molecular_function;GO:0003824//catalytic activity;GO:0004489//methylenetetrahydrofolate reductase (NAD(P)H) activity;GO:0016491//oxidoreductase activity;GO:0016645//oxidoreductase activity, acting on the CH-NH group of donors;GO:0016646//oxidoreductase activity, acting on the CH-NH group of donors, NAD or NADP as acceptor	GO:0000096//sulfur amino acid metabolic process;GO:0000097//sulfur amino acid biosynthetic process;GO:0006082//organic acid metabolic process;GO:0006520//cellular amino acid metabolic process;GO:0006555//methionine metabolic process;GO:0006575//cellular modified amino acid metabolic process;GO:0006725//cellular aromatic compound metabolic process;GO:0006730//one-carbon metabolic process;GO:000676…
EVM0005116	117	111	140	1035	1343	1060	2.2	2.02	2.83	18.57	22.15	17.77	2.35	19.4967	3.05249	2.70759e-108	3.76856e-106	--	XP_018269877.1 uncharacterized protein RHOBADRAFT_54424 [Rhodotorula graminis WP1]	-	-	-	-	-	-	-
EVM0000165	368	460	407	2007	2194	2003	19.63	23.46	23.29	100.8	102.38	93.46	22.1267	98.88	2.15989	3.23711e-108	4.42365e-106	--	XP_018274027.1 uncharacterized protein RHOBADRAFT_50502 [Rhodotorula graminis WP1]	-	-	-	-	GO:0001401//SAM complex	-	-
EVM0004689	30	18	20	558	642	636	1.36	0.79	0.99	23.92	25.51	25.34	1.04667	24.9233	4.57362	1.71259e-107	2.29854e-105	--	XP_018274095.1 uncharacterized protein RHOBADRAFT_50565 [Rhodotorula graminis WP1]	-	-	-	-	-	-	-
EVM0006029	3571	3566	3563	11193	12118	12408	83.05	80.14	89.19	248.27	247.49	257.04	84.1267	250.933	1.57667	6.91314e-106	9.11564e-104	--	XP_018268337.1 uncharacterized protein RHOBADRAFT_56100 [Rhodotorula graminis WP1]	-	-	-	-	GO:0005886//plasma membrane;GO:0016021//integral component of membrane	GO:0016829//lyase activity	-
EVM0001378	32003	32287	29376	6499	6969	7604	2625.47	2507.16	2577.98	496.14	498.51	536.66	2570.2	510.437	-2.33208	1.3395e-104	1.73581e-102	--	XP_018272590.1 uncharacterized protein RHOBADRAFT_52534 [Rhodotorula graminis WP1]	-	-	-	-	-	-	-
EVM0004461	7025	7328	6872	1691	1744	1753	220	221.14	231.46	50.34	47.92	48.67	224.2	48.9767	-2.19462	1.11353e-102	1.41852e-100	DIP5	XP_018267695.1 uncharacterized protein RHOBADRAFT_40232 [Rhodotorula graminis WP1]	-	-	-	-	GO:0000322//storage vacuole;GO:0000323//lytic vacuole;GO:0000324//fungal-type vacuole;GO:0000329//fungal-type vacuole membrane;GO:0005575//cellular_component;GO:0005622//intracellular anatomical structure;GO:0005737//cytoplasm;GO:0005773//vacuole;GO:0005774//vacuolar membrane;GO:0005886//plasma membrane;GO:0016020//membrane;GO:0016021//integral component of membrane;GO:0031090//organelle membrane…	GO:0003674//molecular_function;GO:0005215//transporter activity;GO:0005342//organic acid transmembrane transporter activity;GO:0008509//anion transmembrane transporter activity;GO:0008514//organic anion transmembrane transporter activity;GO:0015075//ion transmembrane transporter activity;GO:0015171//amino acid transmembrane transporter activity;GO:0015318//inorganic molecular entity transmembrane…	GO:0003333//amino acid transmembrane transport;GO:0006810//transport;GO:0006811//ion transport;GO:0006820//anion transport;GO:0006865//amino acid transport;GO:0008150//biological_process;GO:0009306//protein secretion;GO:0009450//gamma-aminobutyric acid catabolic process;GO:0015711//organic anion transport;GO:0015849//organic acid transport;GO:0034220//ion transmembrane transport;GO:0046942//carbo…
EVM0002101	42	60	80	756	821	788	2.03	2.78	4.15	34.48	34.74	33.42	2.98667	34.2133	3.51795	1.94538e-102	2.43691e-100	--	XP_018268984.1 uncharacterized protein RHOBADRAFT_1111, partial [Rhodotorula graminis WP1]	-	-	-	-	-	-	-
EVM0002359	322	356	338	3827	3026	5102	114.57	110.04	125.26	1144.56	911.43	1356.41	116.623	1137.47	3.2859	1.98372e-102	2.44421e-100	--	XP_018274568.1 uncharacterized protein RHOBADRAFT_49179 [Rhodotorula graminis WP1]	-	-	-	-	-	-	-
EVM0003801	2745	2653	2557	12493	12412	15584	149.11	137.74	149.02	638.86	589.89	740.23	145.29	656.327	2.17548	5.07331e-101	6.15016e-99	CPX	XP_018273604.1 uncharacterized protein RHOBADRAFT_64505 [Rhodotorula graminis WP1]	Metabolism;Metabolism;Metabolism	Global and overview maps;Global and overview maps;Metabolism of cofactors and vitamins	ko01100//Metabolic pathways;ko01110//Biosynthesis of secondary metabolites;ko00860//Porphyrin metabolism	K00228;K00228;K00228	GO:0005575//cellular_component;GO:0005622//intracellular anatomical structure;GO:0005737//cytoplasm;GO:0005739//mitochondrion;GO:0005740//mitochondrial envelope;GO:0005743//mitochondrial inner membrane;GO:0005758//mitochondrial intermembrane space;GO:0005829//cytosol;GO:0009523//photosystem II;GO:0009654//photosystem II oxygen evolving complex;GO:0016020//membrane;GO:0019866//organelle inner memb…	GO:0003674//molecular_function;GO:0003824//catalytic activity;GO:0004109//coproporphyrinogen oxidase activity;GO:0005198//structural molecule activity;GO:0005212//structural constituent of eye lens;GO:0005215//transporter activity;GO:0005391//P-type sodium:potassium-exchanging transporter activity;GO:0005488//binding;GO:0005509//calcium ion binding;GO:0005515//protein binding;GO:0008324//cation t…	GO:0006725//cellular aromatic compound metabolic process;GO:0006778//porphyrin-containing compound metabolic process;GO:0006779//porphyrin-containing compound biosynthetic process;GO:0006782//protoporphyrinogen IX biosynthetic process;GO:0006783//heme biosynthetic process;GO:0006807//nitrogen compound metabolic process;GO:0006810//transport;GO:0006811//ion transport;GO:0006812//cation transport;G…
EVM0006090	51	45	62	576	787	745	2.81	2.37	3.67	29.91	37.99	35.93	2.95	34.61	3.5524	1.29744e-100	1.54786e-98	--	XP_018273477.1 uncharacterized protein RHOBADRAFT_51283 [Rhodotorula graminis WP1]	-	-	-	-	GO:0005672//transcription factor TFIIA complex;GO:0016021//integral component of membrane	GO:0004190//aspartic-type endopeptidase activity	GO:0006367//transcription initiation from RNA polymerase II promoter;GO:0016485//protein processing
EVM0003131	42	43	53	530	610	638	2.09	2.05	2.83	24.85	26.54	27.8	2.32333	26.3967	3.50609	1.32566e-100	1.55682e-98	CNAG_01239	TNY22194.1 hypothetical protein DMC30DRAFT_362037 [Rhodotorula diobovata]	-	-	-	-	-	GO:0003674//molecular_function;GO:0003824//catalytic activity;GO:0016810//hydrolase activity, acting on carbon-nitrogen (but not peptide) bonds	GO:0005975//carbohydrate metabolic process;GO:0009877//nodulation;GO:0030436//asexual sporulation
EVM0006575	2013	2232	2116	349	449	367	121.81	128.81	137.28	19.83	23.75	19.35	129.3	20.9767	-2.62386	1.84515e-100	2.13356e-98	--	XP_018274355.1 uncharacterized protein RHOBADRAFT_50786 [Rhodotorula graminis WP1]	-	-	-	-	-	-	-
EVM0007107	15385	15765	15307	43111	47708	46678	378.9	375.02	405.72	1012.1	1031.68	1023.2	386.547	1022.33	1.40314	9.55195e-99	1.08776e-96	SPBC24C6.09c	XP_018273822.1 uncharacterized protein RHOBADRAFT_64554 [Rhodotorula graminis WP1]	Metabolism;Metabolism	Global and overview maps;Carbohydrate metabolism	ko01100//Metabolic pathways;ko00030//Pentose phosphate pathway	K01621;K01621	-	GO:0003824//catalytic activity;GO:0005515//protein binding;GO:0016832//aldehyde-lyase activity;GO:0030976//thiamine pyrophosphate binding;GO:0047434//indolepyruvate decarboxylase activity	GO:0005975//carbohydrate metabolic process;GO:0009684//indoleacetic acid biosynthetic process
EVM0000745	58	86	93	970	1162	855	0.71	1.03	1.23	11.45	12.59	9.45	0.99	11.1633	3.4952	1.16813e-98	1.3104e-96	--	XP_018271047.1 uncharacterized protein RHOBADRAFT_53909 [Rhodotorula graminis WP1]	-	-	-	-	-	-	-
EVM0000540	129	117	137	861	960	867	4.14	3.61	4.72	26.23	27	24.63	4.15667	25.9533	2.64242	1.9427e-98	2.14725e-96	sid2	TNY23251.1 AGC/NDR protein kinase [Rhodotorula diobovata]	Cellular Processes;Environmental Information Processing	Cell growth and death;Signal transduction	ko04111//Cell cycle - yeast;ko04392//Hippo signaling pathway - multiple species	K06684;K06684	GO:0005575//cellular_component;GO:0005622//intracellular anatomical structure;GO:0005634//nucleus;GO:0005737//cytoplasm;GO:0005815//microtubule organizing center;GO:0005816//spindle pole body;GO:0005819//spindle;GO:0005856//cytoskeleton;GO:0005933//cellular bud;GO:0005935//cellular bud neck;GO:0015630//microtubule cytoskeleton;GO:0030427//site of polarized growth;GO:0043226//organelle;GO:0043227/…	GO:0000166//nucleotide binding;GO:0003674//molecular_function;GO:0003824//catalytic activity;GO:0004672//protein kinase activity;GO:0004674//protein serine/threonine kinase activity;GO:0005488//binding;GO:0005524//ATP binding;GO:0016301//kinase activity;GO:0016709//oxidoreductase activity, acting on paired donors, with incorporation or reduction of molecular oxygen, NAD(P)H as one donor, and inco…	GO:0000226//microtubule cytoskeleton organization;GO:0000278//mitotic cell cycle;GO:0006464//cellular protein modification process;GO:0006468//protein phosphorylation;GO:0006744//ubiquinone biosynthetic process;GO:0006793//phosphorus metabolic process;GO:0006796//phosphate-containing compound metabolic process;GO:0006807//nitrogen compound metabolic process;GO:0006996//organelle organization;GO:0…
EVM0001751	135	169	181	975	1140	1022	1.31	1.6	1.9	9.1	9.76	8.93	1.60333	9.26333	2.53046	5.45597e-98	5.94305e-96	--	XP_018269270.1 uncharacterized protein RHOBADRAFT_45789 [Rhodotorula graminis WP1]	-	-	-	-	GO:0016272//prefoldin complex	GO:0005524//ATP binding;GO:0051082//unfolded protein binding	GO:0006457//protein folding;GO:0007059//chromosome segregation;GO:0030261//chromosome condensation
EVM0004688	230	224	219	1138	1426	1217	5.84	5.49	5.98	27.52	31.77	27.48	5.77	28.9233	2.32559	1.56318e-96	1.67841e-94	--	TNY21557.1 hypothetical protein DMC30DRAFT_197178 [Rhodotorula diobovata]	-	-	-	-	-	-	-
EVM0000688	224	239	173	2394	2126	3424	86.39	79.48	69.33	769.23	692.44	974.84	78.4	812.17	3.37286	2.37895e-94	2.51834e-92	--	XP_018274569.1 uncharacterized protein RHOBADRAFT_65933 [Rhodotorula graminis WP1]	-	-	-	-	-	-	-
EVM0007331	72	79	73	574	629	637	2.46	2.59	2.68	18.6	18.82	19.24	2.57667	18.8867	2.87379	6.2328e-93	6.50635e-91	slp1	TNY24709.1 WD40-repeat-containing domain protein, partial [Rhodotorula diobovata]	Cellular Processes;Cellular Processes;Genetic Information Processing	Cell growth and death;Cell growth and death;Folding, sorting and degradation	ko04111//Cell cycle - yeast;ko04113//Meiosis - yeast;ko04120//Ubiquitin mediated proteolysis	K03363;K03363;K03363	GO:0000151//ubiquitin ligase complex;GO:0000152//nuclear ubiquitin ligase complex;GO:0005575//cellular_component;GO:0005622//intracellular anatomical structure;GO:0005634//nucleus;GO:0005680//anaphase-promoting complex;GO:0005737//cytoplasm;GO:0031461//cullin-RING ubiquitin ligase complex;GO:0031974//membrane-enclosed lumen;GO:0031981//nuclear lumen;GO:0032991//protein-containing complex;GO:00335…	GO:0003674//molecular_function;GO:0005488//binding;GO:0005515//protein binding;GO:0010997//anaphase-promoting complex binding;GO:0030234//enzyme regulator activity;GO:0044877//protein-containing complex binding;GO:0055106//ubiquitin-protein transferase regulator activity;GO:0097027//ubiquitin-protein transferase activator activity;GO:0098772//molecular function regulator;GO:1990757//ubiquitin lig…	GO:0000070//mitotic sister chromatid segregation;GO:0000075//cell cycle checkpoint signaling;GO:0000278//mitotic cell cycle;GO:0000280//nuclear division;GO:0000819//sister chromatid segregation;GO:0006508//proteolysis;GO:0006511//ubiquitin-dependent protein catabolic process;GO:0006807//nitrogen compound metabolic process;GO:0006996//organelle organization;GO:0007049//cell cycle;GO:0007059//chrom…
EVM0005253	64	56	84	615	833	793	1.93	1.63	2.73	17.65	22.06	21.23	2.09667	20.3133	3.27626	1.23799e-91	1.27462e-89	--	XP_018267554.1 uncharacterized protein RHOBADRAFT_56548 [Rhodotorula graminis WP1]	-	-	-	-	-	GO:0005515//protein binding	-
EVM0000657	233	305	286	1484	1983	1563	5.66	7.16	7.48	34.36	42.29	33.79	6.76667	36.8133	2.44371	2.5459e-91	2.58581e-89	--	XP_018268137.1 uncharacterized protein RHOBADRAFT_56214 [Rhodotorula graminis WP1]	-	-	-	-	-	-	-
EVM0003928	100	135	133	887	1099	868	1.35	1.76	1.93	11.45	13.02	10.48	1.68	11.65	2.7938	1.56372e-90	1.56705e-88	--	XP_018270254.1 uncharacterized protein RHOBADRAFT_54056 [Rhodotorula graminis WP1]	-	-	-	-	GO:0000228//nuclear chromosome;GO:0000775//chromosome, centromeric region;GO:0000776//kinetochore;GO:0000779//condensed chromosome, centromeric region;GO:0000793//condensed chromosome;GO:0000794//condensed nuclear chromosome;GO:0000939//inner kinetochore;GO:0005575//cellular_component;GO:0005622//intracellular anatomical structure;GO:0005634//nucleus;GO:0005635//nuclear envelope;GO:0005694//chrom…	GO:0003674//molecular_function;GO:0005198//structural molecule activity;GO:0005200//structural constituent of cytoskeleton;GO:0005488//binding;GO:0005515//protein binding;GO:0008017//microtubule binding;GO:0008092//cytoskeletal protein binding;GO:0015631//tubulin binding;GO:0051010//microtubule plus-end binding	GO:0000003//reproduction;GO:0000070//mitotic sister chromatid segregation;GO:0000075//cell cycle checkpoint signaling;GO:0000226//microtubule cytoskeleton organization;GO:0000278//mitotic cell cycle;GO:0000280//nuclear division;GO:0000819//sister chromatid segregation;GO:0006996//organelle organization;GO:0007010//cytoskeleton organization;GO:0007017//microtubule-based process;GO:0007020//microtu…
EVM0001315	4095	4531	4072	14749	17323	14392	151.85	161.57	162.3	518.61	563.18	471.47	158.573	517.753	1.70711	1.45058e-88	1.43455e-86	CYB2	XP_018272468.1 L-mandelate dehydrogenase [Rhodotorula graminis WP1]	Genetic Information Processing;Genetic Information Processing	Translation;Translation	ko03008//Ribosome biogenesis in eukaryotes;ko03013//Nucleocytoplasmic transport	K14290;K14290	-	GO:0003824//catalytic activity;GO:0004452//isopentenyl-diphosphate delta-isomerase activity;GO:0015930//glutamate synthase activity;GO:0016491//oxidoreductase activity;GO:0016638//oxidoreductase activity, acting on the CH-NH2 group of donors;GO:0018580//nitronate monooxygenase activity	GO:0006537//glutamate biosynthetic process;GO:0008299//isoprenoid biosynthetic process
EVM0005957	3145	3386	3383	9557	9975	10896	78.34	81.44	90.68	226.88	218.15	241.53	83.4867	228.853	1.45481	2.1119e-87	2.06144e-85	OPT2	XP_018268612.1 uncharacterized protein RHOBADRAFT_65566 [Rhodotorula graminis WP1]	-	-	-	-	-	-	GO:0055085//transmembrane transport
EVM0004636	277	353	312	1834	1844	2516	22.51	27.16	27.13	138.75	130.7	176	25.6	148.483	2.53609	1.56483e-85	1.50785e-83	B23L21.190	KAG0653983.1 hypothetical protein C6P46_002028 [Rhodotorula mucilaginosa]	-	-	-	-	-	-	-
EVM0000822	123	135	134	885	928	783	2.49	2.65	2.92	17.13	16.53	14.16	2.68667	15.94	2.56876	1.21705e-84	1.15789e-82	CHS3	XP_018268359.1 glycosyltransferase family 2 protein [Rhodotorula graminis WP1]	Metabolism;Metabolism	Global and overview maps;Carbohydrate metabolism	ko01100//Metabolic pathways;ko00520//Amino sugar and nucleotide sugar metabolism	K00698;K00698	GO:0000935//division septum;GO:0005575//cellular_component;GO:0005622//intracellular anatomical structure;GO:0005737//cytoplasm;GO:0005826//actomyosin contractile ring;GO:0005856//cytoskeleton;GO:0005886//plasma membrane;GO:0005933//cellular bud;GO:0005935//cellular bud neck;GO:0005938//cell cortex;GO:0012506//vesicle membrane;GO:0015629//actin cytoskeleton;GO:0016020//membrane;GO:0016021//integr…	GO:0003674//molecular_function;GO:0003824//catalytic activity;GO:0004100//chitin synthase activity;GO:0008194//UDP-glycosyltransferase activity;GO:0008375//acetylglucosaminyltransferase activity;GO:0016740//transferase activity;GO:0016757//glycosyltransferase activity;GO:0016758//hexosyltransferase activity	GO:0000271//polysaccharide biosynthetic process;GO:0000278//mitotic cell cycle;GO:0000281//mitotic cytokinesis;GO:0000910//cytokinesis;GO:0000916//actomyosin contractile ring contraction;GO:0000917//division septum assembly;GO:0000918//division septum site selection;GO:0005975//carbohydrate metabolic process;GO:0005976//polysaccharide metabolic process;GO:0006022//aminoglycan metabolic process;GO…
EVM0005612	124	126	140	813	935	770	4.54	4.44	5.51	28.23	30.02	24.92	4.83	27.7233	2.52101	4.32713e-84	4.06534e-82	TPO1	XP_018274131.1 uncharacterized protein RHOBADRAFT_65855 [Rhodotorula graminis WP1]	-	-	-	-	GO:0005887//integral component of plasma membrane	GO:0022857//transmembrane transporter activity	GO:0006855//xenobiotic transmembrane transport;GO:0055085//transmembrane transport
EVM0006133	46	63	64	486	552	549	1.47	1.94	2.2	14.75	15.47	15.54	1.87	15.2533	3.02801	1.51357e-83	1.40444e-81	--	XP_018272928.1 uncharacterized protein RHOBADRAFT_51864 [Rhodotorula graminis WP1]	-	-	-	-	-	-	-
EVM0007433	161	175	216	948	1150	1040	3.39	3.56	4.9	19.05	21.26	19.53	3.95	19.9467	2.33622	3.60663e-83	3.30579e-81	YCG1	XP_018272970.1 uncharacterized protein RHOBADRAFT_42134 [Rhodotorula graminis WP1]	Cellular Processes	Cell growth and death	ko04111//Cell cycle - yeast	K06678	GO:0000228//nuclear chromosome;GO:0000775//chromosome, centromeric region;GO:0000779//condensed chromosome, centromeric region;GO:0000785//chromatin;GO:0000793//condensed chromosome;GO:0000794//condensed nuclear chromosome;GO:0000796//condensin complex;GO:0005575//cellular_component;GO:0005622//intracellular anatomical structure;GO:0005634//nucleus;GO:0005694//chromosome;GO:0005737//cytoplasm;GO:…	GO:0003674//molecular_function;GO:0003682//chromatin binding;GO:0005488//binding;GO:0005515//protein binding	GO:0000003//reproduction;GO:0000070//mitotic sister chromatid segregation;GO:0000278//mitotic cell cycle;GO:0000280//nuclear division;GO:0000281//mitotic cytokinesis;GO:0000819//sister chromatid segregation;GO:0000910//cytokinesis;GO:0006323//DNA packaging;GO:0006338//chromatin remodeling;GO:0006355//regulation of transcription, DNA-templated;GO:0006996//organelle organization;GO:0007049//cell cy…
EVM0004482	2753	3045	2904	722	837	753	222.74	233.28	251.31	54.4	59.02	52.46	235.777	55.2933	-2.09224	6.82686e-83	6.18201e-81	--	-	-	-	-	-	GO:0039679//viral occlusion body	-	-
EVM0005661	749	633	582	3544	3692	4605	47.28	38.07	39.38	209.83	203.69	252.87	41.5767	222.13	2.41756	9.31842e-82	8.33776e-80	SCS7	XP_018267632.1 uncharacterized protein RHOBADRAFT_65810 [Rhodotorula graminis WP1]	-	-	-	-	GO:0005575//cellular_component;GO:0005622//intracellular anatomical structure;GO:0005737//cytoplasm;GO:0005783//endoplasmic reticulum;GO:0005789//endoplasmic reticulum membrane;GO:0012505//endomembrane system;GO:0016020//membrane;GO:0016021//integral component of membrane;GO:0031090//organelle membrane;GO:0031224//intrinsic component of membrane;GO:0031984//organelle subcompartment;GO:0042175//nu…	GO:0000170//sphingosine hydroxylase activity;GO:0003674//molecular_function;GO:0003824//catalytic activity;GO:0004497//monooxygenase activity;GO:0005488//binding;GO:0005506//iron ion binding;GO:0005515//protein binding;GO:0016491//oxidoreductase activity;GO:0020037//heme binding;GO:0043167//ion binding;GO:0043169//cation binding;GO:0046872//metal ion binding;GO:0046906//tetrapyrrole binding;GO:00…	GO:0001949//sebaceous gland cell differentiation;GO:0006082//organic acid metabolic process;GO:0006629//lipid metabolic process;GO:0006631//fatty acid metabolic process;GO:0006633//fatty acid biosynthetic process;GO:0006643//membrane lipid metabolic process;GO:0006644//phospholipid metabolic process;GO:0006664//glycolipid metabolic process;GO:0006665//sphingolipid metabolic process;GO:0006673//in…
EVM0004796	316	408	324	1626	1672	1971	34.48	41.74	37.71	163.25	158.54	182.13	37.9767	167.973	2.14505	1.58876e-81	1.40484e-79	--	XP_018274018.1 uncharacterized protein RHOBADRAFT_50493 [Rhodotorula graminis WP1]	-	-	-	-	-	-	-
MSTRG.1292	790	1137	764	9433	7181	11991	641.5	740.37	628.51	5845.01	4827.9	6408.38	670.127	5693.76	3.08688	3.33462e-81	2.9143e-79	--	cytochrome-c oxidase subunit VIIa [Rhodotorula diobovata]	-	-	-	-	GO:0005739//mitochondrion;GO:0016020//membrane	-	-
EVM0002381	5862	5943	5622	15631	16976	16775	176.94	172.92	182.53	448.69	449.62	449.17	177.463	449.16	1.33971	4.80723e-80	4.153e-78	mobA	XP_018269934.1 uncharacterized protein RHOBADRAFT_54476 [Rhodotorula graminis WP1]	-	-	-	-	GO:0005737//cytoplasm	GO:0003824//catalytic activity;GO:0004148//dihydrolipoyl dehydrogenase activity;GO:0004791//thioredoxin-disulfide reductase activity;GO:0005092//GDP-dissociation inhibitor activity;GO:0016491//oxidoreductase activity;GO:0016668//oxidoreductase activity, acting on a sulfur group of donors, NAD(P) as acceptor;GO:0016701//oxidoreductase activity, acting on single donors with incorporation of molecul…	GO:0006096//glycolytic process;GO:0006744//ubiquinone biosynthetic process;GO:0006805//xenobiotic metabolic process;GO:0007264//small GTPase mediated signal transduction;GO:0008652//cellular amino acid biosynthetic process;GO:0009228//thiamine biosynthetic process;GO:0009398//FMN biosynthetic process;GO:0015995//chlorophyll biosynthetic process;GO:0018874//benzoate metabolic process;GO:0030494//b…
EVM0000105	27	33	29	368	472	430	0.71	0.84	0.82	9.23	10.91	10.07	0.79	10.07	3.67207	4.2871e-79	3.66157e-77	--	XP_018268940.1 uncharacterized protein RHOBADRAFT_55560 [Rhodotorula graminis WP1]	-	-	-	-	-	-	-
EVM0005305	1961	2281	2381	8371	11018	8515	34.45	38.8	45.05	140.6	170.1	133.71	39.4333	148.137	1.90944	5.41605e-79	4.57382e-77	--	XP_018270201.1 uncharacterized protein RHOBADRAFT_44637, partial [Rhodotorula graminis WP1]	-	-	-	-	GO:0000142//cellular bud neck contractile ring;GO:0000144//cellular bud neck septin ring;GO:0000399//cellular bud neck septin structure;GO:0005575//cellular_component;GO:0005622//intracellular anatomical structure;GO:0005737//cytoplasm;GO:0005826//actomyosin contractile ring;GO:0005856//cytoskeleton;GO:0005933//cellular bud;GO:0005935//cellular bud neck;GO:0005938//cell cortex;GO:0005940//septin …	GO:0003674//molecular_function;GO:0005488//binding;GO:0005515//protein binding;GO:0008092//cytoskeletal protein binding	GO:0000278//mitotic cell cycle;GO:0000281//mitotic cytokinesis;GO:0000910//cytokinesis;GO:0000917//division septum assembly;GO:0006950//response to stress;GO:0006974//cellular response to DNA damage stimulus;GO:0007049//cell cycle;GO:0008150//biological_process;GO:0009987//cellular process;GO:0010639//negative regulation of organelle organization;GO:0016043//cellular component organization;GO:002…
EVM0002182	18	29	40	406	470	491	0.49	0.77	1.18	10.59	11.3	11.95	0.813333	11.28	3.79378	1.59559e-77	1.3325e-75	--	XP_018267873.1 uncharacterized protein RHOBADRAFT_56434 [Rhodotorula graminis WP1]	-	-	-	-	-	GO:0003887//DNA-directed DNA polymerase activity	GO:0006260//DNA replication
EVM0003425	18	23	30	392	431	392	0.97	1.18	1.73	19.81	20.23	18.4	1.29333	19.48	3.91283	7.52071e-77	6.21161e-75	--	XP_018274320.1 uncharacterized protein RHOBADRAFT_50758 [Rhodotorula graminis WP1]	-	-	-	-	-	-	-
EVM0003317	31	32	21	371	422	454	1.9	1.87	1.38	21.37	22.64	24.26	1.71667	22.7567	3.72861	2.84476e-76	2.32404e-74	--	TNY21961.1 PUA-like domain-containing protein [Rhodotorula diobovata]	-	-	-	-	-	GO:0005515//protein binding;GO:0046872//metal ion binding	-
EVM0003853	2411	2138	2097	343	430	456	125.89	106.78	117.48	16.88	19.65	20.84	116.717	19.1233	-2.6096	8.03468e-76	6.4934e-74	AQY2	TNY17441.1 putative water channel [Rhodotorula diobovata]	-	-	-	-	GO:0016020//membrane	GO:0015267//channel activity	GO:0055085//transmembrane transport
EVM0000760	2487	2232	1998	289	294	390	157	134.25	135.19	17.11	16.22	21.42	142.147	18.25	-2.96141	4.66679e-75	3.73145e-73	AQY1	TNY24492.1 putative water channel [Rhodotorula diobovata]	-	-	-	-	GO:0005575//cellular_component;GO:0005622//intracellular anatomical structure;GO:0005886//plasma membrane;GO:0005887//integral component of plasma membrane;GO:0016020//membrane;GO:0016021//integral component of membrane;GO:0016324//apical plasma membrane;GO:0031224//intrinsic component of membrane;GO:0031226//intrinsic component of plasma membrane;GO:0043226//organelle;GO:0043227//membrane-bounde…	GO:0003674//molecular_function;GO:0005215//transporter activity;GO:0005372//water transmembrane transporter activity;GO:0015250//water channel activity;GO:0015267//channel activity;GO:0015318//inorganic molecular entity transmembrane transporter activity;GO:0022803//passive transmembrane transporter activity;GO:0022857//transmembrane transporter activity	GO:0006810//transport;GO:0006811//ion transport;GO:0006820//anion transport;GO:0006833//water transport;GO:0006869//lipid transport;GO:0008150//biological_process;GO:0009719//response to endogenous stimulus;GO:0009987//cellular process;GO:0010033//response to organic substance;GO:0010243//response to organonitrogen compound;GO:0010876//lipid localization;GO:0014070//response to organic cyclic com…
EVM0002474	7738	7333	7365	21754	23460	25985	271.98	248.02	278.29	725.62	723.1	807.79	266.097	752.17	1.49911	1.00105e-74	7.91987e-73	ptr2	XP_018273016.1 uncharacterized protein RHOBADRAFT_24832 [Rhodotorula graminis WP1]	-	-	-	-	GO:0016020//membrane	GO:0015333//peptide:proton symporter activity;GO:0022857//transmembrane transporter activity	GO:0015833//peptide transport;GO:0055085//transmembrane transport
EVM0005359	39	32	54	485	468	510	1.54	1.21	2.29	18.11	16.17	17.73	1.68	17.3367	3.36729	1.35637e-74	1.06193e-72	--	TNY21863.1 hypothetical protein DMC30DRAFT_415616 [Rhodotorula diobovata]	-	-	-	-	-	-	-
EVM0004043	1524	1609	1432	4287	4944	5209	64.73	65.59	65.34	172.27	183.98	194.83	65.22	183.693	1.49391	2.02442e-74	1.56861e-72	amyS	XP_018267802.1 glycoside hydrolase family 13 protein [Rhodotorula graminis WP1]	Metabolism;Metabolism;Metabolism	Global and overview maps;Global and overview maps;Carbohydrate metabolism	ko01100//Metabolic pathways;ko01110//Biosynthesis of secondary metabolites;ko00500//Starch and sucrose metabolism	K01176;K01176;K01176	GO:0000315//organellar large ribosomal subunit;GO:0022625//cytosolic large ribosomal subunit	GO:0003674//molecular_function;GO:0003735//structural constituent of ribosome;GO:0003824//catalytic activity;GO:0004553//hydrolase activity, hydrolyzing O-glycosyl compounds;GO:0004556//alpha-amylase activity;GO:0005488//binding;GO:0005509//calcium ion binding;GO:0016160//amylase activity;GO:0016787//hydrolase activity;GO:0016798//hydrolase activity, acting on glycosyl bonds;GO:0043167//ion bindi…	GO:0005975//carbohydrate metabolic process;GO:0006412//translation;GO:0008150//biological_process;GO:0008152//metabolic process;GO:0009250//glucan biosynthetic process;GO:0044238//primary metabolic process;GO:0071704//organic substance metabolic process
EVM0000637	21193	23118	21288	6864	7578	7070	596.55	627.75	644.67	183.9	187.22	176.75	622.99	182.623	-1.77034	7.42734e-74	5.69631e-72	MET6	XP_018268476.1 uncharacterized protein RHOBADRAFT_55893 [Rhodotorula graminis WP1]	Metabolism;Metabolism;Metabolism;Metabolism;Metabolism	Global and overview maps;Global and overview maps;Global and overview maps;Amino acid metabolism;Metabolism of other amino acids	ko01100//Metabolic pathways;ko01110//Biosynthesis of secondary metabolites;ko01230//Biosynthesis of amino acids;ko00270//Cysteine and methionine metabolism;ko00450//Selenocompound metabolism	K00549;K00549;K00549;K00549;K00549	GO:0005575//cellular_component;GO:0005576//extracellular region;GO:0005618//cell wall;GO:0005622//intracellular anatomical structure;GO:0005634//nucleus;GO:0005737//cytoplasm;GO:0005829//cytosol;GO:0005886//plasma membrane;GO:0009277//fungal-type cell wall;GO:0009986//cell surface;GO:0016020//membrane;GO:0030312//external encapsulating structure;GO:0030446//hyphal cell wall;GO:0031012//extracellu…	GO:0003674//molecular_function;GO:0003824//catalytic activity;GO:0003871//5-methyltetrahydropteroyltriglutamate-homocysteine S-methyltransferase activity;GO:0005488//binding;GO:0008168//methyltransferase activity;GO:0008172//S-methyltransferase activity;GO:0008270//zinc ion binding;GO:0008705//methionine synthase activity;GO:0016740//transferase activity;GO:0016741//transferase activity, transfer…	GO:0000096//sulfur amino acid metabolic process;GO:0000097//sulfur amino acid biosynthetic process;GO:0006082//organic acid metabolic process;GO:0006139//nucleobase-containing compound metabolic process;GO:0006144//purine nucleobase metabolic process;GO:0006520//cellular amino acid metabolic process;GO:0006534//cysteine metabolic process;GO:0006555//methionine metabolic process;GO:0006725//cellul…
EVM0005307	428	452	414	16	11	14	21.09	21.33	21.9	0.74	0.47	0.61	21.44	0.606667	-5.14326	8.84275e-74	6.71335e-72	ZRT1	XP_018270067.1 uncharacterized protein RHOBADRAFT_45314 [Rhodotorula graminis WP1]	-	-	-	-	GO:0016020//membrane	GO:0046873//metal ion transmembrane transporter activity	GO:0030001//metal ion transport;GO:0055085//transmembrane transport
EVM0001523	131	145	181	765	891	842	2.12	2.27	3.15	11.84	12.67	12.18	2.51333	12.23	2.28275	1.32047e-73	9.92468e-72	SPBC23E6.02	XP_018274362.1 uncharacterized protein RHOBADRAFT_40861 [Rhodotorula graminis WP1]	-	-	-	-	GO:0000228//nuclear chromosome;GO:0000775//chromosome, centromeric region;GO:0000776//kinetochore;GO:0000779//condensed chromosome, centromeric region;GO:0000793//condensed chromosome;GO:0000794//condensed nuclear chromosome;GO:0005575//cellular_component;GO:0005622//intracellular anatomical structure;GO:0005634//nucleus;GO:0005694//chromosome;GO:0005730//nucleolus;GO:0005737//cytoplasm;GO:000573…	GO:0000166//nucleotide binding;GO:0003674//molecular_function;GO:0003677//DNA binding;GO:0003824//catalytic activity;GO:0004386//helicase activity;GO:0005488//binding;GO:0005515//protein binding;GO:0005524//ATP binding;GO:0008094//ATP-dependent activity, acting on DNA;GO:0016462//pyrophosphatase activity;GO:0016787//hydrolase activity;GO:0016817//hydrolase activity, acting on acid anhydrides;GO:0…	GO:0000003//reproduction;GO:0003006//developmental process involved in reproduction;GO:0006139//nucleobase-containing compound metabolic process;GO:0006282//regulation of DNA repair;GO:0006325//chromatin organization;GO:0006333//chromatin assembly or disassembly;GO:0006351//transcription, DNA-templated;GO:0006355//regulation of transcription, DNA-templated;GO:0006725//cellular aromatic compound m…
EVM0007377	3	9	8	583	747	498	0.16	0.46	0.46	29.19	34.75	23.17	0.36	29.0367	6.33374	7.08455e-73	5.27203e-71	--	XP_018272598.1 uncharacterized protein RHOBADRAFT_35184 [Rhodotorula graminis WP1]	-	-	-	-	-	GO:0008270//zinc ion binding;GO:0046872//metal ion binding	-
EVM0004943	76	72	67	452	578	543	1.62	1.49	1.54	9.2	10.83	10.33	1.55	10.12	2.70687	1.07483e-72	7.92001e-71	cbk1	XP_018270988.1 uncharacterized protein RHOBADRAFT_44458 [Rhodotorula graminis WP1]	-	-	-	-	GO:0005575//cellular_component;GO:0005622//intracellular anatomical structure;GO:0005737//cytoplasm;GO:0005829//cytosol;GO:0005911//cell-cell junction;GO:0005912//adherens junction;GO:0005938//cell cortex;GO:0030054//cell junction;GO:0045177//apical part of cell;GO:0045179//apical cortex;GO:0070161//anchoring junction;GO:0071944//cell periphery;GO:0099568//cytoplasmic region;GO:0099738//cell cort…	GO:0000166//nucleotide binding;GO:0003674//molecular_function;GO:0003824//catalytic activity;GO:0004672//protein kinase activity;GO:0004674//protein serine/threonine kinase activity;GO:0005488//binding;GO:0005515//protein binding;GO:0005524//ATP binding;GO:0016301//kinase activity;GO:0016740//transferase activity;GO:0016772//transferase activity, transferring phosphorus-containing groups;GO:00167…	GO:0000003//reproduction;GO:0000082//G1/S transition of mitotic cell cycle;GO:0000278//mitotic cell cycle;GO:0001654//eye development;GO:0001667//ameboidal-type cell migration;GO:0001708//cell fate specification;GO:0001745//compound eye morphogenesis;GO:0001751//compound eye photoreceptor cell differentiation;GO:0001752//compound eye photoreceptor fate commitment;GO:0001754//eye photoreceptor cel…
EVM0007403	78	116	96	571	758	673	9.58	13.3	12.56	64.2	80.81	69.49	11.8133	71.5	2.59753	1.39172e-72	1.01555e-70	--	TNY20393.1 zinc knuckle-domain-containing protein [Rhodotorula diobovata]	-	-	-	-	-	GO:0003674//molecular_function;GO:0003676//nucleic acid binding;GO:0005488//binding;GO:0008270//zinc ion binding;GO:0043167//ion binding;GO:0043169//cation binding;GO:0046872//metal ion binding;GO:0046914//transition metal ion binding;GO:0097159//organic cyclic compound binding;GO:1901363//heterocyclic compound binding	GO:0003008//system process;GO:0007600//sensory perception;GO:0008150//biological_process;GO:0019233//sensory perception of pain;GO:0032501//multicellular organismal process;GO:0050877//nervous system process
EVM0004150	118	118	152	727	1026	831	1.84	1.78	2.55	10.82	14.03	11.57	2.05667	12.14	2.56139	5.63738e-72	4.07409e-70	ARHGAP24	TNY21647.1 hypothetical protein DMC30DRAFT_187208 [Rhodotorula diobovata]	-	-	-	-	-	GO:0005524//ATP binding	GO:0007059//chromosome segregation;GO:0007165//signal transduction;GO:0030261//chromosome condensation
EVM0003695	1063	1012	998	173	193	213	65.68	59.61	66.11	10.03	10.42	11.46	63.8	10.6367	-2.58451	8.71671e-72	6.2395e-70	--	XP_018268833.1 uncharacterized protein RHOBADRAFT_17695 [Rhodotorula graminis WP1]	-	-	-	-	-	-	-
EVM0003850	48	31	43	456	438	530	2.26	1.4	2.18	20.31	18.09	21.95	1.94667	20.1167	3.36931	3.32603e-71	2.35834e-69	ark1	TNY23079.1 Other/AUR protein kinase [Rhodotorula diobovata]	-	-	-	-	GO:0000228//nuclear chromosome;GO:0000775//chromosome, centromeric region;GO:0000776//kinetochore;GO:0000779//condensed chromosome, centromeric region;GO:0000781//chromosome, telomeric region;GO:0000793//condensed chromosome;GO:0000794//condensed nuclear chromosome;GO:0000922//spindle pole;GO:0000939//inner kinetochore;GO:0001674//female germ cell nucleus;GO:0005575//cellular_component;GO:0005622…	GO:0000166//nucleotide binding;GO:0003674//molecular_function;GO:0003824//catalytic activity;GO:0004672//protein kinase activity;GO:0004674//protein serine/threonine kinase activity;GO:0004712//protein serine/threonine/tyrosine kinase activity;GO:0005488//binding;GO:0005515//protein binding;GO:0005524//ATP binding;GO:0016301//kinase activity;GO:0016740//transferase activity;GO:0016772//transferas…	GO:0000003//reproduction;GO:0000070//mitotic sister chromatid segregation;GO:0000075//cell cycle checkpoint signaling;GO:0000077//DNA damage checkpoint signaling;GO:0000086//G2/M transition of mitotic cell cycle;GO:0000212//meiotic spindle organization;GO:0000226//microtubule cytoskeleton organization;GO:0000278//mitotic cell cycle;GO:0000280//nuclear division;GO:0000819//sister chromatid segrega…
EVM0002282	1035	1037	920	149	128	170	70.14	66.85	66.79	9.45	7.58	9.99	67.9267	9.00667	-2.91491	1.27016e-70	8.922e-69	fgaOx3	XP_018273788.1 uncharacterized protein RHOBADRAFT_31282 [Rhodotorula graminis WP1]	-	-	-	-	-	GO:0000166//nucleotide binding;GO:0003674//molecular_function;GO:0003824//catalytic activity;GO:0005488//binding;GO:0010181//FMN binding;GO:0016491//oxidoreductase activity;GO:0032553//ribonucleotide binding;GO:0036094//small molecule binding;GO:0043167//ion binding;GO:0043168//anion binding;GO:0097159//organic cyclic compound binding;GO:0097367//carbohydrate derivative binding;GO:1901265//nucleo…	GO:0008150//biological_process;GO:0008152//metabolic process
MSTRG.3169	11	5	8	2271	1851	3570	3.59	1.43	2.72	628.16	512.14	880.83	2.58	673.71	8.02861	2.45898e-70	1.71127e-68	--	-	-	-	-	-	-	-	-
EVM0007136	145	170	150	798	942	747	4.86	5.49	5.41	25.41	27.71	22.18	5.25333	25.1	2.25638	2.52628e-69	1.74197e-67	--	XP_018272197.1 uncharacterized protein RHOBADRAFT_52194 [Rhodotorula graminis WP1]	-	-	-	-	-	GO:0016491//oxidoreductase activity	-
EVM0001222	191	180	128	1010	1024	1135	20.21	17.88	14.45	98.48	94.21	101.9	17.5133	98.1967	2.48722	3.65988e-69	2.5007e-67	--	XP_018270903.1 uncharacterized protein RHOBADRAFT_53787 [Rhodotorula graminis WP1]	-	-	-	-	-	GO:0008270//zinc ion binding	-
EVM0003070	2307	2496	2321	644	744	723	100.92	104.75	109.05	26.64	28.51	27.83	104.907	27.66	-1.92323	3.74565e-69	2.53625e-67	ecdD	XP_018274496.1 uncharacterized protein RHOBADRAFT_33134 [Rhodotorula graminis WP1]	Cellular Processes	Cell growth and death	ko04113//Meiosis - yeast	K08139	GO:0005887//integral component of plasma membrane;GO:0016021//integral component of membrane	GO:0022857//transmembrane transporter activity;GO:0042910//xenobiotic transmembrane transporter activity;GO:0051119//sugar transmembrane transporter activity	GO:0008643//carbohydrate transport;GO:0042908//xenobiotic transport;GO:0055085//transmembrane transport
EVM0006218	2014	2210	2277	5229	6087	6192	60.9	64.41	74.05	150.36	161.5	166.08	66.4533	159.313	1.26145	8.71322e-69	5.84719e-67	VCX1	XP_018270180.1 uncharacterized protein RHOBADRAFT_53995 [Rhodotorula graminis WP1]	-	-	-	-	GO:0016021//integral component of membrane	GO:0015368//calcium:cation antiporter activity	GO:0006816//calcium ion transport;GO:0055085//transmembrane transport
EVM0005602	3372	3263	3289	8516	9548	9026	73.54	68.8	77.22	177.25	182.9	175.5	73.1867	178.55	1.28668	2.72922e-68	1.81529e-66	cdc22	XP_018269159.1 uncharacterized protein RHOBADRAFT_55330 [Rhodotorula graminis WP1]	Metabolism;Metabolism;Metabolism;Metabolism	Global and overview maps;Nucleotide metabolism;Nucleotide metabolism;Metabolism of other amino acids	ko01100//Metabolic pathways;ko00230//Purine metabolism;ko00240//Pyrimidine metabolism;ko00480//Glutathione metabolism	K10807;K10807;K10807;K10807	GO:0005575//cellular_component;GO:0005622//intracellular anatomical structure;GO:0005634//nucleus;GO:0005635//nuclear envelope;GO:0005737//cytoplasm;GO:0005829//cytosol;GO:0005971//ribonucleoside-diphosphate reductase complex;GO:0012505//endomembrane system;GO:0031967//organelle envelope;GO:0031975//envelope;GO:0032991//protein-containing complex;GO:0036477//somatodendritic compartment;GO:0042995…	GO:0000166//nucleotide binding;GO:0003674//molecular_function;GO:0003824//catalytic activity;GO:0004550//nucleoside diphosphate kinase activity;GO:0004748//ribonucleoside-diphosphate reductase activity, thioredoxin disulfide as acceptor;GO:0005488//binding;GO:0005515//protein binding;GO:0005524//ATP binding;GO:0016301//kinase activity;GO:0016491//oxidoreductase activity;GO:0016725//oxidoreductase…	GO:0000003//reproduction;GO:0000278//mitotic cell cycle;GO:0001654//eye development;GO:0003006//developmental process involved in reproduction;GO:0006139//nucleobase-containing compound metabolic process;GO:0006165//nucleoside diphosphate phosphorylation;GO:0006206//pyrimidine nucleobase metabolic process;GO:0006213//pyrimidine nucleoside metabolic process;GO:0006220//pyrimidine nucleotide metabo…
EVM0000845	56	55	34	419	521	477	2.4	2.26	1.56	16.96	19.53	17.97	2.07333	18.1533	3.13021	3.58573e-68	2.36407e-66	--	TNY17559.1 hypothetical protein DMC30DRAFT_338088, partial [Rhodotorula diobovata]	-	-	-	-	-	-	-
EVM0006463	170	173	211	939	1187	911	2.74	2.71	3.67	14.5	16.84	13.16	3.04	14.8333	2.2867	9.82822e-68	6.42338e-66	bimC	TNY22876.1 P-loop containing nucleoside triphosphate hydrolase protein [Rhodotorula diobovata]	-	-	-	-	GO:0000228//nuclear chromosome;GO:0000235//astral microtubule;GO:0000775//chromosome, centromeric region;GO:0000776//kinetochore;GO:0000779//condensed chromosome, centromeric region;GO:0000793//condensed chromosome;GO:0000794//condensed nuclear chromosome;GO:0005575//cellular_component;GO:0005622//intracellular anatomical structure;GO:0005634//nucleus;GO:0005694//chromosome;GO:0005737//cytoplasm;…	GO:0000166//nucleotide binding;GO:0003674//molecular_function;GO:0003774//cytoskeletal motor activity;GO:0003777//microtubule motor activity;GO:0003824//catalytic activity;GO:0005198//structural molecule activity;GO:0005200//structural constituent of cytoskeleton;GO:0005488//binding;GO:0005515//protein binding;GO:0005524//ATP binding;GO:0008017//microtubule binding;GO:0008092//cytoskeletal protei…	GO:0000022//mitotic spindle elongation;GO:0000070//mitotic sister chromatid segregation;GO:0000073//initial mitotic spindle pole body separation;GO:0000226//microtubule cytoskeleton organization;GO:0000278//mitotic cell cycle;GO:0000280//nuclear division;GO:0000819//sister chromatid segregation;GO:0006276//plasmid maintenance;GO:0006928//movement of cell or subcellular component;GO:0006996//organ…
EVM0000204	64507	67517	64322	20706	24107	21386	2481.28	2496.17	2658.9	754.79	812.84	726.12	2545.45	764.583	-1.73518	5.6523e-67	3.6623e-65	pho-4	XP_018273272.1 uncharacterized protein RHOBADRAFT_52160 [Rhodotorula graminis WP1]	-	-	-	-	GO:0005575//cellular_component;GO:0005886//plasma membrane;GO:0005887//integral component of plasma membrane;GO:0016020//membrane;GO:0016021//integral component of membrane;GO:0031224//intrinsic component of membrane;GO:0031226//intrinsic component of plasma membrane;GO:0071944//cell periphery	GO:0003674//molecular_function;GO:0005215//transporter activity;GO:0005315//inorganic phosphate transmembrane transporter activity;GO:0005436//sodium:phosphate symporter activity;GO:0008324//cation transmembrane transporter activity;GO:0015075//ion transmembrane transporter activity;GO:0015081//sodium ion transmembrane transporter activity;GO:0015291//secondary active transmembrane transporter ac…	GO:0006810//transport;GO:0006811//ion transport;GO:0006812//cation transport;GO:0006814//sodium ion transport;GO:0006817//phosphate ion transport;GO:0006820//anion transport;GO:0008150//biological_process;GO:0015698//inorganic anion transport;GO:0030001//metal ion transport;GO:0034220//ion transmembrane transport;GO:0035725//sodium ion transmembrane transport;GO:0051179//localization;GO:0051234//…
EVM0007390	35	38	43	365	402	507	0.93	0.98	1.23	9.25	9.39	11.99	1.04667	10.21	3.28611	1.63889e-66	1.05281e-64	--	XP_018271131.1 uncharacterized protein RHOBADRAFT_44598 [Rhodotorula graminis WP1]	-	-	-	-	-	GO:0005524//ATP binding	GO:0007059//chromosome segregation;GO:0030261//chromosome condensation
MSTRG.6747	847	853	962	153	190	166	96.88	91.28	117.25	16.06	18.87	16.02	101.803	16.9833	-2.58359	3.74275e-66	2.38394e-64	--	uncharacterized protein RHOBADRAFT_65171 [Rhodotorula graminis WP1]	-	-	-	-	-	-	-
EVM0004031	97	92	103	497	554	577	5.07	4.6	5.77	24.45	25.32	26.38	5.14667	25.3833	2.30217	4.35045e-66	2.74773e-64	--	-	-	-	-	-	-	-	-
EVM0005143	497	591	475	1781	2066	1819	26.67	30.32	27.35	89.99	96.99	85.38	28.1133	90.7867	1.69123	8.25146e-66	5.16817e-64	--	XP_018268035.1 uncharacterized protein RHOBADRAFT_56128, partial [Rhodotorula graminis WP1]	-	-	-	-	-	-	-
EVM0005951	66	89	54	522	525	601	5.68	7.24	4.97	41.74	39.38	44.39	5.96333	41.8367	2.81058	1.81407e-65	1.12682e-63	--	XP_018268116.1 uncharacterized protein RHOBADRAFT_47251 [Rhodotorula graminis WP1]	-	-	-	-	-	-	GO:0051216//cartilage development
EVM0006639	59	53	66	423	540	438	1.26	1.1	1.52	8.63	10.14	8.35	1.29333	9.04	2.80523	4.65521e-65	2.86791e-63	--	XP_018274331.1 uncharacterized protein RHOBADRAFT_50765 [Rhodotorula graminis WP1]	-	-	-	-	-	-	-
EVM0006555	10	4	5	389	429	511	1.23	0.46	0.65	43.74	45.74	52.76	0.78	47.4133	5.92567	1.09536e-64	6.69329e-63	--	-	-	-	-	-	-	GO:0008080//N-acetyltransferase activity	-
EVM0002287	21	25	32	372	479	337	2.63	2.84	4.26	42.07	51.45	34.99	3.24333	42.8367	3.7233	1.70416e-64	1.03294e-62	--	-	-	-	-	-	-	-	-
EVM0002510	637	654	602	1883	1965	1953	19.74	19.53	20.06	55.47	53.42	53.66	19.7767	54.1833	1.45405	4.03554e-63	2.42649e-61	GRDP2	XP_018269558.1 uncharacterized protein RHOBADRAFT_54728 [Rhodotorula graminis WP1]	-	-	-	-	-	-	-
EVM0005934	129	169	162	688	856	707	1.55	1.97	2.1	7.92	9.04	7.61	1.87333	8.19	2.12826	3.36303e-62	2.00607e-60	--	XP_018271507.1 uncharacterized protein RHOBADRAFT_43963 [Rhodotorula graminis WP1]	-	-	-	-	GO:0005634//nucleus;GO:0009288//bacterial-type flagellum	GO:0005524//ATP binding	GO:0006302//double-strand break repair;GO:0007059//chromosome segregation;GO:0030261//chromosome condensation;GO:0071973//bacterial-type flagellum-dependent cell motility
MSTRG.4116	36	28	17	365	361	373	3.4	2.5	1.72	31.96	29.73	30.13	2.54	30.6067	3.59095	5.05616e-62	2.99229e-60	--	RHTO0S09e05820g1_1 [Rhodotorula toruloides]	-	-	-	-	-	-	-
EVM0004395	113	109	87	563	710	584	3.09	2.88	2.56	14.67	17.05	14.2	2.84333	15.3067	2.4285	5.42905e-62	3.18787e-60	--	XP_018270082.1 uncharacterized protein RHOBADRAFT_45330 [Rhodotorula graminis WP1]	-	-	-	-	-	-	-
EVM0000699	40	54	58	404	392	464	2.4	3.09	3.72	22.72	20.53	24.22	3.07	22.49	2.87297	7.60466e-62	4.43075e-60	AOX1	XP_018268482.1 uncharacterized protein RHOBADRAFT_46885 [Rhodotorula graminis WP1]	-	-	-	-	GO:0005575//cellular_component;GO:0005622//intracellular anatomical structure;GO:0005737//cytoplasm;GO:0005739//mitochondrion;GO:0005740//mitochondrial envelope;GO:0005743//mitochondrial inner membrane;GO:0016020//membrane;GO:0016021//integral component of membrane;GO:0019866//organelle inner membrane;GO:0031090//organelle membrane;GO:0031224//intrinsic component of membrane;GO:0031966//mitochond…	GO:0003674//molecular_function;GO:0003824//catalytic activity;GO:0005488//binding;GO:0009916//alternative oxidase activity;GO:0016491//oxidoreductase activity;GO:0016679//oxidoreductase activity, acting on diphenols and related substances as donors;GO:0016682//oxidoreductase activity, acting on diphenols and related substances as donors, oxygen as acceptor;GO:0043167//ion binding;GO:0043169//cati…	GO:0008150//biological_process;GO:0008152//metabolic process
EVM0006838	8125	7529	6765	1273	1194	1672	685.82	601.04	610.69	99.89	87.85	121.24	632.517	102.993	-2.61855	1.15722e-61	6.69052e-60	PDX1	TNY20112.1 SOR/SNZ family-domain-containing protein [Rhodotorula diobovata]	Metabolism;Metabolism	Global and overview maps;Metabolism of cofactors and vitamins	ko01100//Metabolic pathways;ko00750//Vitamin B6 metabolism	K06215;K06215	GO:0005575//cellular_component;GO:0005576//extracellular region;GO:0032991//protein-containing complex;GO:1902494//catalytic complex;GO:1903600//glutaminase complex	GO:0000107//imidazoleglycerol-phosphate synthase activity;GO:0003674//molecular_function;GO:0003824//catalytic activity;GO:0003949//1-(5-phosphoribosyl)-5-[(5-phosphoribosylamino)methylideneamino]imidazole-4-carboxamide isomerase activity;GO:0004425//indole-3-glycerol-phosphate synthase activity;GO:0004590//orotidine-5'-phosphate decarboxylase activity;GO:0004789//thiamine-phosphate diphosphoryla…	GO:0000096//sulfur amino acid metabolic process;GO:0000097//sulfur amino acid biosynthetic process;GO:0000105//histidine biosynthetic process;GO:0006081//cellular aldehyde metabolic process;GO:0006082//organic acid metabolic process;GO:0006207//'de novo' pyrimidine nucleobase biosynthetic process;GO:0006520//cellular amino acid metabolic process;GO:0006534//cysteine metabolic process;GO:0006535//…
EVM0001552	384	416	496	1403	1702	1613	3.27	3.44	4.55	11.47	12.75	12.35	3.75333	12.19	1.69945	1.39639e-61	8.01163e-60	cut3	XP_018274678.1 uncharacterized protein RHOBADRAFT_51074 [Rhodotorula graminis WP1]	Cellular Processes	Cell growth and death	ko04111//Cell cycle - yeast	K06675	GO:0000228//nuclear chromosome;GO:0000775//chromosome, centromeric region;GO:0000785//chromatin;GO:0000793//condensed chromosome;GO:0000794//condensed nuclear chromosome;GO:0000796//condensin complex;GO:0000798//nuclear cohesin complex;GO:0005575//cellular_component;GO:0005622//intracellular anatomical structure;GO:0005634//nucleus;GO:0005654//nucleoplasm;GO:0005694//chromosome;GO:0005737//cytopl…	GO:0000166//nucleotide binding;GO:0000217//DNA secondary structure binding;GO:0003674//molecular_function;GO:0003676//nucleic acid binding;GO:0003677//DNA binding;GO:0003680//minor groove of adenine-thymine-rich DNA binding;GO:0003682//chromatin binding;GO:0003690//double-stranded DNA binding;GO:0003697//single-stranded DNA binding;GO:0003824//catalytic activity;GO:0004527//exonuclease activity;G…	GO:0000003//reproduction;GO:0000012//single strand break repair;GO:0000070//mitotic sister chromatid segregation;GO:0000278//mitotic cell cycle;GO:0000280//nuclear division;GO:0000819//sister chromatid segregation;GO:0003006//developmental process involved in reproduction;GO:0006139//nucleobase-containing compound metabolic process;GO:0006259//DNA metabolic process;GO:0006260//DNA replication;GO:…
EVM0005524	1494	1563	1856	4774	6047	5283	18.71	18.99	25.04	57.28	66.59	59.31	20.9133	61.06	1.5458	4.45305e-60	2.53554e-58	top2	TNY17457.1 DNA topoisomerase 2 [Rhodotorula diobovata]	-	-	-	-	GO:0000228//nuclear chromosome;GO:0000775//chromosome, centromeric region;GO:0000785//chromatin;GO:0000793//condensed chromosome;GO:0000794//condensed nuclear chromosome;GO:0000795//synaptonemal complex;GO:0005575//cellular_component;GO:0005622//intracellular anatomical structure;GO:0005634//nucleus;GO:0005694//chromosome;GO:0005737//cytoplasm;GO:0005739//mitochondrion;GO:0009330//DNA topoisomera…	GO:0000166//nucleotide binding;GO:0003674//molecular_function;GO:0003676//nucleic acid binding;GO:0003677//DNA binding;GO:0003824//catalytic activity;GO:0003916//DNA topoisomerase activity;GO:0003918//DNA topoisomerase type II (double strand cut, ATP-hydrolyzing) activity;GO:0005488//binding;GO:0005515//protein binding;GO:0005524//ATP binding;GO:0008094//ATP-dependent activity, acting on DNA;GO:0…	GO:0000003//reproduction;GO:0000018//regulation of DNA recombination;GO:0000019//regulation of mitotic recombination;GO:0000070//mitotic sister chromatid segregation;GO:0000075//cell cycle checkpoint signaling;GO:0000278//mitotic cell cycle;GO:0000280//nuclear division;GO:0000712//resolution of meiotic recombination intermediates;GO:0000819//sister chromatid segregation;GO:0006139//nucleobase-con…
EVM0003676	367	399	522	1614	1835	1802	9.26	9.72	14.17	38.81	40.65	40.45	11.05	39.97	1.85487	7.39037e-59	4.17639e-57	CHIT1	CDR49082.1 RHTO0S23e00254g1_1 [Rhodotorula toruloides]	Metabolism;Metabolism	Global and overview maps;Carbohydrate metabolism	ko01100//Metabolic pathways;ko00520//Amino sugar and nucleotide sugar metabolism	K01183;K01183	-	GO:0035091//phosphatidylinositol binding	GO:0005975//carbohydrate metabolic process
EVM0005963	36	42	53	317	398	384	1.8	1.98	2.83	14.83	17.29	16.7	2.20333	16.2733	2.88475	1.04201e-58	5.84457e-57	--	EGU13059.1 LigA [Rhodotorula toruloides ATCC 204091]	-	-	-	-	-	-	-
EVM0000898	5562	5712	5968	1529	2015	1702	94.22	93.71	108.89	24.77	30	25.78	98.94	26.85	-1.88163	2.96697e-58	1.65183e-56	elf1	TNY24650.1 P-loop containing nucleoside triphosphate hydrolase protein [Rhodotorula diobovata]	-	-	-	-	GO:0005575//cellular_component;GO:0005622//intracellular anatomical structure;GO:0005634//nucleus;GO:0005737//cytoplasm;GO:0005739//mitochondrion;GO:0005844//polysome;GO:0005887//integral component of plasma membrane;GO:0009380//excinuclease repair complex;GO:0009898//cytoplasmic side of plasma membrane;GO:0016021//integral component of membrane;GO:0030257//type III protein secretion system compl…	GO:0000166//nucleotide binding;GO:0003674//molecular_function;GO:0003676//nucleic acid binding;GO:0003723//RNA binding;GO:0003724//RNA helicase activity;GO:0003729//mRNA binding;GO:0003824//catalytic activity;GO:0003924//GTPase activity;GO:0004527//exonuclease activity;GO:0005260//intracellularly ATP-gated chloride channel activity;GO:0005319//lipid transporter activity;GO:0005488//binding;GO:000…	GO:0000910//cytokinesis;GO:0006260//DNA replication;GO:0006289//nucleotide-excision repair;GO:0006310//DNA recombination;GO:0006403//RNA localization;GO:0006405//RNA export from nucleus;GO:0006406//mRNA export from nucleus;GO:0006611//protein export from nucleus;GO:0006810//transport;GO:0006817//phosphate ion transport;GO:0006824//cobalt ion transport;GO:0006855//xenobiotic transmembrane transpor…
EVM0007484	26	30	30	309	347	288	1.06	1.18	1.32	11.96	12.43	10.38	1.18667	11.59	3.28789	7.82777e-58	4.326e-56	SPBC543.02c	XP_018271169.1 uncharacterized protein RHOBADRAFT_53147 [Rhodotorula graminis WP1]	-	-	-	-	-	GO:0005515//protein binding	GO:0006457//protein folding;GO:0009408//response to heat
EVM0005157	188	163	187	712	750	791	9.21	7.65	9.84	32.92	32.18	34	8.9	33.0333	1.89205	8.56789e-58	4.70045e-56	MTPC3	XP_018269035.1 uncharacterized protein RHOBADRAFT_55233 [Rhodotorula graminis WP1]	-	-	-	-	GO:0016020//membrane;GO:0016021//integral component of membrane	GO:0008324//cation transmembrane transporter activity;GO:0015562//efflux transmembrane transporter activity	GO:0006812//cation transport;GO:0055085//transmembrane transport
EVM0006879	13	18	17	235	338	309	0.27	0.36	0.38	4.63	6.13	5.69	0.336667	5.48333	4.02566	6.17598e-57	3.36367e-55	--	XP_018274718.1 uncharacterized protein RHOBADRAFT_41213 [Rhodotorula graminis WP1]	-	-	-	-	-	-	-
EVM0004500	64	85	92	495	583	458	2.26	2.89	3.5	16.61	18.08	14.32	2.88333	16.3367	2.5023	1.47354e-56	7.9677e-55	cdc13	TNY22045.1 G2/mitotic-specific cyclin 3 [Rhodotorula diobovata]	Cellular Processes;Environmental Information Processing	Cell growth and death;Signal transduction	ko04111//Cell cycle - yeast;ko04011//MAPK signaling pathway - yeast	K23469;K23469	GO:0005575//cellular_component;GO:0005622//intracellular anatomical structure;GO:0005634//nucleus;GO:0043226//organelle;GO:0043227//membrane-bounded organelle;GO:0043229//intracellular organelle;GO:0043231//intracellular membrane-bounded organelle	GO:0003674//molecular_function;GO:0016538//cyclin-dependent protein serine/threonine kinase regulator activity;GO:0019207//kinase regulator activity;GO:0019887//protein kinase regulator activity;GO:0030234//enzyme regulator activity;GO:0098772//molecular function regulator	GO:0000003//reproduction;GO:0000079//regulation of cyclin-dependent protein serine/threonine kinase activity;GO:0000280//nuclear division;GO:0001932//regulation of protein phosphorylation;GO:0006139//nucleobase-containing compound metabolic process;GO:0006259//DNA metabolic process;GO:0006260//DNA replication;GO:0006261//DNA-dependent DNA replication;GO:0006279//premeiotic DNA replication;GO:0006…
EVM0005570	149	162	144	609	627	641	38.51	37.38	39.1	136.65	138.43	129.42	38.33	134.833	1.81463	2.86897e-56	1.54023e-54	--	XP_018267630.1 uncharacterized protein RHOBADRAFT_56616 [Rhodotorula graminis WP1]	-	-	-	-	-	-	-
EVM0004319	16689	18741	18704	5515	6689	5547	285.74	310.76	344.93	90.3	100.65	84.92	313.81	91.9567	-1.77087	4.25075e-56	2.26586e-54	ACLY	XP_018268384.1 uncharacterized protein RHOBADRAFT_55818 [Rhodotorula graminis WP1]	Metabolism;Metabolism;Metabolism	Global and overview maps;Global and overview maps;Carbohydrate metabolism	ko01100//Metabolic pathways;ko01110//Biosynthesis of secondary metabolites;ko00020//Citrate cycle (TCA cycle)	K01648;K01648;K01648	GO:0000323//lytic vacuole;GO:0005575//cellular_component;GO:0005576//extracellular region;GO:0005622//intracellular anatomical structure;GO:0005634//nucleus;GO:0005654//nucleoplasm;GO:0005737//cytoplasm;GO:0005764//lysosome;GO:0005766//primary lysosome;GO:0005773//vacuole;GO:0005775//vacuolar lumen;GO:0005829//cytosol;GO:0005886//plasma membrane;GO:0009346//ATP-independent citrate lyase complex;G…	GO:0000166//nucleotide binding;GO:0003674//molecular_function;GO:0003824//catalytic activity;GO:0003878//ATP citrate synthase activity;GO:0003985//acetyl-CoA C-acetyltransferase activity;GO:0004774//succinate-CoA ligase activity;GO:0004775//succinate-CoA ligase (ADP-forming) activity;GO:0004776//succinate-CoA ligase (GDP-forming) activity;GO:0005488//binding;GO:0005524//ATP binding;GO:0016740//tr…	GO:0001775//cell activation;GO:0002252//immune effector process;GO:0002263//cell activation involved in immune response;GO:0002274//myeloid leukocyte activation;GO:0002275//myeloid cell activation involved in immune response;GO:0002283//neutrophil activation involved in immune response;GO:0002366//leukocyte activation involved in immune response;GO:0002376//immune system process;GO:0002443//leuko…
EVM0002587	85	108	126	491	613	572	1.09	1.35	1.75	6.05	6.93	6.6	1.39667	6.52667	2.22436	1.48368e-55	7.85306e-54	mph1	TNY21914.1 kinase-like domain-containing protein [Rhodotorula diobovata]	Cellular Processes	Cell growth and death	ko04111//Cell cycle - yeast	K08866	GO:0000228//nuclear chromosome;GO:0000775//chromosome, centromeric region;GO:0000776//kinetochore;GO:0000779//condensed chromosome, centromeric region;GO:0000793//condensed chromosome;GO:0000794//condensed nuclear chromosome;GO:0000940//outer kinetochore;GO:0005575//cellular_component;GO:0005622//intracellular anatomical structure;GO:0005634//nucleus;GO:0005694//chromosome;GO:0005737//cytoplasm;G…	GO:0000166//nucleotide binding;GO:0003674//molecular_function;GO:0003824//catalytic activity;GO:0004672//protein kinase activity;GO:0004674//protein serine/threonine kinase activity;GO:0004712//protein serine/threonine/tyrosine kinase activity;GO:0004713//protein tyrosine kinase activity;GO:0005488//binding;GO:0005515//protein binding;GO:0005524//ATP binding;GO:0016301//kinase activity;GO:0016740…	GO:0000003//reproduction;GO:0000075//cell cycle checkpoint signaling;GO:0000226//microtubule cytoskeleton organization;GO:0000278//mitotic cell cycle;GO:0000280//nuclear division;GO:0000705//achiasmate meiosis I;GO:0000819//sister chromatid segregation;GO:0001666//response to hypoxia;GO:0001932//regulation of protein phosphorylation;GO:0001934//positive regulation of protein phosphorylation;GO:00…
EVM0004353	374	264	339	1652	1600	2106	36.29	24.12	35.13	148.23	135.12	174.26	31.8467	152.537	2.25994	2.76298e-55	1.45221e-53	--	-	-	-	-	-	-	-	-
EVM0006414	1208	1220	1280	321	372	367	52.85	51.2	60.14	13.28	14.26	14.13	54.73	13.89	-1.97829	2.91377e-55	1.52083e-53	BAT1	XP_018273870.1 uncharacterized protein RHOBADRAFT_41819 [Rhodotorula graminis WP1]	-	-	-	-	GO:0005575//cellular_component;GO:0005886//plasma membrane;GO:0005887//integral component of plasma membrane;GO:0016020//membrane;GO:0016021//integral component of membrane;GO:0031224//intrinsic component of membrane;GO:0031226//intrinsic component of plasma membrane;GO:0071944//cell periphery	GO:0003674//molecular_function;GO:0005215//transporter activity;GO:0005342//organic acid transmembrane transporter activity;GO:0008509//anion transmembrane transporter activity;GO:0008514//organic anion transmembrane transporter activity;GO:0015075//ion transmembrane transporter activity;GO:0015171//amino acid transmembrane transporter activity;GO:0015179//L-amino acid transmembrane transporter a…	GO:0003333//amino acid transmembrane transport;GO:0006810//transport;GO:0006811//ion transport;GO:0006820//anion transport;GO:0006865//amino acid transport;GO:0008150//biological_process;GO:0015711//organic anion transport;GO:0015807//L-amino acid transport;GO:0015849//organic acid transport;GO:0034220//ion transmembrane transport;GO:0046942//carboxylic acid transport;GO:0051179//localization;GO:…
EVM0002409	2277	2475	2442	759	879	802	86.45	90.33	99.66	27.31	29.25	26.88	92.1467	27.8133	-1.72816	4.43596e-55	2.29936e-53	ecdD	XP_018267781.1 uncharacterized protein RHOBADRAFT_47436 [Rhodotorula graminis WP1]	-	-	-	-	GO:0005887//integral component of plasma membrane;GO:0016021//integral component of membrane	GO:0008028//monocarboxylic acid transmembrane transporter activity;GO:0015114//phosphate ion transmembrane transporter activity;GO:0015295//solute:proton symporter activity;GO:0015486//glycoside-pentoside-hexuronide:cation symporter activity;GO:0022857//transmembrane transporter activity;GO:0042910//xenobiotic transmembrane transporter activity;GO:0051119//sugar transmembrane transporter activity	GO:0006810//transport;GO:0006812//cation transport;GO:0006817//phosphate ion transport;GO:0008643//carbohydrate transport;GO:0015718//monocarboxylic acid transport;GO:0042908//xenobiotic transport;GO:0055085//transmembrane transport
EVM0007423	22	25	32	327	316	280	2.1	2.25	3.26	28.88	26.25	22.81	2.53667	25.98	3.3564	2.2498e-54	1.15819e-52	SPAC17G6.02c	XP_018273279.1 uncharacterized protein RHOBADRAFT_52167 [Rhodotorula graminis WP1]	-	-	-	-	GO:0016021//integral component of membrane	-	-
EVM0000351	65	95	96	434	548	481	0.86	1.22	1.36	5.48	6.36	5.69	1.14667	5.84333	2.34935	4.56111e-54	2.33206e-52	--	XP_018272044.1 uncharacterized protein RHOBADRAFT_43430 [Rhodotorula graminis WP1]	-	-	-	-	-	GO:0003674//molecular_function;GO:0005488//binding;GO:0005509//calcium ion binding;GO:0043167//ion binding;GO:0043169//cation binding;GO:0046872//metal ion binding	-
EVM0003238	431	433	516	1401	1627	1456	12.35	11.97	15.91	38.2	40.92	37.04	13.41	38.72	1.52977	4.81753e-54	2.44652e-52	--	XP_018273154.1 uncharacterized protein RHOBADRAFT_42316 [Rhodotorula graminis WP1]	-	-	-	-	-	GO:0005515//protein binding	-
EVM0004468	105	155	171	668	789	718	4.37	6.2	7.65	26.34	28.81	26.36	6.07333	27.17	2.16145	9.78299e-54	4.93483e-52	CYP704B1	TNY18237.1 putative cytochrome P450 monooxygenase [Rhodotorula diobovata]	-	-	-	-	-	GO:0005506//iron ion binding;GO:0016705//oxidoreductase activity, acting on paired donors, with incorporation or reduction of molecular oxygen;GO:0020037//heme binding	-
EVM0005414	125	172	180	621	770	785	2.66	3.54	4.12	12.61	14.39	14.9	3.44	13.9667	2.02151	1.00951e-53	5.05832e-52	vpr	XP_018271072.1 uncharacterized protein RHOBADRAFT_53928 [Rhodotorula graminis WP1]	-	-	-	-	GO:0005618//cell wall;GO:0016020//membrane	GO:0004252//serine-type endopeptidase activity;GO:0008236//serine-type peptidase activity	GO:0006508//proteolysis;GO:0009306//protein secretion
EVM0000358	3350	3522	3591	1206	1331	1327	78.53	79.78	90.61	26.96	27.4	27.71	82.9733	27.3567	-1.60076	1.71912e-53	8.55687e-52	ERB1	TNY17754.1 ribosome biogenesis protein ERB1 [Rhodotorula diobovata]	-	-	-	-	GO:0005575//cellular_component;GO:0005622//intracellular anatomical structure;GO:0005634//nucleus;GO:0005654//nucleoplasm;GO:0005730//nucleolus;GO:0030684//preribosome;GO:0030686//90S preribosome;GO:0030687//preribosome, large subunit precursor;GO:0031974//membrane-enclosed lumen;GO:0031981//nuclear lumen;GO:0032991//protein-containing complex;GO:0043226//organelle;GO:0043227//membrane-bounded or…	GO:0003674//molecular_function;GO:0003676//nucleic acid binding;GO:0003723//RNA binding;GO:0005488//binding;GO:0005515//protein binding;GO:0019843//rRNA binding;GO:0043021//ribonucleoprotein complex binding;GO:0044877//protein-containing complex binding;GO:0070180//large ribosomal subunit rRNA binding;GO:0097159//organic cyclic compound binding;GO:1901363//heterocyclic compound binding	GO:0000003//reproduction;GO:0000027//ribosomal large subunit assembly;GO:0000448//cleavage in ITS2 between 5.8S rRNA and LSU-rRNA of tricistronic rRNA transcript (SSU-rRNA, 5.8S rRNA, LSU-rRNA);GO:0000460//maturation of 5.8S rRNA;GO:0000463//maturation of LSU-rRNA from tricistronic rRNA transcript (SSU-rRNA, 5.8S rRNA, LSU-rRNA);GO:0000466//maturation of 5.8S rRNA from tricistronic rRNA transcrip…
EVM0006256	161	177	200	661	701	699	5.93	6.27	7.93	23.1	22.65	22.75	6.71	22.8333	1.76676	3.12e-53	1.54276e-51	--	XP_018271591.1 uncharacterized protein RHOBADRAFT_53509 [Rhodotorula graminis WP1]	-	-	-	-	-	GO:0051087//chaperone binding	-
EVM0007621	282	271	217	1532	1395	2329	108.76	90.13	86.96	492.26	454.35	663.08	95.2833	536.563	2.49345	5.28944e-53	2.5984e-51	--	TNY23853.1 hypothetical protein DMC30DRAFT_258636, partial [Rhodotorula diobovata]	-	-	-	-	-	-	-
EVM0001346	5605	5522	5370	1757	1872	2035	187.6	177.96	193.26	55.85	54.96	60.3	186.273	57.0367	-1.70746	1.00015e-52	4.88125e-51	ptr2	XP_018273016.1 uncharacterized protein RHOBADRAFT_24832 [Rhodotorula graminis WP1]	-	-	-	-	GO:0016020//membrane	GO:0015333//peptide:proton symporter activity;GO:0022857//transmembrane transporter activity	GO:0015833//peptide transport;GO:0055085//transmembrane transport
EVM0004659	3948	4107	3502	594	560	885	2599.53	2213.49	2353.77	306.05	306.75	395.83	2388.93	336.21	-2.82893	1.16164e-52	5.63284e-51	--	KWU47378.1 hypothetical protein RHOSPDRAFT_30800 [Rhodotorula sp. JG-1b]	-	-	-	-	-	-	-
EVM0005639	5612	5526	4809	1289	1178	1484	383.26	358.93	351.83	82.39	70.26	87.89	364.673	80.18	-2.18529	2.90125e-52	1.39781e-50	--	XP_018273582.1 uncharacterized protein RHOBADRAFT_51378 [Rhodotorula graminis WP1]	-	-	-	-	-	-	-
EVM0003240	10	17	9	228	257	281	0.23	0.38	0.22	5.03	5.22	5.79	0.276667	5.34667	4.27242	3.53336e-52	1.69151e-50	--	TNY22532.1 Proteophosphoglycan ppg4 [Rhodotorula diobovata]	-	-	-	-	-	-	-
EVM0002412	102	132	140	610	1002	713	1.19	1.49	1.76	6.82	10.27	7.46	1.48	8.18333	2.46709	1.51644e-51	7.21364e-50	--	XP_018274611.1 uncharacterized protein RHOBADRAFT_51016 [Rhodotorula graminis WP1]	-	-	-	-	-	-	GO:0007165//signal transduction
EVM0003680	95	113	115	543	723	513	1.23	1.42	1.61	6.76	8.26	5.97	1.42	6.99667	2.30078	2.21914e-51	1.049e-49	L1	XP_018273659.1 uncharacterized protein RHOBADRAFT_51443 [Rhodotorula graminis WP1]	-	-	-	-	GO:0005575//cellular_component;GO:0005618//cell wall;GO:0005621//cellular bud scar;GO:0005622//intracellular anatomical structure;GO:0005737//cytoplasm;GO:0005739//mitochondrion;GO:0005783//endoplasmic reticulum;GO:0005886//plasma membrane;GO:0005933//cellular bud;GO:0005934//cellular bud tip;GO:0005935//cellular bud neck;GO:0009277//fungal-type cell wall;GO:0009898//cytoplasmic side of plasma me…	GO:0003674//molecular_function;GO:0005515//protein binding	GO:0000278//mitotic cell cycle;GO:0000281//mitotic cytokinesis;GO:0000282//cellular bud site selection;GO:0000910//cytokinesis;GO:0006996//organelle organization;GO:0007010//cytoskeleton organization;GO:0007015//actin filament organization;GO:0007049//cell cycle;GO:0007163//establishment or maintenance of cell polarity;GO:0008150//biological_process;GO:0008360//regulation of cell shape;GO:0009987…
EVM0005208	1333	1423	1420	2984	3397	3223	27.15	28.03	31.14	58.03	60.77	58.57	28.7733	59.1233	1.039	4.75456e-51	2.23345e-49	CHS4	XP_018268419.1 glycosyltransferase family 2 protein [Rhodotorula graminis WP1]	Metabolism;Metabolism	Global and overview maps;Carbohydrate metabolism	ko01100//Metabolic pathways;ko00520//Amino sugar and nucleotide sugar metabolism	K00698;K00698	GO:0005575//cellular_component;GO:0005622//intracellular anatomical structure;GO:0005737//cytoplasm;GO:0005886//plasma membrane;GO:0012506//vesicle membrane;GO:0016020//membrane;GO:0016021//integral component of membrane;GO:0030659//cytoplasmic vesicle membrane;GO:0031090//organelle membrane;GO:0031224//intrinsic component of membrane;GO:0031410//cytoplasmic vesicle;GO:0031982//vesicle;GO:0043226…	GO:0003674//molecular_function;GO:0003824//catalytic activity;GO:0004100//chitin synthase activity;GO:0008194//UDP-glycosyltransferase activity;GO:0008375//acetylglucosaminyltransferase activity;GO:0016740//transferase activity;GO:0016757//glycosyltransferase activity;GO:0016758//hexosyltransferase activity	GO:0006022//aminoglycan metabolic process;GO:0006023//aminoglycan biosynthetic process;GO:0006030//chitin metabolic process;GO:0006031//chitin biosynthetic process;GO:0006040//amino sugar metabolic process;GO:0006807//nitrogen compound metabolic process;GO:0008150//biological_process;GO:0008152//metabolic process;GO:0009058//biosynthetic process;GO:0009059//macromolecule biosynthetic process;GO:0…
EVM0006672	17	5	15	272	259	270	0.6	0.17	0.57	9.16	8.06	8.48	0.446667	8.56667	4.26146	5.53873e-51	2.58566e-49	POX2	TNY22597.1 putative proline dehydrogenase [Rhodotorula diobovata]	Metabolism;Metabolism;Metabolism	Global and overview maps;Global and overview maps;Amino acid metabolism	ko01100//Metabolic pathways;ko01110//Biosynthesis of secondary metabolites;ko00330//Arginine and proline metabolism	K00318;K00318;K00318	GO:0005575//cellular_component;GO:0005622//intracellular anatomical structure;GO:0005737//cytoplasm;GO:0005739//mitochondrion;GO:0005759//mitochondrial matrix;GO:0031974//membrane-enclosed lumen;GO:0043226//organelle;GO:0043227//membrane-bounded organelle;GO:0043229//intracellular organelle;GO:0043231//intracellular membrane-bounded organelle;GO:0043233//organelle lumen;GO:0070013//intracellular …	GO:0000166//nucleotide binding;GO:0003674//molecular_function;GO:0003824//catalytic activity;GO:0004657//proline dehydrogenase activity;GO:0005488//binding;GO:0016491//oxidoreductase activity;GO:0016597//amino acid binding;GO:0016645//oxidoreductase activity, acting on the CH-NH group of donors;GO:0031406//carboxylic acid binding;GO:0036094//small molecule binding;GO:0043167//ion binding;GO:00431…	GO:0001101//response to acid chemical;GO:0006082//organic acid metabolic process;GO:0006520//cellular amino acid metabolic process;GO:0006536//glutamate metabolic process;GO:0006537//glutamate biosynthetic process;GO:0006560//proline metabolic process;GO:0006562//proline catabolic process;GO:0006807//nitrogen compound metabolic process;GO:0006950//response to stress;GO:0006970//response to osmoti…
EVM0002414	220	230	299	891	1046	953	6.62	6.67	9.67	25.49	27.61	25.43	7.65333	26.1767	1.77412	2.12004e-50	9.83592e-49	--	XP_018272828.1 uncharacterized protein RHOBADRAFT_51773 [Rhodotorula graminis WP1]	-	-	-	-	GO:0016020//membrane	GO:0008107//galactoside 2-alpha-L-fucosyltransferase activity	GO:0042546//cell wall biogenesis
EVM0001085	84	74	52	443	443	468	2.59	2.2	1.73	13	12	12.81	2.17333	12.6033	2.53582	2.2455e-50	1.03541e-48	nek2	TNY17810.1 kinase-like domain-containing protein [Rhodotorula diobovata]	-	-	-	-	GO:0000228//nuclear chromosome;GO:0000775//chromosome, centromeric region;GO:0000776//kinetochore;GO:0000779//condensed chromosome, centromeric region;GO:0000793//condensed chromosome;GO:0000794//condensed nuclear chromosome;GO:0000922//spindle pole;GO:0005575//cellular_component;GO:0005622//intracellular anatomical structure;GO:0005634//nucleus;GO:0005654//nucleoplasm;GO:0005694//chromosome;GO:0…	GO:0000166//nucleotide binding;GO:0003674//molecular_function;GO:0003824//catalytic activity;GO:0004672//protein kinase activity;GO:0004674//protein serine/threonine kinase activity;GO:0005488//binding;GO:0005515//protein binding;GO:0005524//ATP binding;GO:0016301//kinase activity;GO:0016740//transferase activity;GO:0016772//transferase activity, transferring phosphorus-containing groups;GO:00167…	GO:0000003//reproduction;GO:0000070//mitotic sister chromatid segregation;GO:0000086//G2/M transition of mitotic cell cycle;GO:0000226//microtubule cytoskeleton organization;GO:0000278//mitotic cell cycle;GO:0000280//nuclear division;GO:0000819//sister chromatid segregation;GO:0001701//in utero embryonic development;GO:0001824//blastocyst development;GO:0006464//cellular protein modification proc…
EVM0001645	9679	9720	9347	20584	21784	22655	233.77	226.8	242.98	474.01	462.01	487.17	234.517	474.397	1.0164	2.63781e-50	1.20889e-48	GPH1	XP_018268254.1 glycosyltransferase family 35 protein [Rhodotorula graminis WP1]	Metabolism;Metabolism;Metabolism	Global and overview maps;Global and overview maps;Carbohydrate metabolism	ko01100//Metabolic pathways;ko01110//Biosynthesis of secondary metabolites;ko00500//Starch and sucrose metabolism	K00688;K00688;K00688	GO:0005575//cellular_component;GO:0005622//intracellular anatomical structure;GO:0005737//cytoplasm	GO:0003674//molecular_function;GO:0003824//catalytic activity;GO:0004645//1,4-alpha-oligoglucan phosphorylase activity;GO:0005488//binding;GO:0008184//glycogen phosphorylase activity;GO:0016740//transferase activity;GO:0016757//glycosyltransferase activity;GO:0016758//hexosyltransferase activity;GO:0019842//vitamin binding;GO:0030170//pyridoxal phosphate binding;GO:0036094//small molecule binding…	GO:0000272//polysaccharide catabolic process;GO:0005975//carbohydrate metabolic process;GO:0005976//polysaccharide metabolic process;GO:0005977//glycogen metabolic process;GO:0005980//glycogen catabolic process;GO:0006073//cellular glucan metabolic process;GO:0006091//generation of precursor metabolites and energy;GO:0006112//energy reserve metabolic process;GO:0008150//biological_process;GO:0008…
EVM0004166	3139	3120	3269	994	1211	1156	71.95	69.12	80.66	21.73	24.38	23.61	73.91	23.24	-1.66916	4.5814e-50	2.0869e-48	dbp4	XP_018270577.1 uncharacterized protein RHOBADRAFT_48636 [Rhodotorula graminis WP1]	-	-	-	-	GO:0005575//cellular_component;GO:0005622//intracellular anatomical structure;GO:0005634//nucleus;GO:0005658//alpha DNA polymerase:primase complex;GO:0005730//nucleolus;GO:0005737//cytoplasm;GO:0009380//excinuclease repair complex;GO:0030684//preribosome;GO:0031974//membrane-enclosed lumen;GO:0031981//nuclear lumen;GO:0032040//small-subunit processome;GO:0032991//protein-containing complex;GO:004…	GO:0000166//nucleotide binding;GO:0003674//molecular_function;GO:0003676//nucleic acid binding;GO:0003677//DNA binding;GO:0003688//DNA replication origin binding;GO:0003723//RNA binding;GO:0003724//RNA helicase activity;GO:0003824//catalytic activity;GO:0004386//helicase activity;GO:0004527//exonuclease activity;GO:0005488//binding;GO:0005515//protein binding;GO:0005524//ATP binding;GO:0008186//A…	GO:0002164//larval development;GO:0006139//nucleobase-containing compound metabolic process;GO:0006260//DNA replication;GO:0006268//DNA unwinding involved in DNA replication;GO:0006281//DNA repair;GO:0006289//nucleotide-excision repair;GO:0006310//DNA recombination;GO:0006364//rRNA processing;GO:0006396//RNA processing;GO:0006725//cellular aromatic compound metabolic process;GO:0006807//nitrogen …
EVM0004550	16	31	28	273	330	256	0.23	0.43	0.43	3.71	4.12	3.25	0.363333	3.69333	3.34556	1.4287e-49	6.46874e-48	--	XP_018268569.1 uncharacterized protein RHOBADRAFT_55625 [Rhodotorula graminis WP1]	-	-	-	-	-	-	-
EVM0002134	88	114	117	522	620	480	1.08	1.36	1.55	6.15	6.7	5.29	1.33	6.04667	2.18471	1.55426e-49	6.9951e-48	bub1	XP_018269115.1 uncharacterized protein RHOBADRAFT_55300 [Rhodotorula graminis WP1]	Cellular Processes;Cellular Processes	Cell growth and death;Cell growth and death	ko04111//Cell cycle - yeast;ko04113//Meiosis - yeast	K02178;K02178	GO:0000228//nuclear chromosome;GO:0000775//chromosome, centromeric region;GO:0000776//kinetochore;GO:0000779//condensed chromosome, centromeric region;GO:0000793//condensed chromosome;GO:0000794//condensed nuclear chromosome;GO:0005575//cellular_component;GO:0005622//intracellular anatomical structure;GO:0005634//nucleus;GO:0005694//chromosome;GO:0005815//microtubule organizing center;GO:0005816/…	GO:0000166//nucleotide binding;GO:0003674//molecular_function;GO:0003824//catalytic activity;GO:0004672//protein kinase activity;GO:0004674//protein serine/threonine kinase activity;GO:0005488//binding;GO:0005524//ATP binding;GO:0016301//kinase activity;GO:0016740//transferase activity;GO:0016772//transferase activity, transferring phosphorus-containing groups;GO:0016773//phosphotransferase activ…	GO:0000003//reproduction;GO:0000070//mitotic sister chromatid segregation;GO:0000075//cell cycle checkpoint signaling;GO:0000278//mitotic cell cycle;GO:0000280//nuclear division;GO:0000819//sister chromatid segregation;GO:0006325//chromatin organization;GO:0006464//cellular protein modification process;GO:0006468//protein phosphorylation;GO:0006793//phosphorus metabolic process;GO:0006796//phosph…
EVM0006686	875	909	928	1990	2306	2216	26.87	26.91	30.66	58.11	62.14	60.36	28.1467	60.2033	1.09688	2.36192e-49	1.05668e-47	KRE6	TNY20847.1 beta-glucan synthesis-associated protein-domain-containing protein [Rhodotorula diobovata]	-	-	-	-	-	-	-
EVM0002341	50	60	30	388	419	358	2.89	3.31	1.86	21.05	21.15	18.03	2.68667	20.0767	2.90163	3.73058e-49	1.65912e-47	pr1	XP_018272591.1 uncharacterized protein RHOBADRAFT_52535 [Rhodotorula graminis WP1]	-	-	-	-	-	-	-
EVM0006210	398	368	343	41	35	51	46.02	39.81	42.31	4.35	3.52	4.98	42.7133	4.28333	-3.31788	8.6077e-49	3.80562e-47	AQY2	TNY17441.1 putative water channel [Rhodotorula diobovata]	-	-	-	-	GO:0016020//membrane	GO:0015267//channel activity	GO:0055085//transmembrane transport
EVM0001433	4036	3924	3982	8782	9333	10155	133.81	125.28	141.95	276.54	271.41	298.13	133.68	282.027	1.07705	2.4197e-48	1.06354e-46	SPAC13A11.06	XP_018272275.1 uncharacterized protein RHOBADRAFT_42554 [Rhodotorula graminis WP1]	Metabolism;Metabolism;Metabolism	Global and overview maps;Global and overview maps;Carbohydrate metabolism	ko01100//Metabolic pathways;ko01110//Biosynthesis of secondary metabolites;ko00010//Glycolysis / Gluconeogenesis	K01568;K01568;K01568	GO:0005575//cellular_component;GO:0005622//intracellular anatomical structure;GO:0005948//acetolactate synthase complex	GO:0000287//magnesium ion binding;GO:0003674//molecular_function;GO:0003824//catalytic activity;GO:0003984//acetolactate synthase activity;GO:0004737//pyruvate decarboxylase activity;GO:0005488//binding;GO:0008949//oxalyl-CoA decarboxylase activity;GO:0016823//hydrolase activity, acting on acid carbon-carbon bonds, in ketonic substances;GO:0016829//lyase activity;GO:0016830//carbon-carbon lyase a…	GO:0000947//amino acid catabolic process to alcohol via Ehrlich pathway;GO:0000949//aromatic amino acid family catabolic process to alcohol via Ehrlich pathway;GO:0000955//amino acid catabolic process via Ehrlich pathway;GO:0005975//carbohydrate metabolic process;GO:0005996//monosaccharide metabolic process;GO:0006006//glucose metabolic process;GO:0006066//alcohol metabolic process;GO:0006067//et…
EVM0005978	413	422	442	75	62	68	49.03	46.82	55.91	8.16	6.39	6.8	50.5867	7.11667	-2.82948	2.76436e-48	1.20796e-46	SNO1	XP_018269154.1 uncharacterized protein RHOBADRAFT_46200 [Rhodotorula graminis WP1]	Metabolism;Metabolism	Global and overview maps;Metabolism of cofactors and vitamins	ko01100//Metabolic pathways;ko00750//Vitamin B6 metabolism	K08681;K08681	GO:0005575//cellular_component;GO:0005622//intracellular anatomical structure;GO:0005737//cytoplasm;GO:0005829//cytosol;GO:0032991//protein-containing complex;GO:1902494//catalytic complex;GO:1903600//glutaminase complex	GO:0003674//molecular_function;GO:0003824//catalytic activity;GO:0004359//glutaminase activity;GO:0005488//binding;GO:0005515//protein binding;GO:0016787//hydrolase activity;GO:0016810//hydrolase activity, acting on carbon-nitrogen (but not peptide) bonds;GO:0016811//hydrolase activity, acting on carbon-nitrogen (but not peptide) bonds, in linear amides;GO:0016829//lyase activity;GO:0016840//carb…	GO:0006081//cellular aldehyde metabolic process;GO:0006082//organic acid metabolic process;GO:0006520//cellular amino acid metabolic process;GO:0006541//glutamine metabolic process;GO:0006725//cellular aromatic compound metabolic process;GO:0006766//vitamin metabolic process;GO:0006767//water-soluble vitamin metabolic process;GO:0006793//phosphorus metabolic process;GO:0006796//phosphate-containi…
EVM0001872	41431	41174	37512	94224	103572	95138	8675.55	7816.4	8292.22	17445.5	18626.8	15960.1	8261.39	17344.1	1.06999	3.35142e-48	1.45603e-46	RpL19	TNY16977.1 ribosomal protein L19e-domain-containing protein [Rhodotorula diobovata]	Genetic Information Processing	Translation	ko03010//Ribosome	K02885	GO:0005575//cellular_component;GO:0005622//intracellular anatomical structure;GO:0005737//cytoplasm;GO:0005829//cytosol;GO:0005840//ribosome;GO:0005844//polysome;GO:0015934//large ribosomal subunit;GO:0022625//cytosolic large ribosomal subunit;GO:0022626//cytosolic ribosome;GO:0032991//protein-containing complex;GO:0042788//polysomal ribosome;GO:0043226//organelle;GO:0043228//non-membrane-bounded…	GO:0003674//molecular_function;GO:0003676//nucleic acid binding;GO:0003723//RNA binding;GO:0003735//structural constituent of ribosome;GO:0005198//structural molecule activity;GO:0005488//binding;GO:0019843//rRNA binding;GO:0070180//large ribosomal subunit rRNA binding;GO:0097159//organic cyclic compound binding;GO:1901363//heterocyclic compound binding;GO:1990932//5.8S rRNA binding	GO:0000184//nuclear-transcribed mRNA catabolic process, nonsense-mediated decay;GO:0000956//nuclear-transcribed mRNA catabolic process;GO:0001889//liver development;GO:0002181//cytoplasmic translation;GO:0002376//immune system process;GO:0002520//immune system development;GO:0006139//nucleobase-containing compound metabolic process;GO:0006401//RNA catabolic process;GO:0006402//mRNA catabolic proc…
EVM0005869	349	368	397	977	1183	1083	4.58	4.68	5.61	12.27	13.64	12.73	4.95667	12.88	1.37769	4.00205e-48	1.7287e-46	cnd1	XP_018271642.1 uncharacterized protein RHOBADRAFT_53555 [Rhodotorula graminis WP1]	Cellular Processes	Cell growth and death	ko04111//Cell cycle - yeast	K06677	GO:0000228//nuclear chromosome;GO:0000775//chromosome, centromeric region;GO:0000776//kinetochore;GO:0000779//condensed chromosome, centromeric region;GO:0000785//chromatin;GO:0000793//condensed chromosome;GO:0000794//condensed nuclear chromosome;GO:0000796//condensin complex;GO:0000803//sex chromosome;GO:0000805//X chromosome;GO:0005575//cellular_component;GO:0005622//intracellular anatomical st…	GO:0003674//molecular_function;GO:0003682//chromatin binding;GO:0003723//RNA binding;GO:0005488//binding;GO:0005515//protein binding;GO:0042393//histone binding	GO:0000003//reproduction;GO:0000018//regulation of DNA recombination;GO:0000070//mitotic sister chromatid segregation;GO:0000278//mitotic cell cycle;GO:0000280//nuclear division;GO:0000819//sister chromatid segregation;GO:0006139//nucleobase-containing compound metabolic process;GO:0006259//DNA metabolic process;GO:0006323//DNA packaging;GO:0006325//chromatin organization;GO:0006355//regulation o…
EVM0000566	4	6	1	367	395	337	0.15	0.22	0.04	13.18	13.12	11.27	0.136667	12.5233	6.51781	8.67666e-48	3.7265e-46	--	XP_018267979.1 uncharacterized protein RHOBADRAFT_56307 [Rhodotorula graminis WP1]	-	-	-	-	-	-	-
EVM0004932	2992	3112	2853	6534	6874	7304	88.19	88.44	90.45	183.2	177.79	191.05	89.0267	184.013	1.0475	1.82561e-47	7.79619e-46	GFA1	TNY23472.1 hypothetical protein DMC30DRAFT_410678 [Rhodotorula diobovata]	Metabolism;Metabolism;Metabolism	Global and overview maps;Carbohydrate metabolism;Amino acid metabolism	ko01100//Metabolic pathways;ko00520//Amino sugar and nucleotide sugar metabolism;ko00250//Alanine, aspartate and glutamate metabolism	K00820;K00820;K00820	-	GO:0004044//amidophosphoribosyltransferase activity;GO:0004066//asparagine synthase (glutamine-hydrolyzing) activity;GO:0004360//glutamine-fructose-6-phosphate transaminase (isomerizing) activity;GO:0016835//carbon-oxygen lyase activity;GO:0097367//carbohydrate derivative binding	GO:0006040//amino sugar metabolic process;GO:0006529//asparagine biosynthetic process;GO:0009152//purine ribonucleotide biosynthetic process;GO:0009252//peptidoglycan biosynthetic process;GO:0009254//peptidoglycan turnover;GO:0052699//ergothioneine biosynthetic process;GO:1901135//carbohydrate derivative metabolic process
EVM0005466	4459	4234	3659	740	683	1036	389.51	349.43	341.72	60.02	51.99	77.61	360.22	63.2067	-2.51073	1.27606e-46	5.41855e-45	yhdF	XP_018270374.1 uncharacterized protein RHOBADRAFT_65203 [Rhodotorula graminis WP1]	-	-	-	-	-	GO:0003674//molecular_function;GO:0003824//catalytic activity;GO:0003857//3-hydroxyacyl-CoA dehydrogenase activity;GO:0004316//3-oxoacyl-[acyl-carrier-protein] reductase (NADPH) activity;GO:0004757//sepiapterin reductase activity;GO:0008667//2,3-dihydro-2,3-dihydroxybenzoate dehydrogenase activity;GO:0008678//2-deoxy-D-gluconate 3-dehydrogenase activity;GO:0016491//oxidoreductase activity;GO:0016…	GO:0000272//polysaccharide catabolic process;GO:0006082//organic acid metabolic process;GO:0006629//lipid metabolic process;GO:0006631//fatty acid metabolic process;GO:0006633//fatty acid biosynthetic process;GO:0006729//tetrahydrobiopterin biosynthetic process;GO:0008150//biological_process;GO:0008152//metabolic process;GO:0009987//cellular process;GO:0019752//carboxylic acid metabolic process;G…
EVM0005581	227	204	231	710	829	736	6.57	5.69	7.19	19.55	21.05	18.91	6.48333	19.8367	1.61336	1.54518e-46	6.52447e-45	cdc13	TNY21333.1 G2/mitotic-specific cyclin CYB1 [Rhodotorula diobovata]	Cellular Processes;Environmental Information Processing	Cell growth and death;Signal transduction	ko04111//Cell cycle - yeast;ko04011//MAPK signaling pathway - yeast	K23469;K23469	GO:0000228//nuclear chromosome;GO:0000307//cyclin-dependent protein kinase holoenzyme complex;GO:0000781//chromosome, telomeric region;GO:0000785//chromatin;GO:0000792//heterochromatin;GO:0005575//cellular_component;GO:0005622//intracellular anatomical structure;GO:0005634//nucleus;GO:0005672//transcription factor TFIIA complex;GO:0005694//chromosome;GO:0005730//nucleolus;GO:0005737//cytoplasm;GO…	GO:0003674//molecular_function;GO:0008047//enzyme activator activity;GO:0016538//cyclin-dependent protein serine/threonine kinase regulator activity;GO:0019207//kinase regulator activity;GO:0019209//kinase activator activity;GO:0019887//protein kinase regulator activity;GO:0030234//enzyme regulator activity;GO:0030295//protein kinase activator activity;GO:0043539//protein serine/threonine kinase …	GO:0000018//regulation of DNA recombination;GO:0000070//mitotic sister chromatid segregation;GO:0000075//cell cycle checkpoint signaling;GO:0000079//regulation of cyclin-dependent protein serine/threonine kinase activity;GO:0000082//G1/S transition of mitotic cell cycle;GO:0000278//mitotic cell cycle;GO:0000280//nuclear division;GO:0000746//conjugation;GO:0000819//sister chromatid segregation;GO:…
EVM0002083	42	40	36	247	314	287	5.16	4.59	4.71	27.77	33.48	29.63	4.82	30.2933	2.6519	1.73488e-46	7.28457e-45	--	TNY18158.1 hypothetical protein DMC30DRAFT_71871 [Rhodotorula diobovata]	-	-	-	-	-	-	-
EVM0001615	5770	6121	5814	2145	2390	2524	544.76	544.65	586.42	187.49	196.46	203.53	558.61	195.827	-1.51226	2.66639e-46	1.11336e-44	--	XP_018268976.1 uncharacterized protein RHOBADRAFT_65554 [Rhodotorula graminis WP1]	-	-	-	-	GO:0005886//plasma membrane	-	-
EVM0003029	24293	22042	19974	5821	5864	7004	1231.83	1069.63	1087.04	278.28	260.26	311.21	1129.5	283.25	-1.99554	2.9391e-46	1.22046e-44	SPBC1198.01	XP_018274412.1 uncharacterized protein RHOBADRAFT_65903 [Rhodotorula graminis WP1]	-	-	-	-	-	GO:0003674//molecular_function;GO:0003824//catalytic activity;GO:0004024//alcohol dehydrogenase activity, zinc-dependent;GO:0005488//binding;GO:0008270//zinc ion binding;GO:0008743//L-threonine 3-dehydrogenase activity;GO:0016491//oxidoreductase activity;GO:0016655//oxidoreductase activity, acting on NAD(P)H, quinone or similar compound as acceptor;GO:0018467//formaldehyde dehydrogenase activity;…	GO:0006113//fermentation;GO:0006567//threonine catabolic process;GO:0006950//response to stress;GO:0008150//biological_process;GO:0008152//metabolic process;GO:0009404//toxin metabolic process;GO:0009636//response to toxic substance;GO:0009987//cellular process;GO:0010127//mycothiol-dependent detoxification;GO:0019439//aromatic compound catabolic process;GO:0033554//cellular response to stress;GO…
EVM0001316	64824	69225	64614	26458	30097	28419	1327.8	1371.6	1425.04	517.52	541.58	519.41	1374.81	526.17	-1.38563	3.43166e-46	1.41716e-44	--	XP_018268133.1 uncharacterized protein RHOBADRAFT_56210 [Rhodotorula graminis WP1]	-	-	-	-	GO:0005575//cellular_component;GO:0005622//intracellular anatomical structure;GO:0005634//nucleus;GO:0005635//nuclear envelope;GO:0005737//cytoplasm;GO:0005739//mitochondrion;GO:0005783//endoplasmic reticulum;GO:0005886//plasma membrane;GO:0012505//endomembrane system;GO:0016020//membrane;GO:0031090//organelle membrane;GO:0031965//nuclear membrane;GO:0031967//organelle envelope;GO:0031975//envelo…	GO:0000166//nucleotide binding;GO:0003674//molecular_function;GO:0005515//protein binding;GO:0005524//ATP binding;GO:0016879//ligase activity, forming carbon-nitrogen bonds	GO:0000003//reproduction;GO:0000280//nuclear division;GO:0006139//nucleobase-containing compound metabolic process;GO:0006259//DNA metabolic process;GO:0006310//DNA recombination;GO:0006725//cellular aromatic compound metabolic process;GO:0006807//nitrogen compound metabolic process;GO:0006996//organelle organization;GO:0007049//cell cycle;GO:0007127//meiosis I;GO:0007131//reciprocal meiotic reco…
EVM0000100	19	20	25	200	273	241	0.99	1	1.4	9.81	12.44	10.99	1.13	11.08	3.29356	6.79539e-46	2.79094e-44	URC4	XP_018273590.1 uncharacterized protein RHOBADRAFT_33692 [Rhodotorula graminis WP1]	-	-	-	-	-	GO:0003674//molecular_function;GO:0003824//catalytic activity	-
EVM0001034	1082	1035	1069	2609	2656	3003	75.36	68.53	79.75	169.97	161.54	181.24	74.5467	170.917	1.19708	3.13809e-45	1.28184e-43	hibA	XP_018268823.1 uncharacterized protein RHOBADRAFT_38875 [Rhodotorula graminis WP1]	Metabolism;Metabolism	Global and overview maps;Amino acid metabolism	ko01100//Metabolic pathways;ko00280//Valine, leucine and isoleucine degradation	K00020;K00020	GO:0005575//cellular_component;GO:0005622//intracellular anatomical structure;GO:0005737//cytoplasm;GO:0005739//mitochondrion;GO:0005759//mitochondrial matrix;GO:0031974//membrane-enclosed lumen;GO:0043226//organelle;GO:0043227//membrane-bounded organelle;GO:0043229//intracellular organelle;GO:0043231//intracellular membrane-bounded organelle;GO:0043233//organelle lumen;GO:0070013//intracellular …	GO:0000166//nucleotide binding;GO:0003674//molecular_function;GO:0003824//catalytic activity;GO:0004616//phosphogluconate dehydrogenase (decarboxylating) activity;GO:0005488//binding;GO:0005515//protein binding;GO:0008442//3-hydroxyisobutyrate dehydrogenase activity;GO:0008679//2-hydroxy-3-oxopropionate reductase activity;GO:0016491//oxidoreductase activity;GO:0016614//oxidoreductase activity, ac…	GO:0006082//organic acid metabolic process;GO:0006098//pentose-phosphate shunt;GO:0006520//cellular amino acid metabolic process;GO:0006551//leucine metabolic process;GO:0006573//valine metabolic process;GO:0006574//valine catabolic process;GO:0006807//nitrogen compound metabolic process;GO:0008150//biological_process;GO:0008152//metabolic process;GO:0009056//catabolic process;GO:0009063//cellula…
EVM0000480	8652	8070	7384	2008	2022	2579	938.15	820.7	854.1	200.42	190.56	236.93	870.983	209.303	-2.05705	4.45708e-45	1.81078e-43	--	XP_018268340.1 carbohydrate esterase family 5 protein [Rhodotorula graminis WP1]	-	-	-	-	-	GO:0016787//hydrolase activity	-
EVM0004999	314	319	304	809	938	924	16.59	16.12	17.24	40.27	43.38	42.74	16.65	42.13	1.33933	5.3961e-45	2.18049e-43	--	XP_018269559.1 uncharacterized protein RHOBADRAFT_54729 [Rhodotorula graminis WP1]	-	-	-	-	-	GO:0008270//zinc ion binding;GO:0061630//ubiquitin protein ligase activity	-
EVM0005063	75	44	55	497	407	658	47.89	23.07	35.89	249.24	216.36	286.76	35.6167	250.787	2.81584	3.8618e-44	1.55215e-42	HHT2	XP_016270769.1 histone H3 [Rhodotorula toruloides NP11]	-	-	-	-	GO:0000228//nuclear chromosome;GO:0000785//chromatin;GO:0000786//nucleosome;GO:0005575//cellular_component;GO:0005622//intracellular anatomical structure;GO:0005634//nucleus;GO:0005654//nucleoplasm;GO:0005694//chromosome;GO:0031974//membrane-enclosed lumen;GO:0031981//nuclear lumen;GO:0032991//protein-containing complex;GO:0032993//protein-DNA complex;GO:0043226//organelle;GO:0043227//membrane-bo…	GO:0003674//molecular_function;GO:0003676//nucleic acid binding;GO:0003677//DNA binding;GO:0003682//chromatin binding;GO:0005488//binding;GO:0005515//protein binding;GO:0031490//chromatin DNA binding;GO:0031491//nucleosome binding;GO:0031492//nucleosomal DNA binding;GO:0044877//protein-containing complex binding;GO:0046982//protein heterodimerization activity;GO:0046983//protein dimerization acti…	GO:0000723//telomere maintenance;GO:0006139//nucleobase-containing compound metabolic process;GO:0006259//DNA metabolic process;GO:0006281//DNA repair;GO:0006302//double-strand break repair;GO:0006303//double-strand break repair via nonhomologous end joining;GO:0006323//DNA packaging;GO:0006325//chromatin organization;GO:0006333//chromatin assembly or disassembly;GO:0006334//nucleosome assembly;G…
EVM0005932	297	340	326	859	1066	913	12.06	13.26	14.22	33.02	37.93	32.68	13.18	34.5433	1.39006	4.10474e-44	1.64102e-42	Ndufaf7	TNY18197.1 S-adenosyl-L-methionine-dependent methyltransferase [Rhodotorula diobovata]	-	-	-	-	GO:0005575//cellular_component;GO:0005622//intracellular anatomical structure;GO:0005737//cytoplasm;GO:0005739//mitochondrion;GO:0005759//mitochondrial matrix;GO:0031974//membrane-enclosed lumen;GO:0043226//organelle;GO:0043227//membrane-bounded organelle;GO:0043229//intracellular organelle;GO:0043231//intracellular membrane-bounded organelle;GO:0043233//organelle lumen;GO:0070013//intracellular …	GO:0003674//molecular_function;GO:0003824//catalytic activity;GO:0005488//binding;GO:0005515//protein binding;GO:0008168//methyltransferase activity;GO:0008170//N-methyltransferase activity;GO:0008276//protein methyltransferase activity;GO:0008757//S-adenosylmethionine-dependent methyltransferase activity;GO:0016273//arginine N-methyltransferase activity;GO:0016274//protein-arginine N-methyltrans…	GO:0006139//nucleobase-containing compound metabolic process;GO:0006163//purine nucleotide metabolic process;GO:0006464//cellular protein modification process;GO:0006479//protein methylation;GO:0006725//cellular aromatic compound metabolic process;GO:0006753//nucleoside phosphate metabolic process;GO:0006793//phosphorus metabolic process;GO:0006796//phosphate-containing compound metabolic process…
EVM0000087	1937	1709	1516	5547	5468	6891	128.28	107.73	107.58	344.11	316.34	396.29	114.53	352.247	1.62086	6.61008e-44	2.62864e-42	--	XP_018272472.1 uncharacterized protein RHOBADRAFT_42755 [Rhodotorula graminis WP1]	-	-	-	-	-	GO:0016491//oxidoreductase activity	-
EVM0006731	28	33	37	219	287	258	0.66	0.75	0.94	4.93	5.95	5.42	0.783333	5.43333	2.79414	6.83233e-44	2.70272e-42	rhp54	TNY19985.1 DNA supercoiling [Rhodotorula diobovata]	Genetic Information Processing	Replication and repair	ko03440//Homologous recombination	K10875	GO:0000775//chromosome, centromeric region;GO:0005575//cellular_component;GO:0005622//intracellular anatomical structure;GO:0005634//nucleus;GO:0005654//nucleoplasm;GO:0005694//chromosome;GO:0005737//cytoplasm;GO:0031974//membrane-enclosed lumen;GO:0031981//nuclear lumen;GO:0032991//protein-containing complex;GO:0035861//site of double-strand break;GO:0043226//organelle;GO:0043227//membrane-bound…	GO:0000166//nucleotide binding;GO:0003674//molecular_function;GO:0003676//nucleic acid binding;GO:0003677//DNA binding;GO:0003824//catalytic activity;GO:0004386//helicase activity;GO:0005488//binding;GO:0005524//ATP binding;GO:0008094//ATP-dependent activity, acting on DNA;GO:0015616//DNA translocase activity;GO:0016462//pyrophosphatase activity;GO:0016787//hydrolase activity;GO:0016817//hydrolas…	GO:0000003//reproduction;GO:0000018//regulation of DNA recombination;GO:0000280//nuclear division;GO:0000711//meiotic DNA repair synthesis;GO:0000722//telomere maintenance via recombination;GO:0000723//telomere maintenance;GO:0000724//double-strand break repair via homologous recombination;GO:0000725//recombinational repair;GO:0000731//DNA synthesis involved in DNA repair;GO:0001709//cell fate de…
EVM0000373	764	971	780	2308	2689	2259	101.72	120.23	110.49	280.02	310.25	251.26	110.813	280.51	1.33992	1.06683e-43	4.19808e-42	--	XP_018268760.1 uncharacterized protein RHOBADRAFT_55410 [Rhodotorula graminis WP1]	-	-	-	-	-	-	-
EVM0001471	2491	2651	2578	5178	5497	5426	144.26	146.55	160.11	281.86	278.39	274.18	150.307	278.143	0.88792	1.52402e-43	5.9659e-42	MP	XP_018272884.1 carbohydrate esterase family 4 protein [Rhodotorula graminis WP1]	Metabolism;Metabolism	Global and overview maps;Carbohydrate metabolism	ko01100//Metabolic pathways;ko00520//Amino sugar and nucleotide sugar metabolism	K01452;K01452	-	GO:0003674//molecular_function;GO:0016810//hydrolase activity, acting on carbon-nitrogen (but not peptide) bonds	GO:0005975//carbohydrate metabolic process;GO:0009877//nodulation;GO:0030436//asexual sporulation
EVM0002350	4190	4127	4778	1280	1639	1537	85.13	81.11	104.52	24.84	29.25	27.87	90.2533	27.32	-1.72402	2.60527e-43	1.01457e-41	SPB1	XP_018273598.1 uncharacterized protein RHOBADRAFT_51390 [Rhodotorula graminis WP1]	-	-	-	-	GO:0005575//cellular_component;GO:0005622//intracellular anatomical structure;GO:0005634//nucleus;GO:0005730//nucleolus;GO:0030684//preribosome;GO:0030687//preribosome, large subunit precursor;GO:0031974//membrane-enclosed lumen;GO:0031981//nuclear lumen;GO:0032991//protein-containing complex;GO:0043226//organelle;GO:0043227//membrane-bounded organelle;GO:0043228//non-membrane-bounded organelle;G…	GO:0003674//molecular_function;GO:0003824//catalytic activity;GO:0008168//methyltransferase activity;GO:0008171//O-methyltransferase activity;GO:0008173//RNA methyltransferase activity;GO:0008649//rRNA methyltransferase activity;GO:0008650//rRNA (uridine-2'-O-)-methyltransferase activity;GO:0008757//S-adenosylmethionine-dependent methyltransferase activity;GO:0016435//rRNA (guanine) methyltransfe…	GO:0000154//rRNA modification;GO:0000451//rRNA 2'-O-methylation;GO:0000453//enzyme-directed rRNA 2'-O-methylation;GO:0000460//maturation of 5.8S rRNA;GO:0000463//maturation of LSU-rRNA from tricistronic rRNA transcript (SSU-rRNA, 5.8S rRNA, LSU-rRNA);GO:0000466//maturation of 5.8S rRNA from tricistronic rRNA transcript (SSU-rRNA, 5.8S rRNA, LSU-rRNA);GO:0000470//maturation of LSU-rRNA;GO:0001510/…
EVM0005856	245	273	259	700	868	763	3.26	3.52	3.71	8.92	10.15	9.1	3.49667	9.39	1.42514	6.51343e-43	2.52345e-41	--	XP_018274677.1 uncharacterized protein RHOBADRAFT_51073 [Rhodotorula graminis WP1]	-	-	-	-	GO:0000142//cellular bud neck contractile ring;GO:0005575//cellular_component;GO:0005618//cell wall;GO:0005621//cellular bud scar;GO:0005622//intracellular anatomical structure;GO:0005737//cytoplasm;GO:0005826//actomyosin contractile ring;GO:0005856//cytoskeleton;GO:0005933//cellular bud;GO:0005935//cellular bud neck;GO:0005938//cell cortex;GO:0005940//septin ring;GO:0009277//fungal-type cell wal…	GO:0000166//nucleotide binding;GO:0001882//nucleoside binding;GO:0001883//purine nucleoside binding;GO:0003674//molecular_function;GO:0005488//binding;GO:0005515//protein binding;GO:0005525//GTP binding;GO:0005543//phospholipid binding;GO:0005546//phosphatidylinositol-4,5-bisphosphate binding;GO:0008289//lipid binding;GO:0017076//purine nucleotide binding;GO:0019001//guanyl nucleotide binding;GO:…	GO:0000003//reproduction;GO:0000278//mitotic cell cycle;GO:0000281//mitotic cytokinesis;GO:0000282//cellular bud site selection;GO:0000910//cytokinesis;GO:0006996//organelle organization;GO:0007010//cytoskeleton organization;GO:0007049//cell cycle;GO:0007114//cell budding;GO:0007120//axial cellular bud site selection;GO:0007155//cell adhesion;GO:0007163//establishment or maintenance of cell polar…
EVM0002074	1332	1538	1579	392	527	448	38.93	43.35	49.65	10.9	13.52	11.62	43.9767	12.0133	-1.8721	6.79408e-43	2.61868e-41	--	XP_018270131.1 uncharacterized protein RHOBADRAFT_54642 [Rhodotorula graminis WP1]	-	-	-	-	GO:0005887//integral component of plasma membrane;GO:0016021//integral component of membrane	GO:0008028//monocarboxylic acid transmembrane transporter activity;GO:0015114//phosphate ion transmembrane transporter activity;GO:0015295//solute:proton symporter activity;GO:0022857//transmembrane transporter activity;GO:0051119//sugar transmembrane transporter activity	GO:0006810//transport;GO:0006817//phosphate ion transport;GO:0008643//carbohydrate transport;GO:0015718//monocarboxylic acid transport;GO:0055085//transmembrane transport
EVM0005349	348	298	367	48	36	38	12.23	10.08	13.87	1.6	1.11	1.18	12.06	1.29667	-3.21735	2.32919e-42	8.93173e-41	mfs1	XP_018273883.1 uncharacterized protein RHOBADRAFT_11779 [Rhodotorula graminis WP1]	-	-	-	-	GO:0005887//integral component of plasma membrane;GO:0016020//membrane	GO:0022857//transmembrane transporter activity;GO:0042910//xenobiotic transmembrane transporter activity	GO:0006855//xenobiotic transmembrane transport;GO:0042908//xenobiotic transport;GO:0055085//transmembrane transport
EVM0002366	8173	8625	9330	3150	3764	3361	188.81	192.56	232.02	69.41	76.37	69.17	204.463	71.65	-1.5128	2.57993e-42	9.84303e-41	SCH9	TNY24743.1 AGC/Akt protein kinase [Rhodotorula diobovata]	Cellular Processes;Organismal Systems	Transport and catabolism;Aging	ko04138//Autophagy - yeast;ko04213//Longevity regulating pathway - multiple species	K19800;K19800	GO:0000322//storage vacuole;GO:0000323//lytic vacuole;GO:0000324//fungal-type vacuole;GO:0000329//fungal-type vacuole membrane;GO:0005575//cellular_component;GO:0005622//intracellular anatomical structure;GO:0005634//nucleus;GO:0005737//cytoplasm;GO:0005773//vacuole;GO:0005774//vacuolar membrane;GO:0016020//membrane;GO:0031090//organelle membrane;GO:0043226//organelle;GO:0043227//membrane-bounded…	GO:0000166//nucleotide binding;GO:0003674//molecular_function;GO:0003824//catalytic activity;GO:0004672//protein kinase activity;GO:0004674//protein serine/threonine kinase activity;GO:0005488//binding;GO:0005524//ATP binding;GO:0016301//kinase activity;GO:0016740//transferase activity;GO:0016772//transferase activity, transferring phosphorus-containing groups;GO:0016773//phosphotransferase activ…	GO:0000003//reproduction;GO:0001306//age-dependent response to oxidative stress;GO:0001410//chlamydospore formation;GO:0006355//regulation of transcription, DNA-templated;GO:0006356//regulation of transcription by RNA polymerase I;GO:0006357//regulation of transcription by RNA polymerase II;GO:0006359//regulation of transcription by RNA polymerase III;GO:0006464//cellular protein modification pro…
EVM0006426	2483	2862	2940	711	944	680	139.2	153.25	176.79	37.49	46.29	33.3	156.413	39.0267	-2.00283	3.36101e-42	1.27583e-40	--	TNY20361.1 Proteophosphoglycan ppg4 [Rhodotorula diobovata]	-	-	-	-	-	-	GO:0019062//virion attachment to host cell
EVM0001377	22	19	32	228	254	368	1.64	1.35	2.56	15.9	16.56	23.75	1.85	18.7367	3.34027	3.74725e-42	1.41529e-40	RAD51	TNY16983.1 putative DNA repair protein RAD51 [Rhodotorula diobovata]	Genetic Information Processing	Replication and repair	ko03440//Homologous recombination	K04482	GO:0000228//nuclear chromosome;GO:0000775//chromosome, centromeric region;GO:0000781//chromosome, telomeric region;GO:0000785//chromatin;GO:0000793//condensed chromosome;GO:0000794//condensed nuclear chromosome;GO:0000795//synaptonemal complex;GO:0000800//lateral element;GO:0005575//cellular_component;GO:0005622//intracellular anatomical structure;GO:0005634//nucleus;GO:0005654//nucleoplasm;GO:00…	GO:0000150//DNA strand exchange activity;GO:0000166//nucleotide binding;GO:0000217//DNA secondary structure binding;GO:0000400//four-way junction DNA binding;GO:0003674//molecular_function;GO:0003676//nucleic acid binding;GO:0003677//DNA binding;GO:0003678//DNA helicase activity;GO:0003682//chromatin binding;GO:0003690//double-stranded DNA binding;GO:0003697//single-stranded DNA binding;GO:000382…	GO:0000003//reproduction;GO:0000018//regulation of DNA recombination;GO:0000278//mitotic cell cycle;GO:0000280//nuclear division;GO:0000709//meiotic joint molecule formation;GO:0000722//telomere maintenance via recombination;GO:0000723//telomere maintenance;GO:0000724//double-strand break repair via homologous recombination;GO:0000725//recombinational repair;GO:0000730//DNA recombinase assembly;G…
EVM0006142	296	349	413	1238	1544	1152	4.43	5.06	6.66	17.73	20.3	15.43	5.38333	17.82	1.72693	5.43591e-42	2.04281e-40	AXL2	XP_018273273.1 uncharacterized protein RHOBADRAFT_52161 [Rhodotorula graminis WP1]	-	-	-	-	GO:0000131//incipient cellular bud site;GO:0000144//cellular bud neck septin ring;GO:0000322//storage vacuole;GO:0000323//lytic vacuole;GO:0000324//fungal-type vacuole;GO:0000399//cellular bud neck septin structure;GO:0005575//cellular_component;GO:0005622//intracellular anatomical structure;GO:0005737//cytoplasm;GO:0005773//vacuole;GO:0005856//cytoskeleton;GO:0005886//plasma membrane;GO:0005887/…	GO:0003674//molecular_function;GO:0005488//binding;GO:0005509//calcium ion binding;GO:0043167//ion binding;GO:0043169//cation binding;GO:0046872//metal ion binding	GO:0000003//reproduction;GO:0000278//mitotic cell cycle;GO:0000281//mitotic cytokinesis;GO:0000282//cellular bud site selection;GO:0000910//cytokinesis;GO:0007049//cell cycle;GO:0007114//cell budding;GO:0007120//axial cellular bud site selection;GO:0007163//establishment or maintenance of cell polarity;GO:0008150//biological_process;GO:0009987//cellular process;GO:0019954//asexual reproduction;GO…
EVM0000434	4	10	13	168	229	268	0.43	1.01	1.49	16.67	21.45	24.48	0.976667	20.8667	4.41719	1.30549e-41	4.88163e-40	--	XP_018273354.1 uncharacterized protein RHOBADRAFT_51182 [Rhodotorula graminis WP1]	-	-	-	-	-	GO:0005515//protein binding	-
EVM0004617	45	35	28	278	296	252	1.45	1.08	0.97	8.49	8.34	7.17	1.16667	8	2.77761	2.59713e-41	9.66337e-40	--	XP_018271182.1 uncharacterized protein RHOBADRAFT_43623 [Rhodotorula graminis WP1]	-	-	-	-	-	-	-
MSTRG.2307	94	108	108	388	461	574	22.14	22.87	26.78	80.01	92.98	106.84	23.93	93.2767	1.9627	8.18776e-41	3.03149e-39	--	YALIA101S10e00496g1_1 [Yarrowia lipolytica]	-	-	-	-	-	-	-
EVM0007544	2868	2529	2431	7395	7646	9890	254.33	211.79	230.45	608.57	590.74	751.59	232.19	650.3	1.4858	8.89593e-41	3.27754e-39	--	XP_018270287.1 uncharacterized protein RHOBADRAFT_44723 [Rhodotorula graminis WP1]	-	-	-	-	-	-	-
EVM0000639	1438	1332	1304	3178	3341	3728	77.4	68.53	75.3	161.05	157.33	175.5	73.7433	164.627	1.15861	1.6292e-40	5.97319e-39	VhaSFD	TNY18749.1 ATPase, V1 complex, subunit H [Rhodotorula diobovata]	Metabolism;Metabolism;Cellular Processes	Global and overview maps;Energy metabolism;Transport and catabolism	ko01100//Metabolic pathways;ko00190//Oxidative phosphorylation;ko04145//Phagosome	K02144;K02144;K02144	GO:0000221//vacuolar proton-transporting V-type ATPase, V1 domain;GO:0000322//storage vacuole;GO:0000323//lytic vacuole;GO:0000324//fungal-type vacuole;GO:0000325//plant-type vacuole;GO:0000329//fungal-type vacuole membrane;GO:0000331//contractile vacuole;GO:0005575//cellular_component;GO:0005622//intracellular anatomical structure;GO:0005737//cytoplasm;GO:0005764//lysosome;GO:0005765//lysosomal …	GO:0003674//molecular_function;GO:0003824//catalytic activity;GO:0005215//transporter activity;GO:0005515//protein binding;GO:0008324//cation transmembrane transporter activity;GO:0015075//ion transmembrane transporter activity;GO:0015078//proton transmembrane transporter activity;GO:0015318//inorganic molecular entity transmembrane transporter activity;GO:0015399//primary active transmembrane tr…	GO:0000041//transition metal ion transport;GO:0006403//RNA localization;GO:0006810//transport;GO:0006811//ion transport;GO:0006812//cation transport;GO:0006826//iron ion transport;GO:0006873//cellular ion homeostasis;GO:0006885//regulation of pH;GO:0006897//endocytosis;GO:0007035//vacuolar acidification;GO:0007154//cell communication;GO:0007165//signal transduction;GO:0007166//cell surface recept…
EVM0001813	30	27	31	191	253	253	1.06	0.92	1.18	6.41	7.85	7.91	1.05333	7.39	2.81061	2.01907e-40	7.36668e-39	--	XP_018270546.1 uncharacterized protein RHOBADRAFT_44986 [Rhodotorula graminis WP1]	-	-	-	-	GO:0016021//integral component of membrane	GO:0015105//arsenite transmembrane transporter activity	GO:0015700//arsenite transport;GO:0055085//transmembrane transport
EVM0001742	3710	3296	3094	8899	9172	10988	222.96	188.93	199.36	502.23	481.9	575.43	203.75	519.853	1.3513	2.91575e-40	1.05869e-38	OsI_04558	XP_018268918.1 uncharacterized protein RHOBADRAFT_17711 [Rhodotorula graminis WP1]	Metabolism;Metabolism;Metabolism;Metabolism;Metabolism;Metabolism;Metabolism	Global and overview maps;Global and overview maps;Global and overview maps;Carbohydrate metabolism;Carbohydrate metabolism;Carbohydrate metabolism;Energy metabolism	ko01100//Metabolic pathways;ko01110//Biosynthesis of secondary metabolites;ko01200//Carbon metabolism;ko00010//Glycolysis / Gluconeogenesis;ko00051//Fructose and mannose metabolism;ko00030//Pentose phosphate pathway;ko00680//Methane metabolism	K03841;K03841;K03841;K03841;K03841;K03841;K03841	GO:0005575//cellular_component;GO:0005622//intracellular anatomical structure;GO:0005634//nucleus;GO:0005737//cytoplasm;GO:0005829//cytosol;GO:0042597//periplasmic space;GO:0043226//organelle;GO:0043227//membrane-bounded organelle;GO:0043229//intracellular organelle;GO:0043231//intracellular membrane-bounded organelle	GO:0000166//nucleotide binding;GO:0003674//molecular_function;GO:0003824//catalytic activity;GO:0005488//binding;GO:0005515//protein binding;GO:0008441//3'(2'),5'-bisphosphate nucleotidase activity;GO:0016208//AMP binding;GO:0016787//hydrolase activity;GO:0016788//hydrolase activity, acting on ester bonds;GO:0016791//phosphatase activity;GO:0017076//purine nucleotide binding;GO:0019203//carbohydr…	GO:0000122//negative regulation of transcription by RNA polymerase II;GO:0000272//polysaccharide catabolic process;GO:0001101//response to acid chemical;GO:0001558//regulation of cell growth;GO:0005975//carbohydrate metabolic process;GO:0005976//polysaccharide metabolic process;GO:0005982//starch metabolic process;GO:0005983//starch catabolic process;GO:0005984//disaccharide metabolic process;GO:…
EVM0001864	575	662	600	83	145	140	21.55	23.86	24.17	2.95	4.76	4.63	23.1933	4.11333	-2.49533	3.00946e-40	1.08746e-38	FRO6	XP_018270044.1 uncharacterized protein RHOBADRAFT_54572 [Rhodotorula graminis WP1]	-	-	-	-	-	GO:0009055//electron transfer activity;GO:0016002//sulfite reductase activity;GO:0016491//oxidoreductase activity;GO:0016655//oxidoreductase activity, acting on NAD(P)H, quinone or similar compound as acceptor	GO:0006790//sulfur compound metabolic process;GO:0006814//sodium ion transport;GO:0010124//phenylacetate catabolic process
EVM0007169	39383	44604	46179	15315	19081	16183	1041.64	1138.76	1314.27	385.83	443.04	380.55	1164.89	403.14	-1.53084	4.99731e-40	1.79712e-38	priA	XP_018272400.1 uncharacterized protein RHOBADRAFT_64734 [Rhodotorula graminis WP1]	-	-	-	-	-	-	-
EVM0001087	841	727	624	2624	2469	3372	62.55	51.32	49.69	182.19	160.27	216.73	54.52	186.397	1.77352	1.21434e-39	4.34617e-38	phmFA	XP_018268334.1 uncharacterized protein RHOBADRAFT_65665 [Rhodotorula graminis WP1]	-	-	-	-	-	GO:0004316//3-oxoacyl-[acyl-carrier-protein] reductase (NADPH) activity;GO:0004757//sepiapterin reductase activity;GO:0004764//shikimate 3-dehydrogenase (NADP+) activity;GO:0008667//2,3-dihydro-2,3-dihydroxybenzoate dehydrogenase activity;GO:0008678//2-deoxy-D-gluconate 3-dehydrogenase activity;GO:0016491//oxidoreductase activity;GO:0016630//protochlorophyllide reductase activity;GO:0051287//NAD …	GO:0000272//polysaccharide catabolic process;GO:0006633//fatty acid biosynthetic process;GO:0006729//tetrahydrobiopterin biosynthetic process;GO:0009423//chorismate biosynthetic process;GO:0015995//chlorophyll biosynthetic process
EVM0006387	1076	1069	1184	292	390	325	25.64	24.61	30.36	6.63	8.16	6.9	26.87	7.23	-1.89393	1.63724e-39	5.832e-38	--	XP_018269072.1 uncharacterized protein RHOBADRAFT_55264 [Rhodotorula graminis WP1]	-	-	-	-	-	-	-
EVM0000249	2238	2254	2274	850	868	875	90.24	87.3	98.52	32.46	30.67	31.11	92.02	31.4133	-1.55057	2.11579e-39	7.50109e-38	PaG_04054	XP_018274327.1 uncharacterized protein RHOBADRAFT_50763 [Rhodotorula graminis WP1]	-	-	-	-	-	GO:0004806//triglyceride lipase activity	GO:0016042//lipid catabolic process
EVM0006407	328	375	312	1050	1166	942	15.22	16.68	15.55	46.03	47.39	38.41	15.8167	43.9433	1.4742	2.64734e-39	9.3415e-38	guaD	XP_018268363.1 uncharacterized protein RHOBADRAFT_55799 [Rhodotorula graminis WP1]	Metabolism;Metabolism	Global and overview maps;Nucleotide metabolism	ko01100//Metabolic pathways;ko00230//Purine metabolism	K01487;K01487	-	GO:0003674//molecular_function;GO:0003824//catalytic activity;GO:0004000//adenosine deaminase activity;GO:0005488//binding;GO:0008270//zinc ion binding;GO:0008892//guanine deaminase activity;GO:0016787//hydrolase activity;GO:0016810//hydrolase activity, acting on carbon-nitrogen (but not peptide) bonds;GO:0016814//hydrolase activity, acting on carbon-nitrogen (but not peptide) bonds, in cyclic am…	GO:0006139//nucleobase-containing compound metabolic process;GO:0006144//purine nucleobase metabolic process;GO:0006145//purine nucleobase catabolic process;GO:0006147//guanine catabolic process;GO:0006548//histidine catabolic process;GO:0006725//cellular aromatic compound metabolic process;GO:0006807//nitrogen compound metabolic process;GO:0008150//biological_process;GO:0008152//metabolic proces…
EVM0007251	41	62	61	297	322	285	1.86	2.7	2.98	12.75	12.82	11.39	2.51333	12.32	2.29333	3.47318e-39	1.21983e-37	SPCC4B3.03c	XP_018271771.1 uncharacterized protein RHOBADRAFT_64816 [Rhodotorula graminis WP1]	-	-	-	-	-	-	-
EVM0000690	9	8	8	175	173	195	0.97	0.81	0.92	17.36	16.21	17.81	0.9	17.1267	4.25018	3.6254e-39	1.26737e-37	--	XP_018272974.1 uncharacterized protein RHOBADRAFT_51906 [Rhodotorula graminis WP1]	-	-	-	-	-	-	-
EVM0005546	418	418	437	1134	1083	1195	17.21	16.53	19.33	44.2	39.08	43.36	17.69	42.2133	1.25476	8.6826e-39	3.02122e-37	ERG1	XP_018268877.1 uncharacterized protein RHOBADRAFT_46418 [Rhodotorula graminis WP1]	Metabolism;Metabolism;Metabolism;Metabolism	Global and overview maps;Global and overview maps;Lipid metabolism;Metabolism of terpenoids and polyketides	ko01100//Metabolic pathways;ko01110//Biosynthesis of secondary metabolites;ko00100//Steroid biosynthesis;ko00909//Sesquiterpenoid and triterpenoid biosynthesis	K00511;K00511;K00511;K00511	GO:0005575//cellular_component;GO:0005622//intracellular anatomical structure;GO:0005737//cytoplasm;GO:0005783//endoplasmic reticulum;GO:0005789//endoplasmic reticulum membrane;GO:0005811//lipid droplet;GO:0005886//plasma membrane;GO:0012505//endomembrane system;GO:0016020//membrane;GO:0016021//integral component of membrane;GO:0031090//organelle membrane;GO:0031224//intrinsic component of membra…	GO:0000166//nucleotide binding;GO:0003674//molecular_function;GO:0003824//catalytic activity;GO:0004148//dihydrolipoyl dehydrogenase activity;GO:0004497//monooxygenase activity;GO:0004506//squalene monooxygenase activity;GO:0005488//binding;GO:0008677//2-dehydropantoate 2-reductase activity;GO:0008767//UDP-galactopyranose mutase activity;GO:0016491//oxidoreductase activity;GO:0016616//oxidoreduct…	GO:0006066//alcohol metabolic process;GO:0006096//glycolytic process;GO:0006629//lipid metabolic process;GO:0006631//fatty acid metabolic process;GO:0006694//steroid biosynthetic process;GO:0006695//cholesterol biosynthetic process;GO:0006696//ergosterol biosynthetic process;GO:0006725//cellular aromatic compound metabolic process;GO:0006744//ubiquinone biosynthetic process;GO:0006950//response t…
EVM0001891	4042	4334	4455	1428	1802	1447	67.94	70.56	80.66	22.96	26.62	21.75	73.0533	23.7767	-1.6194	9.36227e-39	3.24271e-37	SPBC4F6.14	XP_018273127.1 uncharacterized protein RHOBADRAFT_52034 [Rhodotorula graminis WP1]	Genetic Information Processing	Translation	ko03008//Ribosome biogenesis in eukaryotes	K14573	GO:0005575//cellular_component;GO:0005622//intracellular anatomical structure;GO:0005634//nucleus;GO:0005654//nucleoplasm;GO:0005681//spliceosomal complex;GO:0005730//nucleolus;GO:0005737//cytoplasm;GO:0005829//cytosol;GO:0030684//preribosome;GO:0030687//preribosome, large subunit precursor;GO:0031974//membrane-enclosed lumen;GO:0031981//nuclear lumen;GO:0032991//protein-containing complex;GO:004…	GO:0003674//molecular_function;GO:0003676//nucleic acid binding;GO:0003677//DNA binding;GO:0003680//minor groove of adenine-thymine-rich DNA binding;GO:0003682//chromatin binding;GO:0003690//double-stranded DNA binding;GO:0003723//RNA binding;GO:0003729//mRNA binding;GO:0003730//mRNA 3'-UTR binding;GO:0005488//binding;GO:0005515//protein binding;GO:0008134//transcription factor binding;GO:0019899…	GO:0000302//response to reactive oxygen species;GO:0000375//RNA splicing, via transesterification reactions;GO:0000377//RNA splicing, via transesterification reactions with bulged adenosine as nucleophile;GO:0000398//mRNA splicing, via spliceosome;GO:0000463//maturation of LSU-rRNA from tricistronic rRNA transcript (SSU-rRNA, 5.8S rRNA, LSU-rRNA);GO:0000470//maturation of LSU-rRNA;GO:0001101//res…
EVM0002097	2013	2186	2189	720	904	860	61.4	64.26	71.81	20.88	24.19	23.26	65.8233	22.7767	-1.53104	1.01454e-38	3.49785e-37	phoA	XP_018271989.1 uncharacterized protein RHOBADRAFT_48345 [Rhodotorula graminis WP1]	-	-	-	-	-	GO:0003824//catalytic activity;GO:0008484//sulfuric ester hydrolase activity;GO:0016791//phosphatase activity;GO:0046872//metal ion binding	-
EVM0001680	10	10	11	151	216	180	0.17	0.17	0.21	2.53	3.32	2.82	0.183333	2.89	3.97853	1.59707e-38	5.4811e-37	FGD3	XP_018268055.1 uncharacterized protein RHOBADRAFT_56143 [Rhodotorula graminis WP1]	-	-	-	-	-	GO:0005085//guanyl-nucleotide exchange factor activity;GO:0046872//metal ion binding	-
EVM0006939	556	547	659	135	156	132	9.33	8.89	11.91	2.17	2.3	1.98	10.0433	2.15	-2.22383	1.90989e-38	6.52487e-37	--	XP_018273190.1 uncharacterized protein RHOBADRAFT_21567 [Rhodotorula graminis WP1]	-	-	-	-	-	-	-
EVM0000374	1313	1433	1403	491	528	547	41.27	43.4	47.42	14.67	14.56	15.24	44.03	14.8233	-1.57062	2.21025e-38	7.51686e-37	DBP3	TNY21179.1 ATP-dependent RNA helicase DBP3 [Rhodotorula diobovata]	-	-	-	-	GO:0005575//cellular_component;GO:0005622//intracellular anatomical structure;GO:0005634//nucleus;GO:0005658//alpha DNA polymerase:primase complex;GO:0005730//nucleolus;GO:0005737//cytoplasm;GO:0005829//cytosol;GO:0009380//excinuclease repair complex;GO:0030684//preribosome;GO:0030687//preribosome, large subunit precursor;GO:0031974//membrane-enclosed lumen;GO:0031981//nuclear lumen;GO:0032991//p…	GO:0000166//nucleotide binding;GO:0003674//molecular_function;GO:0003676//nucleic acid binding;GO:0003678//DNA helicase activity;GO:0003688//DNA replication origin binding;GO:0003690//double-stranded DNA binding;GO:0003723//RNA binding;GO:0003724//RNA helicase activity;GO:0003824//catalytic activity;GO:0003916//DNA topoisomerase activity;GO:0003917//DNA topoisomerase type I (single strand cut, AT…	GO:0000027//ribosomal large subunit assembly;GO:0000460//maturation of 5.8S rRNA;GO:0000463//maturation of LSU-rRNA from tricistronic rRNA transcript (SSU-rRNA, 5.8S rRNA, LSU-rRNA);GO:0000464//endonucleolytic cleavage in ITS1 upstream of 5.8S rRNA from tricistronic rRNA transcript (SSU-rRNA, 5.8S rRNA, LSU-rRNA);GO:0000466//maturation of 5.8S rRNA from tricistronic rRNA transcript (SSU-rRNA, 5.8…
EVM0006494	894	922	980	290	286	256	37.97	37.59	44.71	11.65	10.64	9.57	40.09	10.62	-1.91646	2.87227e-38	9.72433e-37	--	XP_018270430.1 uncharacterized protein RHOBADRAFT_27888, partial [Rhodotorula graminis WP1]	-	-	-	-	GO:0016020//membrane	GO:0022857//transmembrane transporter activity	GO:0055085//transmembrane transport
EVM0005125	1399	1468	1368	469	564	510	44.13	44.62	46.41	14.06	15.61	14.26	45.0533	14.6433	-1.62139	3.18668e-38	1.07404e-36	MFS1	XP_018268495.1 uncharacterized protein RHOBADRAFT_55912 [Rhodotorula graminis WP1]	-	-	-	-	GO:0005887//integral component of plasma membrane	GO:0008028//monocarboxylic acid transmembrane transporter activity;GO:0022857//transmembrane transporter activity	GO:0006855//xenobiotic transmembrane transport;GO:0015718//monocarboxylic acid transport;GO:0055085//transmembrane transport
EVM0006143	353	312	331	899	946	939	11.44	9.74	11.54	27.69	26.9	26.97	10.9067	27.1867	1.31769	4.06298e-38	1.36327e-36	mobA	XP_018270876.1 uncharacterized protein RHOBADRAFT_48519 [Rhodotorula graminis WP1]	-	-	-	-	-	GO:0000104//succinate dehydrogenase activity;GO:0003824//catalytic activity;GO:0004148//dihydrolipoyl dehydrogenase activity;GO:0004791//thioredoxin-disulfide reductase activity;GO:0008734//L-aspartate oxidase activity;GO:0008767//UDP-galactopyranose mutase activity;GO:0015036//disulfide oxidoreductase activity;GO:0016166//phytoene dehydrogenase activity;GO:0016491//oxidoreductase activity;GO:001…	GO:0006096//glycolytic process;GO:0006099//tricarboxylic acid cycle;GO:0006744//ubiquinone biosynthetic process;GO:0006790//sulfur compound metabolic process;GO:0006805//xenobiotic metabolic process;GO:0009060//aerobic respiration;GO:0009061//anaerobic respiration;GO:0009115//xanthine catabolic process;GO:0009228//thiamine biosynthetic process;GO:0009273//peptidoglycan-based cell wall biogenesis;…
EVM0006347	194	236	229	647	915	705	2.19	2.59	2.79	7.01	9.09	7.15	2.52333	7.75	1.61887	6.6337e-38	2.21595e-36	wee1	TNY21869.1 hypothetical protein DMC30DRAFT_362599 [Rhodotorula diobovata]	Cellular Processes;Cellular Processes;Environmental Information Processing	Cell growth and death;Cell growth and death;Signal transduction	ko04111//Cell cycle - yeast;ko04113//Meiosis - yeast;ko04011//MAPK signaling pathway - yeast	K03114;K03114;K03114	GO:0000139//Golgi membrane;GO:0005575//cellular_component;GO:0005622//intracellular anatomical structure;GO:0005634//nucleus;GO:0005654//nucleoplasm;GO:0005730//nucleolus;GO:0005737//cytoplasm;GO:0005783//endoplasmic reticulum;GO:0005789//endoplasmic reticulum membrane;GO:0005794//Golgi apparatus;GO:0005829//cytosol;GO:0005933//cellular bud;GO:0005935//cellular bud neck;GO:0012505//endomembrane s…	GO:0000166//nucleotide binding;GO:0003674//molecular_function;GO:0003824//catalytic activity;GO:0004672//protein kinase activity;GO:0004674//protein serine/threonine kinase activity;GO:0004712//protein serine/threonine/tyrosine kinase activity;GO:0004713//protein tyrosine kinase activity;GO:0005488//binding;GO:0005524//ATP binding;GO:0016301//kinase activity;GO:0016740//transferase activity;GO:00…	GO:0000003//reproduction;GO:0000075//cell cycle checkpoint signaling;GO:0000079//regulation of cyclin-dependent protein serine/threonine kinase activity;GO:0000086//G2/M transition of mitotic cell cycle;GO:0000278//mitotic cell cycle;GO:0000280//nuclear division;GO:0000320//re-entry into mitotic cell cycle;GO:0000902//cell morphogenesis;GO:0001932//regulation of protein phosphorylation;GO:0003006…
EVM0001804	610	615	637	1383	1452	1608	15.44	15.03	17.35	33.34	32.25	36.2	15.94	33.93	1.08991	1.06232e-37	3.52434e-36	OPT4	XP_018268611.1 uncharacterized protein RHOBADRAFT_46607 [Rhodotorula graminis WP1]	-	-	-	-	-	-	GO:0055085//transmembrane transport
EVM0004491	1822	1714	1641	4275	4189	5093	83.45	75.26	80.71	184.99	168.04	205.01	79.8067	186.013	1.22082	1.06443e-37	3.52434e-36	--	XP_018267949.1 uncharacterized protein RHOBADRAFT_67009 [Rhodotorula graminis WP1]	-	-	-	-	GO:0005575//cellular_component;GO:0005576//extracellular region	GO:0003674//molecular_function;GO:0003824//catalytic activity;GO:0004553//hydrolase activity, hydrolyzing O-glycosyl compounds;GO:0004568//chitinase activity;GO:0005488//binding;GO:0008061//chitin binding;GO:0016787//hydrolase activity;GO:0016798//hydrolase activity, acting on glycosyl bonds;GO:0016810//hydrolase activity, acting on carbon-nitrogen (but not peptide) bonds;GO:0097367//carbohydrate…	GO:0005975//carbohydrate metabolic process;GO:0006022//aminoglycan metabolic process;GO:0006026//aminoglycan catabolic process;GO:0006030//chitin metabolic process;GO:0006032//chitin catabolic process;GO:0006040//amino sugar metabolic process;GO:0006807//nitrogen compound metabolic process;GO:0008150//biological_process;GO:0008152//metabolic process;GO:0009056//catabolic process;GO:0009057//macro…
EVM0006338	308	433	360	1063	1133	1041	40.09	52.47	49.88	126.25	127.86	113.4	47.48	122.503	1.36743	1.54184e-37	5.08267e-36	PEP2	XP_018273972.1 uncharacterized protein RHOBADRAFT_64289 [Rhodotorula graminis WP1]	-	-	-	-	-	GO:0003674//molecular_function;GO:0003824//catalytic activity;GO:0003855//3-dehydroquinate dehydratase activity;GO:0016829//lyase activity;GO:0016835//carbon-oxygen lyase activity;GO:0016836//hydro-lyase activity	GO:0006082//organic acid metabolic process;GO:0006725//cellular aromatic compound metabolic process;GO:0008150//biological_process;GO:0008152//metabolic process;GO:0009058//biosynthetic process;GO:0009712//catechol-containing compound metabolic process;GO:0009713//catechol-containing compound biosynthetic process;GO:0009987//cellular process;GO:0016053//organic acid biosynthetic process;GO:001895…
EVM0002438	1823	1971	1763	3998	3979	4222	52.84	55.1	54.97	110.26	101.22	108.64	54.3033	106.707	0.974538	2.25347e-37	7.39611e-36	ACOX1	XP_018269858.1 uncharacterized protein RHOBADRAFT_37674 [Rhodotorula graminis WP1]	Metabolism;Metabolism;Metabolism;Cellular Processes;Metabolism;Metabolism;Metabolism;Metabolism;Metabolism;Metabolism	Global and overview maps;Global and overview maps;Global and overview maps;Transport and catabolism;Global and overview maps;Lipid metabolism;Carbohydrate metabolism;Metabolism of other amino acids;Lipid metabolism;Lipid metabolism	ko01100//Metabolic pathways;ko01110//Biosynthesis of secondary metabolites;ko01200//Carbon metabolism;ko04146//Peroxisome;ko01212//Fatty acid metabolism;ko00071//Fatty acid degradation;ko00640//Propanoate metabolism;ko00410//beta-Alanine metabolism;ko01040//Biosynthesis of unsaturated fatty acids;ko00592//alpha-Linolenic acid metabolism	K00232;K00232;K00232;K00232;K00232;K00232;K00232;K00232;K00232;K00232	GO:0005777//peroxisome	GO:0003997//acyl-CoA oxidase activity;GO:0016627//oxidoreductase activity, acting on the CH-CH group of donors	GO:0006635//fatty acid beta-oxidation
EVM0000934	950	1302	1347	321	319	320	17.63	23.38	26.91	5.69	5.2	5.3	22.64	5.39667	-2.06873	3.00635e-37	9.82422e-36	Itsn2	TNY24813.1 hypothetical protein DMC30DRAFT_7312 [Rhodotorula diobovata]	-	-	-	-	-	GO:0005085//guanyl-nucleotide exchange factor activity	GO:0043087//regulation of GTPase activity
EVM0002385	240	200	250	716	805	711	9.27	7.43	10.38	26.21	27.26	24.24	9.02667	25.9033	1.52087	4.00794e-37	1.30405e-35	pfh1	TKA55607.1 hypothetical protein B0A53_02785 [Rhodotorula sp. CCFEE 5036]	-	-	-	-	GO:0000228//nuclear chromosome;GO:0000781//chromosome, telomeric region;GO:0000785//chromatin;GO:0000792//heterochromatin;GO:0005575//cellular_component;GO:0005622//intracellular anatomical structure;GO:0005634//nucleus;GO:0005657//replication fork;GO:0005694//chromosome;GO:0005730//nucleolus;GO:0005737//cytoplasm;GO:0005739//mitochondrion;GO:0005740//mitochondrial envelope;GO:0005743//mitochondr…	GO:0000166//nucleotide binding;GO:0003674//molecular_function;GO:0003676//nucleic acid binding;GO:0003677//DNA binding;GO:0003678//DNA helicase activity;GO:0003697//single-stranded DNA binding;GO:0003723//RNA binding;GO:0003724//RNA helicase activity;GO:0003824//catalytic activity;GO:0003924//GTPase activity;GO:0004386//helicase activity;GO:0004518//nuclease activity;GO:0004527//exonuclease activ…	GO:0000002//mitochondrial genome maintenance;GO:0000278//mitotic cell cycle;GO:0000722//telomere maintenance via recombination;GO:0000723//telomere maintenance;GO:0000724//double-strand break repair via homologous recombination;GO:0000725//recombinational repair;GO:0000727//double-strand break repair via break-induced replication;GO:0000910//cytokinesis;GO:0006139//nucleobase-containing compound …
EVM0000818	109	86	102	348	446	438	3.84	2.91	3.86	11.63	13.77	13.64	3.53667	13.0133	1.87953	4.65174e-37	1.507e-35	l(2)dtl	XP_018270849.1 uncharacterized protein RHOBADRAFT_53739 [Rhodotorula graminis WP1]	-	-	-	-	GO:0000151//ubiquitin ligase complex;GO:0005575//cellular_component;GO:0005622//intracellular anatomical structure;GO:0005634//nucleus;GO:0005635//nuclear envelope;GO:0005654//nucleoplasm;GO:0005694//chromosome;GO:0005730//nucleolus;GO:0005737//cytoplasm;GO:0005813//centrosome;GO:0005815//microtubule organizing center;GO:0005829//cytosol;GO:0005856//cytoskeleton;GO:0012505//endomembrane system;GO…	GO:0003674//molecular_function;GO:0003676//nucleic acid binding;GO:0003677//DNA binding;GO:0003682//chromatin binding;GO:0003824//catalytic activity;GO:0004842//ubiquitin-protein transferase activity;GO:0005488//binding;GO:0005515//protein binding;GO:0016740//transferase activity;GO:0019787//ubiquitin-like protein transferase activity;GO:0030674//protein-macromolecule adaptor activity;GO:0031490/…	GO:0000003//reproduction;GO:0000075//cell cycle checkpoint signaling;GO:0000077//DNA damage checkpoint signaling;GO:0000209//protein polyubiquitination;GO:0000278//mitotic cell cycle;GO:0000731//DNA synthesis involved in DNA repair;GO:0006139//nucleobase-containing compound metabolic process;GO:0006259//DNA metabolic process;GO:0006260//DNA replication;GO:0006261//DNA-dependent DNA replication;GO…
EVM0005805	232	207	199	583	699	701	7.19	6.18	6.63	17.17	19	19.26	6.66667	18.4767	1.47067	5.26763e-37	1.69921e-35	4cl1	XP_018274532.1 uncharacterized protein RHOBADRAFT_50944 [Rhodotorula graminis WP1]	Metabolism;Metabolism;Metabolism	Global and overview maps;Global and overview maps;Metabolism of cofactors and vitamins	ko01100//Metabolic pathways;ko01110//Biosynthesis of secondary metabolites;ko00130//Ubiquinone and other terpenoid-quinone biosynthesis	K01904;K01904;K01904	-	GO:0003987//acetate-CoA ligase activity;GO:0004043//L-aminoadipate-semialdehyde dehydrogenase activity;GO:0008668//(2,3-dihydroxybenzoyl)adenylate synthase activity;GO:0008756//o-succinylbenzoate-CoA ligase activity;GO:0030729//acetoacetate-CoA ligase activity;GO:0047473//D-alanine [D-alanyl carrier protein] ligase activity;GO:0050218//propionate-CoA ligase activity	GO:0009234//menaquinone biosynthetic process;GO:0019287//isopentenyl diphosphate biosynthetic process, mevalonate pathway;GO:0019290//siderophore biosynthetic process;GO:0019350//teichoic acid biosynthetic process;GO:0019427//acetyl-CoA biosynthetic process from acetate;GO:0019878//lysine biosynthetic process via aminoadipic acid
EVM0005771	7	21	20	170	213	195	0.44	1.26	1.35	10.07	11.75	10.71	1.01667	10.8433	3.41489	7.87266e-37	2.52867e-35	--	TNY20251.1 hypothetical protein DMC30DRAFT_265805 [Rhodotorula diobovata]	-	-	-	-	-	-	GO:0042742//defense response to bacterium;GO:0050832//defense response to fungus
EVM0003552	3885	4294	3972	7856	8011	8587	252.52	265.77	276.68	478.56	454.97	484.98	264.99	472.837	0.835404	1.23799e-36	3.95945e-35	--	TNY18163.1 protein priA [Rhodotorula diobovata]	-	-	-	-	GO:0005634//nucleus	-	GO:0006397//mRNA processing
EVM0006450	1300	1157	1353	2821	3229	3526	73.11	62.15	81.62	149.23	158.84	173.2	72.2933	160.423	1.14995	1.42883e-36	4.55046e-35	prlL	XP_018272467.1 uncharacterized protein RHOBADRAFT_52429 [Rhodotorula graminis WP1]	-	-	-	-	GO:0005887//integral component of plasma membrane	GO:0008028//monocarboxylic acid transmembrane transporter activity;GO:0022857//transmembrane transporter activity	GO:0015718//monocarboxylic acid transport;GO:0055085//transmembrane transport
EVM0000478	565	425	406	1593	1627	2003	25.16	18.15	19.41	67.04	63.45	78.44	20.9067	69.6433	1.73602	1.85952e-36	5.89712e-35	gltA	XP_018273134.1 uncharacterized protein RHOBADRAFT_42296 [Rhodotorula graminis WP1]	Metabolism;Metabolism;Metabolism;Metabolism;Metabolism;Metabolism;Metabolism	Global and overview maps;Global and overview maps;Global and overview maps;Global and overview maps;Global and overview maps;Carbohydrate metabolism;Carbohydrate metabolism	ko01100//Metabolic pathways;ko01110//Biosynthesis of secondary metabolites;ko01230//Biosynthesis of amino acids;ko01200//Carbon metabolism;ko01210//2-Oxocarboxylic acid metabolism;ko00630//Glyoxylate and dicarboxylate metabolism;ko00020//Citrate cycle (TCA cycle)	K01647;K01647;K01647;K01647;K01647;K01647;K01647	-	GO:0004108//citrate (Si)-synthase activity;GO:0046912//acyltransferase, acyl groups converted into alkyl on transfer	GO:0006099//tricarboxylic acid cycle
EVM0007684	892	1052	1228	223	326	267	14.57	16.65	21.61	3.49	4.68	3.9	17.61	4.02333	-2.12993	5.90634e-36	1.86521e-34	--	XP_018268489.1 uncharacterized protein RHOBADRAFT_55905 [Rhodotorula graminis WP1]	-	-	-	-	-	GO:0000981//DNA-binding transcription factor activity, RNA polymerase II-specific;GO:0003677//DNA binding;GO:0008270//zinc ion binding	GO:0006351//transcription, DNA-templated;GO:0006355//regulation of transcription, DNA-templated
EVM0005706	4	6	2	171	203	261	0.52	0.73	0.28	20.45	23.08	28.63	0.51	24.0533	5.5596	7.71671e-36	2.42673e-34	--	XP_018271191.1 uncharacterized protein RHOBADRAFT_1161, partial [Rhodotorula graminis WP1]	-	-	-	-	-	-	-
EVM0001058	565	550	567	154	160	163	12.77	12.01	13.79	3.32	3.18	3.28	12.8567	3.26	-1.97957	8.31527e-36	2.60406e-34	SPAC869.05c	XP_018272231.1 uncharacterized protein RHOBADRAFT_34803 [Rhodotorula graminis WP1]	-	-	-	-	GO:0016020//membrane;GO:0016021//integral component of membrane	GO:0015098//molybdate ion transmembrane transporter activity;GO:0015116//sulfate transmembrane transporter activity	GO:0008272//sulfate transport;GO:0015689//molybdate ion transport
EVM0000820	1918	2005	2105	771	869	821	42.3	42.75	49.98	16.23	16.83	16.14	45.01	16.4	-1.45655	9.34725e-36	2.9151e-34	tsr1	TNY20727.1 hypothetical protein DMC30DRAFT_236744 [Rhodotorula diobovata]	-	-	-	-	GO:0005575//cellular_component;GO:0005622//intracellular anatomical structure;GO:0005634//nucleus;GO:0005654//nucleoplasm;GO:0005730//nucleolus;GO:0005737//cytoplasm;GO:0005829//cytosol;GO:0030684//preribosome;GO:0030686//90S preribosome;GO:0030688//preribosome, small subunit precursor;GO:0031974//membrane-enclosed lumen;GO:0031981//nuclear lumen;GO:0032991//protein-containing complex;GO:0043226/…	GO:0000166//nucleotide binding;GO:0001882//nucleoside binding;GO:0001883//purine nucleoside binding;GO:0003674//molecular_function;GO:0003676//nucleic acid binding;GO:0003723//RNA binding;GO:0003824//catalytic activity;GO:0003924//GTPase activity;GO:0005488//binding;GO:0005525//GTP binding;GO:0016462//pyrophosphatase activity;GO:0016787//hydrolase activity;GO:0016817//hydrolase activity, acting o…	GO:0000461//endonucleolytic cleavage to generate mature 3'-end of SSU-rRNA from (SSU-rRNA, 5.8S rRNA, LSU-rRNA);GO:0000462//maturation of SSU-rRNA from tricistronic rRNA transcript (SSU-rRNA, 5.8S rRNA, LSU-rRNA);GO:0000469//cleavage involved in rRNA processing;GO:0000478//endonucleolytic cleavage involved in rRNA processing;GO:0000479//endonucleolytic cleavage of tricistronic rRNA transcript (SS…
EVM0003633	12	13	5	188	202	151	0.32	0.34	0.14	4.79	4.75	3.59	0.266667	4.37667	4.03672	1.01426e-35	3.15006e-34	HD-10	XP_018272092.1 uncharacterized protein RHOBADRAFT_43482 [Rhodotorula graminis WP1]	-	-	-	-	GO:0005575//cellular_component;GO:0005622//intracellular anatomical structure;GO:0005634//nucleus;GO:0043226//organelle;GO:0043227//membrane-bounded organelle;GO:0043229//intracellular organelle;GO:0043231//intracellular membrane-bounded organelle	GO:0003674//molecular_function;GO:0003676//nucleic acid binding;GO:0003677//DNA binding;GO:0005488//binding;GO:0043565//sequence-specific DNA binding;GO:0097159//organic cyclic compound binding;GO:1901363//heterocyclic compound binding	GO:0006139//nucleobase-containing compound metabolic process;GO:0006351//transcription, DNA-templated;GO:0006355//regulation of transcription, DNA-templated;GO:0006725//cellular aromatic compound metabolic process;GO:0006807//nitrogen compound metabolic process;GO:0007275//multicellular organism development;GO:0008150//biological_process;GO:0008152//metabolic process;GO:0009058//biosynthetic proc…
EVM0004063	46	40	44	208	283	251	1.19	1	1.22	5.11	6.41	5.76	1.13667	5.76	2.34126	1.43942e-35	4.45213e-34	--	XP_018272288.1 uncharacterized protein RHOBADRAFT_52275 [Rhodotorula graminis WP1]	-	-	-	-	GO:0005577//fibrinogen complex	GO:0005102//signaling receptor binding;GO:0005524//ATP binding	GO:0007059//chromosome segregation;GO:0030168//platelet activation;GO:0030261//chromosome condensation;GO:0051258//protein polymerization
EVM0002207	154	204	262	904	1164	789	2.03	2.61	3.72	11.41	13.49	9.32	2.78667	11.4067	2.03326	1.52164e-35	4.68716e-34	--	XP_018271431.1 uncharacterized protein RHOBADRAFT_43888 [Rhodotorula graminis WP1]	-	-	-	-	GO:0000775//chromosome, centromeric region;GO:0000776//kinetochore;GO:0000779//condensed chromosome, centromeric region;GO:0000793//condensed chromosome;GO:0005575//cellular_component;GO:0005622//intracellular anatomical structure;GO:0005634//nucleus;GO:0005694//chromosome;GO:0005737//cytoplasm;GO:0005819//spindle;GO:0005828//kinetochore microtubule;GO:0005856//cytoskeleton;GO:0005874//microtubul…	GO:0003674//molecular_function;GO:0008047//enzyme activator activity;GO:0019207//kinase regulator activity;GO:0019209//kinase activator activity;GO:0019887//protein kinase regulator activity;GO:0030234//enzyme regulator activity;GO:0030295//protein kinase activator activity;GO:0098772//molecular function regulator	GO:0001932//regulation of protein phosphorylation;GO:0001934//positive regulation of protein phosphorylation;GO:0006464//cellular protein modification process;GO:0006468//protein phosphorylation;GO:0006793//phosphorus metabolic process;GO:0006796//phosphate-containing compound metabolic process;GO:0006807//nitrogen compound metabolic process;GO:0007059//chromosome segregation;GO:0008150//biologic…
EVM0002901	4316	4857	4538	1651	2030	1649	69.42	75.69	78.63	25.41	28.7	23.73	74.58	25.9467	-1.52324	1.81108e-35	5.55595e-34	bms1	XP_018274633.1 uncharacterized protein RHOBADRAFT_51036 [Rhodotorula graminis WP1]	Genetic Information Processing	Translation	ko03008//Ribosome biogenesis in eukaryotes	K14569	GO:0005575//cellular_component;GO:0005622//intracellular anatomical structure;GO:0005634//nucleus;GO:0005654//nucleoplasm;GO:0005730//nucleolus;GO:0005737//cytoplasm;GO:0005739//mitochondrion;GO:0005887//integral component of plasma membrane;GO:0009898//cytoplasmic side of plasma membrane;GO:0030684//preribosome;GO:0030686//90S preribosome;GO:0031974//membrane-enclosed lumen;GO:0031981//nuclear l…	GO:0000166//nucleotide binding;GO:0001882//nucleoside binding;GO:0001883//purine nucleoside binding;GO:0003674//molecular_function;GO:0003676//nucleic acid binding;GO:0003723//RNA binding;GO:0003724//RNA helicase activity;GO:0003729//mRNA binding;GO:0003743//translation initiation factor activity;GO:0003746//translation elongation factor activity;GO:0003824//catalytic activity;GO:0003924//GTPase …	GO:0000462//maturation of SSU-rRNA from tricistronic rRNA transcript (SSU-rRNA, 5.8S rRNA, LSU-rRNA);GO:0000469//cleavage involved in rRNA processing;GO:0000472//endonucleolytic cleavage to generate mature 5'-end of SSU-rRNA from (SSU-rRNA, 5.8S rRNA, LSU-rRNA);GO:0000478//endonucleolytic cleavage involved in rRNA processing;GO:0000479//endonucleolytic cleavage of tricistronic rRNA transcript (SS…
EVM0001375	8572	8340	8188	16063	16996	18558	255.22	239.41	262.24	454.91	444.06	490.28	252.29	463.083	0.876189	6.20702e-35	1.89642e-33	xylO	XP_018268487.1 uncharacterized protein RHOBADRAFT_55903 [Rhodotorula graminis WP1]	-	-	-	-	GO:0016021//integral component of membrane	GO:0016491//oxidoreductase activity;GO:0050660//flavin adenine dinucleotide binding	GO:0005975//carbohydrate metabolic process
EVM0003046	4978	4744	4285	10442	10540	11566	231.03	211.02	213.54	457.72	428.38	471.57	218.53	452.557	1.05027	1.09566e-34	3.33399e-33	vdh	XP_018269931.1 uncharacterized protein RHOBADRAFT_54473 [Rhodotorula graminis WP1]	-	-	-	-	-	GO:0003842//1-pyrroline-5-carboxylate dehydrogenase activity;GO:0003995//acyl-CoA dehydrogenase activity;GO:0004350//glutamate-5-semialdehyde dehydrogenase activity;GO:0004491//methylmalonate-semialdehyde dehydrogenase (acylating) activity;GO:0004777//succinate-semialdehyde dehydrogenase (NAD+) activity;GO:0008802//betaine-aldehyde dehydrogenase activity;GO:0009013//succinate-semialdehyde dehydro…	GO:0006527//arginine catabolic process;GO:0006561//proline biosynthetic process;GO:0006562//proline catabolic process;GO:0006574//valine catabolic process;GO:0006578//amino-acid betaine biosynthetic process;GO:0008218//bioluminescence;GO:0009450//gamma-aminobutyric acid catabolic process;GO:0010124//phenylacetate catabolic process
EVM0000417	94	135	117	401	510	412	2.72	3.77	3.65	11.06	12.97	10.6	3.38	11.5433	1.77196	1.1487e-34	3.4813e-33	--	XP_018270579.1 uncharacterized protein RHOBADRAFT_54336 [Rhodotorula graminis WP1]	-	-	-	-	-	-	-
EVM0005616	4792	5029	5596	10826	13331	10917	202.55	204.04	254.1	432.96	493.71	406.39	220.23	444.353	1.0127	1.29391e-34	3.90564e-33	--	XP_018268524.1 uncharacterized protein RHOBADRAFT_55935 [Rhodotorula graminis WP1]	-	-	-	-	-	-	-
EVM0000032	2191	2150	2013	790	805	833	138.81	129.78	136.69	46.94	44.57	45.9	135.093	45.8033	-1.56043	2.26983e-34	6.82401e-33	ghrB	XP_018268675.1 uncharacterized protein RHOBADRAFT_46671 [Rhodotorula graminis WP1]	-	-	-	-	-	GO:0004617//phosphoglycerate dehydrogenase activity;GO:0008641//ubiquitin-like modifier activating enzyme activity;GO:0051287//NAD binding	GO:0006564//L-serine biosynthetic process
EVM0007666	315	304	333	731	879	822	15.27	14.11	17.33	33.43	37.3	34.96	15.57	35.23	1.17804	3.58362e-34	1.07309e-32	MTP2	XP_018270185.1 uncharacterized protein RHOBADRAFT_37097 [Rhodotorula graminis WP1]	-	-	-	-	GO:0005575//cellular_component;GO:0005622//intracellular anatomical structure;GO:0005737//cytoplasm;GO:0005739//mitochondrion;GO:0016020//membrane;GO:0016021//integral component of membrane;GO:0031224//intrinsic component of membrane;GO:0043226//organelle;GO:0043227//membrane-bounded organelle;GO:0043229//intracellular organelle;GO:0043231//intracellular membrane-bounded organelle	GO:0003674//molecular_function;GO:0005215//transporter activity;GO:0005381//iron ion transmembrane transporter activity;GO:0008324//cation transmembrane transporter activity;GO:0015075//ion transmembrane transporter activity;GO:0015318//inorganic molecular entity transmembrane transporter activity;GO:0015562//efflux transmembrane transporter activity;GO:0022857//transmembrane transporter activity…	GO:0000041//transition metal ion transport;GO:0006810//transport;GO:0006811//ion transport;GO:0006812//cation transport;GO:0006826//iron ion transport;GO:0006839//mitochondrial transport;GO:0008150//biological_process;GO:0030001//metal ion transport;GO:0034220//ion transmembrane transport;GO:0034755//iron ion transmembrane transport;GO:0048250//iron import into the mitochondrion;GO:0051179//local…
EVM0007593	1571	1689	1573	629	684	657	48.51	50.26	52.24	18.46	18.53	17.99	50.3367	18.3267	-1.45767	1.06407e-33	3.17363e-32	--	-	-	-	-	-	-	-	-
EVM0002338	1859	1821	1644	3894	3920	4386	76.37	71.83	72.56	151.43	141.11	158.79	73.5867	150.443	1.0317	1.2226e-33	3.63204e-32	lap	TNY19378.1 cytosol aminopeptidase family, catalytic domain-containing protein [Rhodotorula diobovata]	Metabolism;Metabolism;Metabolism	Global and overview maps;Metabolism of other amino acids;Amino acid metabolism	ko01100//Metabolic pathways;ko00480//Glutathione metabolism;ko00330//Arginine and proline metabolism	K11142;K11142;K11142	GO:0005575//cellular_component;GO:0005622//intracellular anatomical structure;GO:0005737//cytoplasm	GO:0003674//molecular_function;GO:0003824//catalytic activity;GO:0004177//aminopeptidase activity;GO:0005488//binding;GO:0008233//peptidase activity;GO:0008235//metalloexopeptidase activity;GO:0008237//metallopeptidase activity;GO:0008238//exopeptidase activity;GO:0016787//hydrolase activity;GO:0030145//manganese ion binding;GO:0043167//ion binding;GO:0043169//cation binding;GO:0046872//metal ion…	GO:0006508//proteolysis;GO:0006807//nitrogen compound metabolic process;GO:0008150//biological_process;GO:0008152//metabolic process;GO:0009056//catabolic process;GO:0009057//macromolecule catabolic process;GO:0019538//protein metabolic process;GO:0030163//protein catabolic process;GO:0043170//macromolecule metabolic process;GO:0044238//primary metabolic process;GO:0071704//organic substance meta…
EVM0003722	277	341	252	818	848	829	6.61	7.86	6.47	18.61	17.77	17.61	6.98	17.9967	1.36643	1.74622e-33	5.16716e-32	--	TNY21767.1 hypothetical protein DMC30DRAFT_182720 [Rhodotorula diobovata]	-	-	-	-	-	-	-
EVM0003529	293	394	431	1126	1510	1113	2.66	3.47	4.22	9.8	12.05	9.07	3.45	10.3067	1.57891	3.04966e-33	8.98873e-32	apsA	XP_016273532.1 anucleate primary sterigmata protein A [Rhodotorula toruloides NP11]	-	-	-	-	GO:0005575//cellular_component;GO:0005622//intracellular anatomical structure;GO:0005737//cytoplasm;GO:0005739//mitochondrion;GO:0005856//cytoskeleton;GO:0005938//cell cortex;GO:0015630//microtubule cytoskeleton;GO:0030863//cortical cytoskeleton;GO:0030981//cortical microtubule cytoskeleton;GO:0043226//organelle;GO:0043227//membrane-bounded organelle;GO:0043228//non-membrane-bounded organelle;GO:…	GO:0003674//molecular_function;GO:0005488//binding;GO:0005515//protein binding;GO:0005543//phospholipid binding;GO:0008092//cytoskeletal protein binding;GO:0008289//lipid binding;GO:0015631//tubulin binding;GO:0043167//ion binding;GO:0043168//anion binding;GO:0043495//protein-membrane adaptor activity	GO:0000001//mitochondrion inheritance;GO:0000003//reproduction;GO:0000226//microtubule cytoskeleton organization;GO:0000266//mitochondrial fission;GO:0000280//nuclear division;GO:0006810//transport;GO:0006928//movement of cell or subcellular component;GO:0006996//organelle organization;GO:0007005//mitochondrion organization;GO:0007010//cytoskeleton organization;GO:0007017//microtubule-based proce…
EVM0000750	23	30	26	162	192	224	0.56	0.71	0.68	3.78	4.12	4.88	0.65	4.26	2.71234	3.40454e-33	9.99551e-32	--	XP_018269043.1 uncharacterized protein RHOBADRAFT_55240 [Rhodotorula graminis WP1]	-	-	-	-	GO:0000228//nuclear chromosome;GO:0000781//chromosome, telomeric region;GO:0000782//telomere cap complex;GO:0000783//nuclear telomere cap complex;GO:0000785//chromatin;GO:0000792//heterochromatin;GO:0005575//cellular_component;GO:0005622//intracellular anatomical structure;GO:0005634//nucleus;GO:0005654//nucleoplasm;GO:0005694//chromosome;GO:0031974//membrane-enclosed lumen;GO:0031981//nuclear lu…	GO:0000217//DNA secondary structure binding;GO:0003674//molecular_function;GO:0003676//nucleic acid binding;GO:0003677//DNA binding;GO:0003684//damaged DNA binding;GO:0003697//single-stranded DNA binding;GO:0004857//enzyme inhibitor activity;GO:0005488//binding;GO:0005515//protein binding;GO:0010521//telomerase inhibitor activity;GO:0017151//DEAD/H-box RNA helicase binding;GO:0019899//enzyme bind…	GO:0000723//telomere maintenance;GO:0006139//nucleobase-containing compound metabolic process;GO:0006259//DNA metabolic process;GO:0006278//RNA-dependent DNA biosynthetic process;GO:0006725//cellular aromatic compound metabolic process;GO:0006807//nitrogen compound metabolic process;GO:0006996//organelle organization;GO:0007004//telomere maintenance via telomerase;GO:0008104//protein localization…
EVM0007138	311	284	276	738	818	964	19.7	17.14	18.74	43.85	45.29	53.12	18.5267	47.42	1.35589	4.83368e-33	1.41362e-31	djr-1.1	XP_018272610.1 uncharacterized protein RHOBADRAFT_52552 [Rhodotorula graminis WP1]	-	-	-	-	GO:0000785//chromatin;GO:0005575//cellular_component;GO:0005622//intracellular anatomical structure;GO:0005634//nucleus;GO:0005654//nucleoplasm;GO:0005694//chromosome;GO:0005737//cytoplasm;GO:0005739//mitochondrion;GO:0005740//mitochondrial envelope;GO:0005743//mitochondrial inner membrane;GO:0005746//mitochondrial respirasome;GO:0005747//mitochondrial respiratory chain complex I;GO:0005758//mito…	GO:0002020//protease binding;GO:0003674//molecular_function;GO:0003676//nucleic acid binding;GO:0003712//transcription coregulator activity;GO:0003713//transcription coactivator activity;GO:0003723//RNA binding;GO:0003729//mRNA binding;GO:0003824//catalytic activity;GO:0005102//signaling receptor binding;GO:0005488//binding;GO:0005507//copper ion binding;GO:0005515//protein binding;GO:0008047//en…	GO:0000003//reproduction;GO:0000302//response to reactive oxygen species;GO:0001504//neurotransmitter uptake;GO:0001505//regulation of neurotransmitter levels;GO:0001817//regulation of cytokine production;GO:0001819//positive regulation of cytokine production;GO:0001932//regulation of protein phosphorylation;GO:0001933//negative regulation of protein phosphorylation;GO:0001934//positive regulatio…
of intrinsic apoptotic signaling pathway;GO:2001244//positive regulation of intrinsic apoptotic signaling pathway;GO:2001257//regulation of cation channel activity;GO:2001258//negative regulation of cation channel activity;GO:2001267//regulation of cysteine-type endopeptidase activity involved in apoptotic signaling pathway;GO:2001268//negative regulation of cysteine-type endopeptidase activity i…
EVM0002636	1019	1045	1011	2030	2447	2117	31.03	30.67	33.11	58.77	65.37	57.17	31.6033	60.4367	0.935347	5.25775e-33	1.53168e-31	crf2	TNY21761.1 concanavalin A-like lectin/glucanase domain-containing protein [Rhodotorula diobovata]	-	-	-	-	-	GO:0004553//hydrolase activity, hydrolyzing O-glycosyl compounds	GO:0005975//carbohydrate metabolic process
EVM0003127	218	266	275	617	867	769	6.35	7.47	8.62	17.1	22.16	19.88	7.48	19.7133	1.39806	7.1627e-33	2.07856e-31	ctf18	XP_018272873.1 uncharacterized protein RHOBADRAFT_51811 [Rhodotorula graminis WP1]	-	-	-	-	GO:0005737//cytoplasm;GO:0009360//DNA polymerase III complex;GO:0009379//Holliday junction helicase complex	GO:0003723//RNA binding;GO:0003724//RNA helicase activity;GO:0003887//DNA-directed DNA polymerase activity;GO:0003924//GTPase activity;GO:0004222//metalloendopeptidase activity;GO:0004252//serine-type endopeptidase activity;GO:0004386//helicase activity;GO:0005198//structural molecule activity;GO:0005524//ATP binding;GO:0005525//GTP binding;GO:0009378//four-way junction helicase activity;GO:00163…	GO:0002949//tRNA threonylcarbamoyladenosine modification;GO:0006260//DNA replication;GO:0006281//DNA repair;GO:0006310//DNA recombination;GO:0006400//tRNA modification;GO:0006508//proteolysis;GO:0009306//protein secretion;GO:0031412//gas vesicle organization;GO:0051301//cell division
EVM0001447	91	151	128	445	598	465	1.31	2.11	1.99	6.14	7.58	6	1.80333	6.57333	1.86596	8.52752e-33	2.46511e-31	--	TNY24020.1 hypothetical protein DMC30DRAFT_388392 [Rhodotorula diobovata]	-	-	-	-	GO:0005575//cellular_component;GO:0005622//intracellular anatomical structure;GO:0005737//cytoplasm;GO:0005826//actomyosin contractile ring;GO:0005856//cytoskeleton;GO:0005938//cell cortex;GO:0015629//actin cytoskeleton;GO:0016471//vacuolar proton-transporting V-type ATPase complex;GO:0030863//cortical cytoskeleton;GO:0030864//cortical actin cytoskeleton;GO:0031097//medial cortex;GO:0032153//cell…	GO:0003674//molecular_function;GO:0005085//guanyl-nucleotide exchange factor activity;GO:0005488//binding;GO:0005515//protein binding;GO:0008553//P-type proton-exporting transporter activity;GO:0019899//enzyme binding;GO:0031267//small GTPase binding;GO:0042626//ATPase-coupled transmembrane transporter activity;GO:0051020//GTPase binding;GO:0098772//molecular function regulator	GO:0000278//mitotic cell cycle;GO:0000281//mitotic cytokinesis;GO:0000910//cytokinesis;GO:0000917//division septum assembly;GO:0006996//organelle organization;GO:0007010//cytoskeleton organization;GO:0007049//cell cycle;GO:0007154//cell communication;GO:0007165//signal transduction;GO:0007346//regulation of mitotic cell cycle;GO:0008150//biological_process;GO:0009966//regulation of signal transdu…
EVM0000370	181	231	315	832	1114	901	1.41	1.75	2.64	6.22	7.63	6.31	1.93333	6.72	1.79737	9.63887e-33	2.7757e-31	bimB	XP_018271331.1 uncharacterized protein RHOBADRAFT_21869 [Rhodotorula graminis WP1]	Cellular Processes;Cellular Processes	Cell growth and death;Cell growth and death	ko04111//Cell cycle - yeast;ko04113//Meiosis - yeast	K02365;K02365	GO:0000228//nuclear chromosome;GO:0000781//chromosome, telomeric region;GO:0005575//cellular_component;GO:0005622//intracellular anatomical structure;GO:0005634//nucleus;GO:0005694//chromosome;GO:0005700//polytene chromosome;GO:0005705//polytene chromosome interband;GO:0005737//cytoplasm;GO:0005739//mitochondrion;GO:0005813//centrosome;GO:0005815//microtubule organizing center;GO:0005816//spindle…	GO:0003674//molecular_function;GO:0003824//catalytic activity;GO:0004175//endopeptidase activity;GO:0004197//cysteine-type endopeptidase activity;GO:0005488//binding;GO:0005515//protein binding;GO:0008233//peptidase activity;GO:0008234//cysteine-type peptidase activity;GO:0016787//hydrolase activity;GO:0140096//catalytic activity, acting on a protein	GO:0000003//reproduction;GO:0000070//mitotic sister chromatid segregation;GO:0000212//meiotic spindle organization;GO:0000226//microtubule cytoskeleton organization;GO:0000278//mitotic cell cycle;GO:0000280//nuclear division;GO:0000281//mitotic cytokinesis;GO:0000723//telomere maintenance;GO:0000819//sister chromatid segregation;GO:0000910//cytokinesis;GO:0006139//nucleobase-containing compound m…
EVM0007711	173	180	233	690	946	639	4.76	4.78	6.9	18.08	22.86	15.63	5.48	18.8567	1.78283	1.06308e-32	3.04966e-31	RYL2	TNY23578.1 putative rab family GTP-binding protein [Rhodotorula diobovata]	-	-	-	-	GO:0005575//cellular_component;GO:0005737//cytoplasm;GO:0005886//plasma membrane;GO:0016020//membrane;GO:0031982//vesicle;GO:0043226//organelle;GO:0043227//membrane-bounded organelle;GO:0071944//cell periphery	GO:0000166//nucleotide binding;GO:0001882//nucleoside binding;GO:0001883//purine nucleoside binding;GO:0003674//molecular_function;GO:0003824//catalytic activity;GO:0003924//GTPase activity;GO:0005488//binding;GO:0005525//GTP binding;GO:0016462//pyrophosphatase activity;GO:0016787//hydrolase activity;GO:0016817//hydrolase activity, acting on acid anhydrides;GO:0016818//hydrolase activity, acting …	GO:0006810//transport;GO:0007154//cell communication;GO:0007165//signal transduction;GO:0007264//small GTPase mediated signal transduction;GO:0007265//Ras protein signal transduction;GO:0007275//multicellular organism development;GO:0007399//nervous system development;GO:0007422//peripheral nervous system development;GO:0008104//protein localization;GO:0008150//biological_process;GO:0009987//cell…
EVM0000466	491	510	448	1013	1198	1227	25.72	25.55	25.18	49.99	54.91	56.26	25.4833	53.72	1.07591	1.2607e-32	3.60282e-31	Sc5d	XP_018270570.1 uncharacterized protein RHOBADRAFT_54329 [Rhodotorula graminis WP1]	Metabolism;Metabolism;Metabolism	Global and overview maps;Global and overview maps;Lipid metabolism	ko01100//Metabolic pathways;ko01110//Biosynthesis of secondary metabolites;ko00100//Steroid biosynthesis	K00227;K00227;K00227	GO:0005575//cellular_component;GO:0005622//intracellular anatomical structure;GO:0005737//cytoplasm;GO:0005783//endoplasmic reticulum;GO:0005788//endoplasmic reticulum lumen;GO:0005789//endoplasmic reticulum membrane;GO:0012505//endomembrane system;GO:0016020//membrane;GO:0016021//integral component of membrane;GO:0031224//intrinsic component of membrane;GO:0031974//membrane-enclosed lumen;GO:003…	GO:0000248//C-5 sterol desaturase activity;GO:0003674//molecular_function;GO:0003824//catalytic activity;GO:0005488//binding;GO:0005506//iron ion binding;GO:0016491//oxidoreductase activity;GO:0016705//oxidoreductase activity, acting on paired donors, with incorporation or reduction of molecular oxygen;GO:0016717//oxidoreductase activity, acting on paired donors, with oxidation of a pair of donor…	GO:0006066//alcohol metabolic process;GO:0006082//organic acid metabolic process;GO:0006629//lipid metabolic process;GO:0006631//fatty acid metabolic process;GO:0006694//steroid biosynthetic process;GO:0006695//cholesterol biosynthetic process;GO:0006696//ergosterol biosynthetic process;GO:0008150//biological_process;GO:0008152//metabolic process;GO:0008202//steroid metabolic process;GO:0008203//…
EVM0003790	6159	5652	5276	13319	13314	16424	380.57	332.93	349.49	772.33	719.11	883.49	354.33	791.643	1.15976	1.43425e-32	4.08326e-31	xylB	XP_018271759.1 uncharacterized protein RHOBADRAFT_43135 [Rhodotorula graminis WP1]	-	-	-	-	-	GO:0004024//alcohol dehydrogenase activity, zinc-dependent;GO:0008270//zinc ion binding;GO:0008641//ubiquitin-like modifier activating enzyme activity;GO:0008743//L-threonine 3-dehydrogenase activity;GO:0016491//oxidoreductase activity;GO:0016655//oxidoreductase activity, acting on NAD(P)H, quinone or similar compound as acceptor;GO:0018467//formaldehyde dehydrogenase activity;GO:0050607//mycothi…	GO:0006113//fermentation;GO:0006567//threonine catabolic process;GO:0008152//metabolic process;GO:0009404//toxin metabolic process;GO:0010127//mycothiol-dependent detoxification;GO:0019439//aromatic compound catabolic process;GO:0030494//bacteriochlorophyll biosynthetic process;GO:0046292//formaldehyde metabolic process
EVM0001770	763	744	718	1704	1729	2131	88.77	80.97	89.04	181.9	174.68	209.11	86.26	188.563	1.12829	1.5541e-32	4.40778e-31	--	XP_018272105.1 uncharacterized protein RHOBADRAFT_64883 [Rhodotorula graminis WP1]	-	-	-	-	-	-	-
EVM0004472	767	809	835	1556	1861	1671	38.23	38.6	44.67	73.14	81.2	73.02	40.5	75.7867	0.904022	1.62217e-32	4.58356e-31	gly1	XP_018270338.1 uncharacterized protein RHOBADRAFT_16035, partial [Rhodotorula graminis WP1]	Metabolism;Metabolism;Metabolism;Metabolism	Global and overview maps;Global and overview maps;Global and overview maps;Amino acid metabolism	ko01100//Metabolic pathways;ko01110//Biosynthesis of secondary metabolites;ko01230//Biosynthesis of amino acids;ko00260//Glycine, serine and threonine metabolism	K01620;K01620;K01620;K01620	-	GO:0003870//5-aminolevulinate synthase activity;GO:0008710//8-amino-7-oxononanoate synthase activity;GO:0016829//lyase activity	GO:0006520//cellular amino acid metabolic process;GO:0006783//heme biosynthetic process;GO:0009102//biotin biosynthetic process
EVM0001484	4	9	4	137	148	194	0.27	0.57	0.29	8.59	8.66	11.28	0.376667	9.51	4.65809	2.30065e-32	6.47629e-31	--	TNY23195.1 hypothetical protein DMC30DRAFT_56857 [Rhodotorula diobovata]	-	-	-	-	-	-	-
EVM0007467	351	365	442	955	1170	988	6.91	6.96	9.38	17.97	20.25	17.38	7.75	18.5333	1.25785	2.36631e-32	6.63627e-31	--	XP_018271969.1 uncharacterized protein RHOBADRAFT_43350 [Rhodotorula graminis WP1]	-	-	-	-	GO:0005634//nucleus	-	GO:1901031//regulation of response to reactive oxygen species
EVM0007145	2950	3052	3165	1157	1453	1266	52.3	52.39	60.43	19.61	22.64	20.06	55.04	20.77	-1.40598	4.05884e-32	1.13406e-30	nat10	XP_018269070.1 uncharacterized protein RHOBADRAFT_48805 [Rhodotorula graminis WP1]	Genetic Information Processing	Translation	ko03008//Ribosome biogenesis in eukaryotes	K14521	GO:0005575//cellular_component;GO:0005622//intracellular anatomical structure;GO:0005634//nucleus;GO:0005654//nucleoplasm;GO:0005697//telomerase holoenzyme complex;GO:0005730//nucleolus;GO:0030496//midbody;GO:0030684//preribosome;GO:0030686//90S preribosome;GO:0031974//membrane-enclosed lumen;GO:0031981//nuclear lumen;GO:0032991//protein-containing complex;GO:0043226//organelle;GO:0043227//membra…	GO:0000049//tRNA binding;GO:0000166//nucleotide binding;GO:0003674//molecular_function;GO:0003676//nucleic acid binding;GO:0003723//RNA binding;GO:0003824//catalytic activity;GO:0005488//binding;GO:0005515//protein binding;GO:0005524//ATP binding;GO:0008080//N-acetyltransferase activity;GO:0008999//ribosomal-protein-alanine N-acetyltransferase activity;GO:0016407//acetyltransferase activity;GO:00…	GO:0000154//rRNA modification;GO:0002097//tRNA wobble base modification;GO:0002101//tRNA wobble cytosine modification;GO:0006139//nucleobase-containing compound metabolic process;GO:0006325//chromatin organization;GO:0006364//rRNA processing;GO:0006396//RNA processing;GO:0006399//tRNA metabolic process;GO:0006400//tRNA modification;GO:0006464//cellular protein modification process;GO:0006473//pro…
EVM0000477	447	419	349	67	58	93	74.15	63.93	61.39	10	8.31	12.65	66.49	10.32	-2.68769	9.01182e-32	2.50862e-30	--	XP_018268702.1 uncharacterized protein RHOBADRAFT_55743 [Rhodotorula graminis WP1]	-	-	-	-	-	-	-
EVM0006140	94	133	98	359	407	486	5.54	7.47	6.19	19.86	20.96	24.96	6.4	21.9267	1.77654	9.12854e-32	2.53174e-30	--	XP_018271821.1 uncharacterized protein RHOBADRAFT_48303 [Rhodotorula graminis WP1]	Metabolism;Metabolism;Metabolism	Global and overview maps;Lipid metabolism;Lipid metabolism	ko01110//Biosynthesis of secondary metabolites;ko00564//Glycerophospholipid metabolism;ko00561//Glycerolipid metabolism	K18693;K18693;K18693	GO:0005575//cellular_component;GO:0016020//membrane;GO:0016021//integral component of membrane;GO:0031224//intrinsic component of membrane	-	-
EVM0004035	9804	9244	8955	3715	4205	4197	370.61	335.94	363.81	133.12	139.35	140.1	356.787	137.523	-1.37539	9.36339e-32	2.58732e-30	STL1	XP_018267944.1 uncharacterized protein RHOBADRAFT_47346 [Rhodotorula graminis WP1]	-	-	-	-	GO:0000322//storage vacuole;GO:0000323//lytic vacuole;GO:0000324//fungal-type vacuole;GO:0005575//cellular_component;GO:0005622//intracellular anatomical structure;GO:0005737//cytoplasm;GO:0005773//vacuole;GO:0005886//plasma membrane;GO:0005887//integral component of plasma membrane;GO:0016020//membrane;GO:0016021//integral component of membrane;GO:0031224//intrinsic component of membrane;GO:0043…	GO:0003674//molecular_function;GO:0005215//transporter activity;GO:0005351//carbohydrate:proton symporter activity;GO:0005355//glucose transmembrane transporter activity;GO:0005402//carbohydrate:cation symporter activity;GO:0008324//cation transmembrane transporter activity;GO:0015075//ion transmembrane transporter activity;GO:0015078//proton transmembrane transporter activity;GO:0015144//carbohy…	GO:0006810//transport;GO:0006811//ion transport;GO:0006812//cation transport;GO:0008150//biological_process;GO:0008643//carbohydrate transport;GO:0008645//hexose transmembrane transport;GO:0015749//monosaccharide transmembrane transport;GO:0015791//polyol transport;GO:0015793//glycerol transport;GO:0015850//organic hydroxy compound transport;GO:0034219//carbohydrate transmembrane transport;GO:003…
EVM0002284	1311	1758	1434	505	538	508	79.33	101.45	93.03	28.69	28.46	26.78	91.27	27.9767	-1.70592	1.09936e-31	3.02667e-30	ppt-1	XP_018267637.1 uncharacterized protein RHOBADRAFT_19358, partial [Rhodotorula graminis WP1]	Metabolism;Metabolism;Metabolism	Global and overview maps;Global and overview maps;Lipid metabolism	ko01100//Metabolic pathways;ko01212//Fatty acid metabolism;ko00062//Fatty acid elongation	K01074;K01074;K01074	GO:0000323//lytic vacuole;GO:0005575//cellular_component;GO:0005576//extracellular region;GO:0005615//extracellular space;GO:0005622//intracellular anatomical structure;GO:0005634//nucleus;GO:0005737//cytoplasm;GO:0005764//lysosome;GO:0005773//vacuole;GO:0005775//vacuolar lumen;GO:0005783//endoplasmic reticulum;GO:0005789//endoplasmic reticulum membrane;GO:0005794//Golgi apparatus;GO:0005829//cyt…	GO:0003674//molecular_function;GO:0003824//catalytic activity;GO:0008474//palmitoyl-(protein) hydrolase activity;GO:0016289//CoA hydrolase activity;GO:0016290//palmitoyl-CoA hydrolase activity;GO:0016462//pyrophosphatase activity;GO:0016787//hydrolase activity;GO:0016788//hydrolase activity, acting on ester bonds;GO:0016790//thiolester hydrolase activity;GO:0016817//hydrolase activity, acting on …	GO:0000003//reproduction;GO:0001505//regulation of neurotransmitter levels;GO:0001558//regulation of cell growth;GO:0001708//cell fate specification;GO:0002084//protein depalmitoylation;GO:0003008//system process;GO:0006139//nucleobase-containing compound metabolic process;GO:0006163//purine nucleotide metabolic process;GO:0006164//purine nucleotide biosynthetic process;GO:0006464//cellular prote…
EVM0004625	42	40	64	308	254	279	1.29	1.18	2.11	8.98	6.83	7.59	1.52667	7.8	2.35309	1.15867e-31	3.1783e-30	--	XP_018271225.1 uncharacterized protein RHOBADRAFT_43663 [Rhodotorula graminis WP1]	-	-	-	-	-	GO:0005524//ATP binding;GO:0008855//exodeoxyribonuclease VII activity	GO:0007059//chromosome segregation;GO:0030261//chromosome condensation
EVM0005239	2591	3079	3454	826	1176	918	42.3	48.69	60.74	12.9	16.87	13.41	50.5767	14.3933	-1.81307	1.2131e-31	3.31552e-30	--	XP_018273177.1 uncharacterized protein RHOBADRAFT_52078 [Rhodotorula graminis WP1]	-	-	-	-	-	-	-
EVM0006608	306	325	363	770	826	930	32.98	32.86	41.73	76.4	77.37	84.94	35.8567	79.57	1.14998	1.55837e-31	4.24373e-30	--	TNY18721.1 hypothetical protein DMC30DRAFT_448571 [Rhodotorula diobovata]	-	-	-	-	-	-	-
EVM0004263	1707	1811	1800	3193	3364	3459	59.64	60.89	67.61	105.88	103.07	106.9	62.7133	105.283	0.747433	2.31732e-31	6.28771e-30	PDC5	XP_018272070.1 uncharacterized protein RHOBADRAFT_43458 [Rhodotorula graminis WP1]	Metabolism;Metabolism;Metabolism	Global and overview maps;Global and overview maps;Carbohydrate metabolism	ko01100//Metabolic pathways;ko01110//Biosynthesis of secondary metabolites;ko00010//Glycolysis / Gluconeogenesis	K01568;K01568;K01568	GO:0005575//cellular_component;GO:0005622//intracellular anatomical structure;GO:0005948//acetolactate synthase complex	GO:0000287//magnesium ion binding;GO:0003674//molecular_function;GO:0003824//catalytic activity;GO:0003984//acetolactate synthase activity;GO:0004737//pyruvate decarboxylase activity;GO:0005488//binding;GO:0008949//oxalyl-CoA decarboxylase activity;GO:0009028//tartronate-semialdehyde synthase activity;GO:0016823//hydrolase activity, acting on acid carbon-carbon bonds, in ketonic substances;GO:001…	GO:0000947//amino acid catabolic process to alcohol via Ehrlich pathway;GO:0000949//aromatic amino acid family catabolic process to alcohol via Ehrlich pathway;GO:0000955//amino acid catabolic process via Ehrlich pathway;GO:0005975//carbohydrate metabolic process;GO:0005996//monosaccharide metabolic process;GO:0006006//glucose metabolic process;GO:0006066//alcohol metabolic process;GO:0006067//et…
EVM0003432	309	350	313	713	788	794	7.01	7.67	7.64	15.43	15.7	16.05	7.44	15.7267	1.07984	4.88439e-31	1.32054e-29	cnd2	XP_018269067.1 uncharacterized protein RHOBADRAFT_55260 [Rhodotorula graminis WP1]	Cellular Processes	Cell growth and death	ko04111//Cell cycle - yeast	K06676	GO:0000228//nuclear chromosome;GO:0000775//chromosome, centromeric region;GO:0000785//chromatin;GO:0000792//heterochromatin;GO:0000793//condensed chromosome;GO:0000794//condensed nuclear chromosome;GO:0000796//condensin complex;GO:0005575//cellular_component;GO:0005622//intracellular anatomical structure;GO:0005634//nucleus;GO:0005694//chromosome;GO:0005737//cytoplasm;GO:0005829//cytosol;GO:00319…	GO:0001671//ATPase activator activity;GO:0003674//molecular_function;GO:0003682//chromatin binding;GO:0005488//binding;GO:0005515//protein binding;GO:0008047//enzyme activator activity;GO:0019899//enzyme binding;GO:0030234//enzyme regulator activity;GO:0044547//DNA topoisomerase binding;GO:0060589//nucleoside-triphosphatase regulator activity;GO:0060590//ATPase regulator activity;GO:0072586//DNA …	GO:0000003//reproduction;GO:0000070//mitotic sister chromatid segregation;GO:0000278//mitotic cell cycle;GO:0000280//nuclear division;GO:0000819//sister chromatid segregation;GO:0001655//urogenital system development;GO:0001700//embryonic development via the syncytial blastoderm;GO:0002009//morphogenesis of an epithelium;GO:0006082//organic acid metabolic process;GO:0006091//generation of precurs…
EVM0004400	1661	1677	1737	683	747	739	54.86	53.34	61.69	21.43	21.64	21.62	56.63	21.5633	-1.39299	6.71355e-31	1.80857e-29	NOP7	XP_018270436.1 uncharacterized protein RHOBADRAFT_37392 [Rhodotorula graminis WP1]	-	-	-	-	GO:0000793//condensed chromosome;GO:0005575//cellular_component;GO:0005622//intracellular anatomical structure;GO:0005634//nucleus;GO:0005654//nucleoplasm;GO:0005694//chromosome;GO:0005730//nucleolus;GO:0005737//cytoplasm;GO:0005829//cytosol;GO:0030684//preribosome;GO:0030686//90S preribosome;GO:0030687//preribosome, large subunit precursor;GO:0031974//membrane-enclosed lumen;GO:0031981//nuclear …	GO:0003674//molecular_function;GO:0003676//nucleic acid binding;GO:0003723//RNA binding;GO:0003729//mRNA binding;GO:0005488//binding;GO:0005515//protein binding;GO:0019843//rRNA binding;GO:0042802//identical protein binding;GO:0070180//large ribosomal subunit rRNA binding;GO:0097159//organic cyclic compound binding;GO:1901363//heterocyclic compound binding	GO:0000460//maturation of 5.8S rRNA;GO:0000462//maturation of SSU-rRNA from tricistronic rRNA transcript (SSU-rRNA, 5.8S rRNA, LSU-rRNA);GO:0000463//maturation of LSU-rRNA from tricistronic rRNA transcript (SSU-rRNA, 5.8S rRNA, LSU-rRNA);GO:0000466//maturation of 5.8S rRNA from tricistronic rRNA transcript (SSU-rRNA, 5.8S rRNA, LSU-rRNA);GO:0000470//maturation of LSU-rRNA;GO:0006139//nucleobase-c…
EVM0000316	2415	2552	2552	1076	1119	1170	71.42	72.77	81.18	30.27	29.04	30.71	75.1233	30.0067	-1.32398	7.77036e-31	2.08579e-29	NOP12	XP_018271386.1 uncharacterized protein RHOBADRAFT_53326 [Rhodotorula graminis WP1]	-	-	-	-	GO:0005575//cellular_component;GO:0005622//intracellular anatomical structure;GO:0005634//nucleus;GO:0005730//nucleolus;GO:0030684//preribosome;GO:0030687//preribosome, large subunit precursor;GO:0031974//membrane-enclosed lumen;GO:0031981//nuclear lumen;GO:0032991//protein-containing complex;GO:0043226//organelle;GO:0043227//membrane-bounded organelle;GO:0043228//non-membrane-bounded organelle;G…	GO:0003674//molecular_function;GO:0003676//nucleic acid binding;GO:0003723//RNA binding;GO:0003729//mRNA binding;GO:0005488//binding;GO:0019843//rRNA binding;GO:0097159//organic cyclic compound binding;GO:1901363//heterocyclic compound binding	GO:0000463//maturation of LSU-rRNA from tricistronic rRNA transcript (SSU-rRNA, 5.8S rRNA, LSU-rRNA);GO:0000470//maturation of LSU-rRNA;GO:0006139//nucleobase-containing compound metabolic process;GO:0006364//rRNA processing;GO:0006396//RNA processing;GO:0006725//cellular aromatic compound metabolic process;GO:0006807//nitrogen compound metabolic process;GO:0008150//biological_process;GO:0008152/…
EVM0003302	99	100	158	443	654	501	1.36	1.34	2.35	5.85	7.93	6.19	1.68333	6.65667	1.98348	1.08588e-30	2.90443e-29	--	XP_018274044.1 uncharacterized protein RHOBADRAFT_40541 [Rhodotorula graminis WP1]	-	-	-	-	-	-	-
EVM0003009	1718	1940	1794	683	848	783	49.15	53.53	55.21	18.59	21.29	19.89	52.63	19.9233	-1.40143	1.36612e-30	3.64105e-29	SPAC1142.04	XP_018268639.1 uncharacterized protein RHOBADRAFT_39174 [Rhodotorula graminis WP1]	-	-	-	-	GO:0005575//cellular_component;GO:0005622//intracellular anatomical structure;GO:0005634//nucleus;GO:0005654//nucleoplasm;GO:0005730//nucleolus;GO:0005737//cytoplasm;GO:0005739//mitochondrion;GO:0005829//cytosol;GO:0030684//preribosome;GO:0030686//90S preribosome;GO:0030687//preribosome, large subunit precursor;GO:0030689//Noc complex;GO:0030690//Noc1p-Noc2p complex;GO:0030691//Noc2p-Noc3p comple…	GO:0002039//p53 binding;GO:0003674//molecular_function;GO:0003676//nucleic acid binding;GO:0003682//chromatin binding;GO:0003712//transcription coregulator activity;GO:0003714//transcription corepressor activity;GO:0003723//RNA binding;GO:0003729//mRNA binding;GO:0005488//binding;GO:0005515//protein binding;GO:0008134//transcription factor binding;GO:0031491//nucleosome binding;GO:0031493//nucleo…	GO:0000003//reproduction;GO:0000122//negative regulation of transcription by RNA polymerase II;GO:0002902//regulation of B cell apoptotic process;GO:0002903//negative regulation of B cell apoptotic process;GO:0003006//developmental process involved in reproduction;GO:0006139//nucleobase-containing compound metabolic process;GO:0006323//DNA packaging;GO:0006325//chromatin organization;GO:0006333//…
EVM0001714	32	47	41	175	263	244	1.05	1.49	1.45	5.47	7.59	7.11	1.33	6.72333	2.33775	2.06942e-30	5.49603e-29	str4	XP_018268985.1 uncharacterized protein RHOBADRAFT_46527 [Rhodotorula graminis WP1]	Metabolism;Metabolism	Global and overview maps;Amino acid metabolism	ko01100//Metabolic pathways;ko00260//Glycine, serine and threonine metabolism	K00108;K00108	-	GO:0008767//UDP-galactopyranose mutase activity;GO:0008812//choline dehydrogenase activity;GO:0016491//oxidoreductase activity;GO:0016614//oxidoreductase activity, acting on CH-OH group of donors;GO:0016701//oxidoreductase activity, acting on single donors with incorporation of molecular oxygen;GO:0045550//geranylgeranyl reductase activity;GO:0050660//flavin adenine dinucleotide binding	GO:0006744//ubiquinone biosynthetic process;GO:0009273//peptidoglycan-based cell wall biogenesis;GO:0015995//chlorophyll biosynthetic process;GO:0019285//glycine betaine biosynthetic process from choline;GO:0030494//bacteriochlorophyll biosynthetic process
EVM0002957	612	785	771	1502	1771	1612	10.96	13.61	14.87	25.71	27.87	25.8	13.1467	26.46	1.00912	2.43302e-30	6.43893e-29	KIF20B	XP_018270257.1 uncharacterized protein RHOBADRAFT_54059 [Rhodotorula graminis WP1]	-	-	-	-	GO:0005575//cellular_component;GO:0005576//extracellular region;GO:0005622//intracellular anatomical structure;GO:0005634//nucleus;GO:0005654//nucleoplasm;GO:0005737//cytoplasm;GO:0005813//centrosome;GO:0005815//microtubule organizing center;GO:0005819//spindle;GO:0005828//kinetochore microtubule;GO:0005829//cytosol;GO:0005856//cytoskeleton;GO:0005871//kinesin complex;GO:0005874//microtubule;GO:0…	GO:0000166//nucleotide binding;GO:0003674//molecular_function;GO:0003774//cytoskeletal motor activity;GO:0003777//microtubule motor activity;GO:0003824//catalytic activity;GO:0005488//binding;GO:0005515//protein binding;GO:0005524//ATP binding;GO:0008017//microtubule binding;GO:0008092//cytoskeletal protein binding;GO:0008574//plus-end-directed microtubule motor activity;GO:0015631//tubulin bindi…	GO:0000003//reproduction;GO:0000022//mitotic spindle elongation;GO:0000070//mitotic sister chromatid segregation;GO:0000226//microtubule cytoskeleton organization;GO:0000278//mitotic cell cycle;GO:0000280//nuclear division;GO:0000281//mitotic cytokinesis;GO:0000819//sister chromatid segregation;GO:0000910//cytokinesis;GO:0000912//assembly of actomyosin apparatus involved in cytokinesis;GO:0000915…
EVM0006911	733	832	682	1941	2031	1689	41.76	45.26	41.67	103.98	101.2	84.01	42.8967	96.3967	1.16812	4.02839e-30	1.06236e-28	RNY1	TNY23724.1 ribonuclease M [Rhodotorula diobovata]	-	-	-	-	GO:0000323//lytic vacuole;GO:0005575//cellular_component;GO:0005576//extracellular region;GO:0005615//extracellular space;GO:0005622//intracellular anatomical structure;GO:0005737//cytoplasm;GO:0005764//lysosome;GO:0005773//vacuole;GO:0005775//vacuolar lumen;GO:0005783//endoplasmic reticulum;GO:0005788//endoplasmic reticulum lumen;GO:0012505//endomembrane system;GO:0031974//membrane-enclosed lume…	GO:0003674//molecular_function;GO:0003676//nucleic acid binding;GO:0003723//RNA binding;GO:0003824//catalytic activity;GO:0004518//nuclease activity;GO:0004519//endonuclease activity;GO:0004521//endoribonuclease activity;GO:0004540//ribonuclease activity;GO:0005488//binding;GO:0016787//hydrolase activity;GO:0016788//hydrolase activity, acting on ester bonds;GO:0016892//endoribonuclease activity, …	GO:0006139//nucleobase-containing compound metabolic process;GO:0006401//RNA catabolic process;GO:0006725//cellular aromatic compound metabolic process;GO:0006807//nitrogen compound metabolic process;GO:0008150//biological_process;GO:0008152//metabolic process;GO:0009056//catabolic process;GO:0009057//macromolecule catabolic process;GO:0009987//cellular process;GO:0016070//RNA metabolic process;G…
EVM0001266	14	34	27	160	268	210	0.42	0.99	0.88	4.61	7.12	5.64	0.763333	5.79	2.92318	4.22172e-30	1.10946e-28	--	TNY20280.1 2-methylcitrate dehydratase [Rhodotorula diobovata]	-	-	-	-	-	-	-
EVM0004219	212	273	227	42	27	34	16.26	19.85	18.62	3	1.81	2.25	18.2433	2.35333	-2.95459	4.24162e-30	1.1108e-28	FDD123	XP_018269207.1 uncharacterized protein RHOBADRAFT_46263 [Rhodotorula graminis WP1]	-	-	-	-	GO:0005575//cellular_component;GO:0005622//intracellular anatomical structure;GO:0005737//cytoplasm;GO:0005783//endoplasmic reticulum;GO:0005886//plasma membrane;GO:0012505//endomembrane system;GO:0016020//membrane;GO:0016021//integral component of membrane;GO:0031224//intrinsic component of membrane;GO:0043226//organelle;GO:0043227//membrane-bounded organelle;GO:0043229//intracellular organelle;…	GO:0003674//molecular_function;GO:0005215//transporter activity;GO:0005216//ion channel activity;GO:0015075//ion transmembrane transporter activity;GO:0015267//channel activity;GO:0015318//inorganic molecular entity transmembrane transporter activity;GO:0022803//passive transmembrane transporter activity;GO:0022857//transmembrane transporter activity	GO:0000302//response to reactive oxygen species;GO:0006810//transport;GO:0006811//ion transport;GO:0006950//response to stress;GO:0006970//response to osmotic stress;GO:0006974//cellular response to DNA damage stimulus;GO:0006979//response to oxidative stress;GO:0008150//biological_process;GO:0009266//response to temperature stimulus;GO:0009408//response to heat;GO:0009628//response to abiotic st…
EVM0001134	477	571	536	1209	1313	1139	25.83	29.56	31.14	61.64	62.21	53.94	28.8433	59.2633	1.0389	4.30596e-30	1.12373e-28	--	XP_018270945.1 uncharacterized protein RHOBADRAFT_44416 [Rhodotorula graminis WP1]	-	-	-	-	-	-	-
EVM0001139	5206	4844	4421	1773	1659	1863	224.38	200.34	204.67	72.28	62.64	70.68	209.797	68.5333	-1.61411	4.78003e-30	1.24314e-28	pkiA	XP_018270043.1 uncharacterized protein RHOBADRAFT_65329 [Rhodotorula graminis WP1]	Metabolism;Metabolism;Metabolism;Metabolism;Metabolism;Metabolism	Global and overview maps;Global and overview maps;Global and overview maps;Global and overview maps;Carbohydrate metabolism;Carbohydrate metabolism	ko01100//Metabolic pathways;ko01110//Biosynthesis of secondary metabolites;ko01230//Biosynthesis of amino acids;ko01200//Carbon metabolism;ko00620//Pyruvate metabolism;ko00010//Glycolysis / Gluconeogenesis	K00873;K00873;K00873;K00873;K00873;K00873	GO:0005575//cellular_component;GO:0005618//cell wall;GO:0005622//intracellular anatomical structure;GO:0005634//nucleus;GO:0005737//cytoplasm;GO:0005886//plasma membrane;GO:0009277//fungal-type cell wall;GO:0009986//cell surface;GO:0016020//membrane;GO:0030312//external encapsulating structure;GO:0030445//yeast-form cell wall;GO:0030446//hyphal cell wall;GO:0043226//organelle;GO:0043227//membrane…	GO:0000166//nucleotide binding;GO:0000287//magnesium ion binding;GO:0003674//molecular_function;GO:0003824//catalytic activity;GO:0004553//hydrolase activity, hydrolyzing O-glycosyl compounds;GO:0004743//pyruvate kinase activity;GO:0005488//binding;GO:0005524//ATP binding;GO:0016301//kinase activity;GO:0016740//transferase activity;GO:0016772//transferase activity, transferring phosphorus-contain…	GO:0005975//carbohydrate metabolic process;GO:0005996//monosaccharide metabolic process;GO:0006006//glucose metabolic process;GO:0006007//glucose catabolic process;GO:0006082//organic acid metabolic process;GO:0006090//pyruvate metabolic process;GO:0006091//generation of precursor metabolites and energy;GO:0006096//glycolytic process;GO:0006139//nucleobase-containing compound metabolic process;GO…
EVM0002696	4725	4598	4516	1990	2196	2135	153.19	143.59	157.44	61.28	62.44	61.32	151.407	61.68	-1.29555	1.25059e-29	3.24118e-28	Gyg1	XP_018269341.1 glycosyltransferase family 64 protein [Rhodotorula graminis WP1]	Metabolism;Metabolism;Metabolism	Global and overview maps;Global and overview maps;Carbohydrate metabolism	ko01100//Metabolic pathways;ko01110//Biosynthesis of secondary metabolites;ko00500//Starch and sucrose metabolism	K00750;K00750;K00750	GO:0016021//integral component of membrane	GO:0016757//glycosyltransferase activity	GO:0006486//protein glycosylation
EVM0005470	103	98	70	323	381	346	3.51	3.21	2.56	10.44	11.38	10.43	3.09333	10.75	1.7971	1.28561e-29	3.32049e-28	ach1	XP_018272780.1 uncharacterized protein RHOBADRAFT_34165 [Rhodotorula graminis WP1]	Metabolism;Metabolism	Global and overview maps;Carbohydrate metabolism	ko01100//Metabolic pathways;ko00620//Pyruvate metabolism	K01067;K01067	GO:0005575//cellular_component;GO:0005622//intracellular anatomical structure;GO:0005737//cytoplasm;GO:0005739//mitochondrion;GO:0005829//cytosol;GO:0043226//organelle;GO:0043227//membrane-bounded organelle;GO:0043229//intracellular organelle;GO:0043231//intracellular membrane-bounded organelle	GO:0003674//molecular_function;GO:0003824//catalytic activity;GO:0003986//acetyl-CoA hydrolase activity;GO:0008410//CoA-transferase activity;GO:0008775//acetate CoA-transferase activity;GO:0016289//CoA hydrolase activity;GO:0016740//transferase activity;GO:0016782//transferase activity, transferring sulphur-containing groups;GO:0016787//hydrolase activity;GO:0016788//hydrolase activity, acting on…	GO:0006082//organic acid metabolic process;GO:0006083//acetate metabolic process;GO:0006084//acetyl-CoA metabolic process;GO:0006139//nucleobase-containing compound metabolic process;GO:0006163//purine nucleotide metabolic process;GO:0006629//lipid metabolic process;GO:0006631//fatty acid metabolic process;GO:0006633//fatty acid biosynthetic process;GO:0006637//acyl-CoA metabolic process;GO:00067…
EVM0006204	172	213	158	630	547	790	11.79	13.89	11.6	40.42	32.75	46.96	12.4267	40.0433	1.68812	1.7552e-29	4.51783e-28	ARB_08043	XP_018273574.1 uncharacterized protein RHOBADRAFT_51370 [Rhodotorula graminis WP1]	-	-	-	-	-	-	-
EVM0001756	9960	10751	9656	4280	4401	4927	266.65	277.8	278.16	109.13	103.43	117.25	274.203	109.937	-1.31857	1.76666e-29	4.53182e-28	cat-1	XP_018268626.1 uncharacterized protein RHOBADRAFT_55678 [Rhodotorula graminis WP1]	Metabolism;Metabolism;Metabolism;Environmental Information Processing;Cellular Processes;Metabolism;Metabolism;Organismal Systems	Global and overview maps;Global and overview maps;Global and overview maps;Signal transduction;Transport and catabolism;Carbohydrate metabolism;Amino acid metabolism;Aging	ko01100//Metabolic pathways;ko01110//Biosynthesis of secondary metabolites;ko01200//Carbon metabolism;ko04011//MAPK signaling pathway - yeast;ko04146//Peroxisome;ko00630//Glyoxylate and dicarboxylate metabolism;ko00380//Tryptophan metabolism;ko04213//Longevity regulating pathway - multiple species	K03781;K03781;K03781;K03781;K03781;K03781;K03781;K03781	GO:0005575//cellular_component;GO:0005576//extracellular region;GO:0005618//cell wall;GO:0005619//ascospore wall;GO:0005622//intracellular anatomical structure;GO:0005737//cytoplasm;GO:0005829//cytosol;GO:0009277//fungal-type cell wall;GO:0030312//external encapsulating structure;GO:0031160//spore wall;GO:0071944//cell periphery	GO:0003674//molecular_function;GO:0003824//catalytic activity;GO:0004096//catalase activity;GO:0004601//peroxidase activity;GO:0005488//binding;GO:0016209//antioxidant activity;GO:0016491//oxidoreductase activity;GO:0016684//oxidoreductase activity, acting on peroxide as acceptor;GO:0020037//heme binding;GO:0043167//ion binding;GO:0043169//cation binding;GO:0046872//metal ion binding;GO:0046906//…	GO:0000003//reproduction;GO:0000302//response to reactive oxygen species;GO:0006873//cellular ion homeostasis;GO:0006875//cellular metal ion homeostasis;GO:0006879//cellular iron ion homeostasis;GO:0006950//response to stress;GO:0006979//response to oxidative stress;GO:0007154//cell communication;GO:0008150//biological_process;GO:0008152//metabolic process;GO:0009056//catabolic process;GO:0009266…
EVM0001651	262	236	192	664	707	878	12.16	10.5	9.57	29.11	28.73	35.8	10.7433	31.2133	1.53872	2.97813e-29	7.61349e-28	SPAC1039.04	XP_018273140.1 uncharacterized protein RHOBADRAFT_49403 [Rhodotorula graminis WP1]	-	-	-	-	-	GO:0022857//transmembrane transporter activity	GO:0055085//transmembrane transport
EVM0002929	153	106	102	469	454	511	11.38	7.48	8.12	32.56	29.47	32.84	8.99333	31.6233	1.81406	3.28831e-29	8.37796e-28	NSP2	XP_018270753.1 uncharacterized protein RHOBADRAFT_36629 [Rhodotorula graminis WP1]	-	-	-	-	-	GO:0005515//protein binding	-
EVM0006246	2356	2466	2346	868	1127	1074	70.99	71.63	76.04	24.87	29.8	28.71	72.8867	27.7933	-1.39092	3.39132e-29	8.61121e-28	GLX	XP_018273141.1 uncharacterized protein RHOBADRAFT_49404 [Rhodotorula graminis WP1]	-	-	-	-	-	-	-
EVM0003189	2537	2593	2746	984	1250	1041	52.27	51.68	60.92	19.36	22.63	19.14	54.9567	20.3767	-1.43138	4.13355e-29	1.04605e-27	DRS1	TNY21649.1 P-loop containing nucleoside triphosphate hydrolase protein [Rhodotorula diobovata]	-	-	-	-	GO:0005575//cellular_component;GO:0005622//intracellular anatomical structure;GO:0005634//nucleus;GO:0005694//chromosome;GO:0005730//nucleolus;GO:0005737//cytoplasm;GO:0030684//preribosome;GO:0030687//preribosome, large subunit precursor;GO:0031974//membrane-enclosed lumen;GO:0031981//nuclear lumen;GO:0032991//protein-containing complex;GO:0043226//organelle;GO:0043227//membrane-bounded organelle…	GO:0000166//nucleotide binding;GO:0003674//molecular_function;GO:0003676//nucleic acid binding;GO:0003677//DNA binding;GO:0003723//RNA binding;GO:0003724//RNA helicase activity;GO:0003824//catalytic activity;GO:0004386//helicase activity;GO:0005488//binding;GO:0005524//ATP binding;GO:0008186//ATP-dependent activity, acting on RNA;GO:0016462//pyrophosphatase activity;GO:0016787//hydrolase activity…	GO:0000027//ribosomal large subunit assembly;GO:0006139//nucleobase-containing compound metabolic process;GO:0006310//DNA recombination;GO:0006364//rRNA processing;GO:0006396//RNA processing;GO:0006725//cellular aromatic compound metabolic process;GO:0006807//nitrogen compound metabolic process;GO:0006996//organelle organization;GO:0008150//biological_process;GO:0008152//metabolic process;GO:0009…
EVM0002435	58	39	34	232	233	251	2.99	1.93	1.88	11.28	10.52	11.34	2.26667	11.0467	2.28497	4.58578e-29	1.1566e-27	--	XP_018274319.1 uncharacterized protein RHOBADRAFT_40818 [Rhodotorula graminis WP1]	-	-	-	-	-	GO:0003700//DNA-binding transcription factor activity;GO:0005524//ATP binding;GO:0008017//microtubule binding	GO:0006260//DNA replication;GO:0006355//regulation of transcription, DNA-templated;GO:0007059//chromosome segregation;GO:0030261//chromosome condensation
EVM0005241	1437	1735	1695	602	718	611	80.56	92.91	101.93	31.75	35.21	29.92	91.8	32.2933	-1.50726	5.1937e-29	1.30555e-27	--	KAG0663861.1 hypothetical protein C6P46_002086 [Rhodotorula mucilaginosa]	-	-	-	-	-	-	-
EVM0003792	11726	14534	15961	4069	5671	4160	93.81	112.98	137.67	31.25	39.92	29.92	114.82	33.6967	-1.7687	5.30173e-29	1.32826e-27	pyrABCN	TNY21360.1 putative bifunctional pyrimidine biosynthesis protein PyrABCN [Rhodotorula diobovata]	Metabolism;Metabolism;Metabolism	Global and overview maps;Nucleotide metabolism;Amino acid metabolism	ko01100//Metabolic pathways;ko00240//Pyrimidine metabolism;ko00250//Alanine, aspartate and glutamate metabolism	K11541;K11541;K11541	GO:0005575//cellular_component;GO:0005622//intracellular anatomical structure;GO:0005737//cytoplasm;GO:0005739//mitochondrion;GO:0005951//carbamoyl-phosphate synthase complex;GO:0009317//acetyl-CoA carboxylase complex;GO:0016020//membrane;GO:0016021//integral component of membrane;GO:0031224//intrinsic component of membrane;GO:0043226//organelle;GO:0043227//membrane-bounded organelle;GO:0043229//…	GO:0000107//imidazoleglycerol-phosphate synthase activity;GO:0000166//nucleotide binding;GO:0003674//molecular_function;GO:0003824//catalytic activity;GO:0003922//GMP synthase (glutamine-hydrolyzing) activity;GO:0003989//acetyl-CoA carboxylase activity;GO:0004049//anthranilate synthase activity;GO:0004070//aspartate carbamoyltransferase activity;GO:0004075//biotin carboxylase activity;GO:0004087/…	GO:0000050//urea cycle;GO:0000105//histidine biosynthetic process;GO:0000162//tryptophan biosynthetic process;GO:0006082//organic acid metabolic process;GO:0006094//gluconeogenesis;GO:0006139//nucleobase-containing compound metabolic process;GO:0006142//regulation of pyrimidine nucleobase metabolic process;GO:0006177//GMP biosynthetic process;GO:0006189//'de novo' IMP biosynthetic process;GO:0006…
EVM0000420	1041	1098	1015	375	455	393	53.56	54.05	56.05	18.19	20.49	17.71	54.5533	18.7967	-1.53719	5.46088e-29	1.36301e-27	AAMP	XP_018268681.1 uncharacterized protein RHOBADRAFT_55726 [Rhodotorula graminis WP1]	-	-	-	-	GO:0005575//cellular_component;GO:0005576//extracellular region;GO:0005622//intracellular anatomical structure;GO:0005737//cytoplasm;GO:0005829//cytosol;GO:0005856//cytoskeleton;GO:0005886//plasma membrane;GO:0009986//cell surface;GO:0015630//microtubule cytoskeleton;GO:0016020//membrane;GO:0030288//outer membrane-bounded periplasmic space;GO:0030684//preribosome;GO:0030687//preribosome, large su…	GO:0003674//molecular_function;GO:0005488//binding;GO:0005515//protein binding;GO:0005539//glycosaminoglycan binding;GO:0008201//heparin binding;GO:0015614//ABC-type D-xylose transporter activity;GO:0033222//xylose binding;GO:0043167//ion binding;GO:0043168//anion binding;GO:0051082//unfolded protein binding;GO:0097367//carbohydrate derivative binding;GO:1901681//sulfur compound binding	GO:0000027//ribosomal large subunit assembly;GO:0001525//angiogenesis;GO:0001568//blood vessel development;GO:0001944//vasculature development;GO:0006928//movement of cell or subcellular component;GO:0006996//organelle organization;GO:0007275//multicellular organism development;GO:0008150//biological_process;GO:0009653//anatomical structure morphogenesis;GO:0009987//cellular process;GO:0010594//r…
EVM0005516	670	661	621	1313	1403	1560	26.77	25.37	26.66	49.69	49.13	54.97	26.2667	51.2633	0.964694	5.47671e-29	1.36301e-27	pri2	XP_018269727.1 uncharacterized protein RHOBADRAFT_54870, partial [Rhodotorula graminis WP1]	Genetic Information Processing	Replication and repair	ko03030//DNA replication	K02685	GO:0000228//nuclear chromosome;GO:0000428//DNA-directed RNA polymerase complex;GO:0005575//cellular_component;GO:0005622//intracellular anatomical structure;GO:0005634//nucleus;GO:0005635//nuclear envelope;GO:0005654//nucleoplasm;GO:0005657//replication fork;GO:0005658//alpha DNA polymerase:primase complex;GO:0005694//chromosome;GO:0012505//endomembrane system;GO:0030880//RNA polymerase complex;G…	GO:0003674//molecular_function;GO:0003676//nucleic acid binding;GO:0003677//DNA binding;GO:0003697//single-stranded DNA binding;GO:0003824//catalytic activity;GO:0003887//DNA-directed DNA polymerase activity;GO:0003896//DNA primase activity;GO:0003899//DNA-directed 5'-3' RNA polymerase activity;GO:0005488//binding;GO:0016740//transferase activity;GO:0016772//transferase activity, transferring pho…	GO:0000082//G1/S transition of mitotic cell cycle;GO:0000278//mitotic cell cycle;GO:0000723//telomere maintenance;GO:0001654//eye development;GO:0001745//compound eye morphogenesis;GO:0006139//nucleobase-containing compound metabolic process;GO:0006259//DNA metabolic process;GO:0006260//DNA replication;GO:0006261//DNA-dependent DNA replication;GO:0006269//DNA replication, synthesis of RNA primer;…
EVM0000362	1035	1133	1103	417	400	450	80.04	83.07	91.29	30.07	26.99	30.02	84.8	29.0267	-1.54669	5.60067e-29	1.38926e-27	--	XP_018273387.1 uncharacterized protein RHOBADRAFT_51212 [Rhodotorula graminis WP1]	-	-	-	-	-	-	-
EVM0006121	1729	1775	1715	733	789	745	33.5	33.28	35.78	13.57	13.43	12.89	34.1867	13.2967	-1.36237	7.32361e-29	1.81067e-27	Tbl3	XP_018273838.1 uncharacterized protein RHOBADRAFT_51599 [Rhodotorula graminis WP1]	Genetic Information Processing	Translation	ko03008//Ribosome biogenesis in eukaryotes	K14555	GO:0005575//cellular_component;GO:0005622//intracellular anatomical structure;GO:0005634//nucleus;GO:0005654//nucleoplasm;GO:0005730//nucleolus;GO:0030684//preribosome;GO:0030686//90S preribosome;GO:0031974//membrane-enclosed lumen;GO:0031981//nuclear lumen;GO:0032040//small-subunit processome;GO:0032991//protein-containing complex;GO:0034388//Pwp2p-containing subcomplex of 90S preribosome;GO:004…	GO:0003674//molecular_function;GO:0003676//nucleic acid binding;GO:0003723//RNA binding;GO:0005488//binding;GO:0005515//protein binding;GO:0030515//snoRNA binding;GO:0097159//organic cyclic compound binding;GO:1901363//heterocyclic compound binding	GO:0000447//endonucleolytic cleavage in ITS1 to separate SSU-rRNA from 5.8S rRNA and LSU-rRNA from tricistronic rRNA transcript (SSU-rRNA, 5.8S rRNA, LSU-rRNA);GO:0000460//maturation of 5.8S rRNA;GO:0000462//maturation of SSU-rRNA from tricistronic rRNA transcript (SSU-rRNA, 5.8S rRNA, LSU-rRNA);GO:0000466//maturation of 5.8S rRNA from tricistronic rRNA transcript (SSU-rRNA, 5.8S rRNA, LSU-rRNA);…
EVM0001761	3259	3077	2967	1103	1226	1394	135.79	123.09	132.81	43.49	44.76	51.17	130.563	46.4733	-1.49027	8.96311e-29	2.20875e-27	Uckl1	TNY18640.1 uridine kinase family-domain-containing protein [Rhodotorula diobovata]	Metabolism;Metabolism	Global and overview maps;Nucleotide metabolism	ko01100//Metabolic pathways;ko00240//Pyrimidine metabolism	K00876;K00876	GO:0005575//cellular_component;GO:0005622//intracellular anatomical structure;GO:0005634//nucleus;GO:0005737//cytoplasm;GO:0005829//cytosol;GO:0043226//organelle;GO:0043227//membrane-bounded organelle;GO:0043229//intracellular organelle;GO:0043231//intracellular membrane-bounded organelle	GO:0000166//nucleotide binding;GO:0003674//molecular_function;GO:0003824//catalytic activity;GO:0004140//dephospho-CoA kinase activity;GO:0004594//pantothenate kinase activity;GO:0004845//uracil phosphoribosyltransferase activity;GO:0004849//uridine kinase activity;GO:0005488//binding;GO:0005524//ATP binding;GO:0016301//kinase activity;GO:0016740//transferase activity;GO:0016757//glycosyltransfer…	GO:0006139//nucleobase-containing compound metabolic process;GO:0006206//pyrimidine nucleobase metabolic process;GO:0006213//pyrimidine nucleoside metabolic process;GO:0006220//pyrimidine nucleotide metabolic process;GO:0006221//pyrimidine nucleotide biosynthetic process;GO:0006222//UMP biosynthetic process;GO:0006241//CTP biosynthetic process;GO:0006725//cellular aromatic compound metabolic proc…
EVM0003950	2106	2051	1847	731	761	849	87.96	82.24	82.87	28.89	27.85	31.24	84.3567	29.3267	-1.52429	1.02989e-28	2.52963e-27	HAS1	XP_018273231.1 uncharacterized protein RHOBADRAFT_34668 [Rhodotorula graminis WP1]	-	-	-	-	GO:0000785//chromatin;GO:0000792//heterochromatin;GO:0000932//P-body;GO:0001520//outer dense fiber;GO:0005575//cellular_component;GO:0005622//intracellular anatomical structure;GO:0005634//nucleus;GO:0005635//nuclear envelope;GO:0005658//alpha DNA polymerase:primase complex;GO:0005694//chromosome;GO:0005730//nucleolus;GO:0005732//sno(s)RNA-containing ribonucleoprotein complex;GO:0005737//cytoplas…	GO:0000166//nucleotide binding;GO:0003674//molecular_function;GO:0003676//nucleic acid binding;GO:0003677//DNA binding;GO:0003688//DNA replication origin binding;GO:0003690//double-stranded DNA binding;GO:0003723//RNA binding;GO:0003724//RNA helicase activity;GO:0003824//catalytic activity;GO:0004386//helicase activity;GO:0004527//exonuclease activity;GO:0005488//binding;GO:0005515//protein bindi…	GO:0000003//reproduction;GO:0000288//nuclear-transcribed mRNA catabolic process, deadenylation-dependent decay;GO:0000291//nuclear-transcribed mRNA catabolic process, exonucleolytic;GO:0000462//maturation of SSU-rRNA from tricistronic rRNA transcript (SSU-rRNA, 5.8S rRNA, LSU-rRNA);GO:0000463//maturation of LSU-rRNA from tricistronic rRNA transcript (SSU-rRNA, 5.8S rRNA, LSU-rRNA);GO:0000470//mat…
EVM0005975	1353	1698	1715	3712	4583	3440	16.51	20.1	22.55	43.4	49.17	37.63	19.72	43.4	1.13804	1.19789e-28	2.93268e-27	pol1	TNY19351.1 hypothetical protein DMC30DRAFT_447998 [Rhodotorula diobovata]	Genetic Information Processing	Replication and repair	ko03030//DNA replication	K02320	GO:0016021//integral component of membrane	GO:0000166//nucleotide binding;GO:0003677//DNA binding;GO:0003887//DNA-directed DNA polymerase activity;GO:0008982//protein-N(PI)-phosphohistidine-sugar phosphotransferase activity	GO:0006260//DNA replication;GO:0009401//phosphoenolpyruvate-dependent sugar phosphotransferase system
EVM0004224	1463	1320	1254	2998	3080	3788	83.62	72.04	76.87	161.12	153.96	189	77.51	168.027	1.11624	1.41569e-28	3.45466e-27	Acaa1a	XP_018272452.1 uncharacterized protein RHOBADRAFT_31494 [Rhodotorula graminis WP1]	Metabolism;Metabolism;Cellular Processes;Metabolism;Metabolism;Metabolism;Metabolism;Metabolism	Global and overview maps;Global and overview maps;Transport and catabolism;Amino acid metabolism;Global and overview maps;Lipid metabolism;Lipid metabolism;Lipid metabolism	ko01100//Metabolic pathways;ko01110//Biosynthesis of secondary metabolites;ko04146//Peroxisome;ko00280//Valine, leucine and isoleucine degradation;ko01212//Fatty acid metabolism;ko00071//Fatty acid degradation;ko01040//Biosynthesis of unsaturated fatty acids;ko00592//alpha-Linolenic acid metabolism	K07513;K07513;K07513;K07513;K07513;K07513;K07513;K07513	GO:0031411//gas vesicle	GO:0003985//acetyl-CoA C-acetyltransferase activity;GO:0003988//acetyl-CoA C-acyltransferase activity;GO:0016747//acyltransferase activity, transferring groups other than amino-acyl groups	GO:0006631//fatty acid metabolic process;GO:0009062//fatty acid catabolic process;GO:0031412//gas vesicle organization
EVM0004595	3194	3676	3680	1271	1594	1215	57.32	63.87	71.12	21.8	25.14	19.49	64.1033	22.1433	-1.53353	1.79076e-28	4.35577e-27	kap123	XP_018270489.1 uncharacterized protein RHOBADRAFT_31946 [Rhodotorula graminis WP1]	Genetic Information Processing	Translation	ko03013//Nucleocytoplasmic transport	K20221	GO:0000228//nuclear chromosome;GO:0000785//chromatin;GO:0005575//cellular_component;GO:0005622//intracellular anatomical structure;GO:0005634//nucleus;GO:0005635//nuclear envelope;GO:0005643//nuclear pore;GO:0005694//chromosome;GO:0005737//cytoplasm;GO:0010494//cytoplasmic stress granule;GO:0012505//endomembrane system;GO:0016020//membrane;GO:0016021//integral component of membrane;GO:0030117//me…	GO:0003674//molecular_function;GO:0004674//protein serine/threonine kinase activity;GO:0005048//signal sequence binding;GO:0005215//transporter activity;GO:0005488//binding;GO:0005515//protein binding;GO:0008139//nuclear localization sequence binding;GO:0019899//enzyme binding;GO:0031267//small GTPase binding;GO:0033218//amide binding;GO:0042277//peptide binding;GO:0051020//GTPase binding;GO:0061…	GO:0001558//regulation of cell growth;GO:0006323//DNA packaging;GO:0006325//chromatin organization;GO:0006333//chromatin assembly or disassembly;GO:0006334//nucleosome assembly;GO:0006335//DNA replication-dependent nucleosome assembly;GO:0006336//DNA replication-independent nucleosome assembly;GO:0006403//RNA localization;GO:0006606//protein import into nucleus;GO:0006607//NLS-bearing protein imp…
EVM0001687	782	845	806	305	300	284	53.4	54.89	58.97	19.49	17.89	16.82	55.7533	18.0667	-1.62573	2.35432e-28	5.70808e-27	--	XP_018269824.1 uncharacterized protein RHOBADRAFT_54954 [Rhodotorula graminis WP1]	-	-	-	-	-	-	-
EVM0003993	108	142	150	379	570	454	1.32	1.68	1.97	4.43	6.12	4.97	1.65667	5.17333	1.64281	2.37461e-28	5.73876e-27	--	XP_018268560.1 uncharacterized protein RHOBADRAFT_55616 [Rhodotorula graminis WP1]	-	-	-	-	-	-	-
EVM0002407	384	434	420	1190	1160	1868	88.86	90.41	102.37	241.46	229.97	342.33	93.88	271.253	1.53075	2.63813e-28	6.35518e-27	YPL225W	XP_018274090.1 uncharacterized protein RHOBADRAFT_65847 [Rhodotorula graminis WP1]	-	-	-	-	GO:0005575//cellular_component;GO:0005622//intracellular anatomical structure;GO:0005737//cytoplasm	GO:0003674//molecular_function	GO:0008150//biological_process
EVM0006521	8693	8633	7216	2666	2499	3259	511.89	485.09	455.65	147.5	128.67	167.35	484.21	147.84	-1.7116	3.61334e-28	8.67664e-27	rds1	XP_018272366.1 uncharacterized protein RHOBADRAFT_64719 [Rhodotorula graminis WP1]	-	-	-	-	-	-	-
EVM0002832	167	165	164	441	523	436	3.19	3.05	3.38	8.06	8.79	7.44	3.20667	8.09667	1.33625	3.64138e-28	8.71613e-27	--	XP_018269820.1 uncharacterized protein RHOBADRAFT_45728 [Rhodotorula graminis WP1]	-	-	-	-	-	-	-
EVM0004420	1959	2001	1966	3523	3643	3868	90.92	89.01	97.97	154.43	148.06	157.71	92.6333	153.4	0.727695	3.6633e-28	8.74075e-27	pr1	XP_018274130.1 uncharacterized protein RHOBADRAFT_50594 [Rhodotorula graminis WP1]	-	-	-	-	-	-	-
EVM0004236	1210	1369	1535	511	482	482	25.23	27.61	34.46	10.17	8.83	8.96	29.1	9.32	-1.64262	4.15851e-28	9.89094e-27	--	XP_018272218.1 uncharacterized protein RHOBADRAFT_52213 [Rhodotorula graminis WP1]	-	-	-	-	GO:0005575//cellular_component;GO:0005622//intracellular anatomical structure	GO:0003674//molecular_function;GO:0005488//binding;GO:0005515//protein binding;GO:0051082//unfolded protein binding	GO:0006606//protein import into nucleus;GO:0006810//transport;GO:0006886//intracellular protein transport;GO:0006913//nucleocytoplasmic transport;GO:0008104//protein localization;GO:0008150//biological_process;GO:0015031//protein transport;GO:0015833//peptide transport;GO:0017038//protein import;GO:0022613//ribonucleoprotein complex biogenesis;GO:0033036//macromolecule localization;GO:0033365//pr…
EVM0000834	1489	1440	1449	537	662	620	61.46	57.07	64.25	20.98	23.94	22.55	60.9267	22.49	-1.43779	4.27745e-28	1.01417e-26	TPN1	TNY18549.1 permease for cytosine/purines, uracil, thiamine, allantoin-domain-containing protein [Rhodotorula diobovata]	-	-	-	-	GO:0016020//membrane	GO:0022857//transmembrane transporter activity	GO:0055085//transmembrane transport
EVM0003261	1691	1690	1739	626	723	557	51.94	50.03	57.45	18.28	19.48	15.17	53.14	17.6433	-1.59068	5.34007e-28	1.26214e-26	rcm1	XP_018269139.1 uncharacterized protein RHOBADRAFT_55318 [Rhodotorula graminis WP1]	-	-	-	-	GO:0005575//cellular_component;GO:0005622//intracellular anatomical structure;GO:0005634//nucleus;GO:0005730//nucleolus;GO:0031974//membrane-enclosed lumen;GO:0031981//nuclear lumen;GO:0043226//organelle;GO:0043227//membrane-bounded organelle;GO:0043228//non-membrane-bounded organelle;GO:0043229//intracellular organelle;GO:0043231//intracellular membrane-bounded organelle;GO:0043232//intracellula…	GO:0003674//molecular_function;GO:0003676//nucleic acid binding;GO:0003723//RNA binding;GO:0003824//catalytic activity;GO:0005488//binding;GO:0008168//methyltransferase activity;GO:0008169//C-methyltransferase activity;GO:0008173//RNA methyltransferase activity;GO:0008175//tRNA methyltransferase activity;GO:0008649//rRNA methyltransferase activity;GO:0008757//S-adenosylmethionine-dependent methyl…	GO:0000154//rRNA modification;GO:0001510//RNA methylation;GO:0006139//nucleobase-containing compound metabolic process;GO:0006364//rRNA processing;GO:0006396//RNA processing;GO:0006399//tRNA metabolic process;GO:0006400//tRNA modification;GO:0006725//cellular aromatic compound metabolic process;GO:0006807//nitrogen compound metabolic process;GO:0008033//tRNA processing;GO:0008150//biological_proc…
EVM0003785	1958	2086	1686	4551	4257	5511	842.13	765.69	750.88	1610.72	1541.18	1720.69	786.233	1624.2	1.0467	6.56454e-28	1.54668e-26	RPS13	XP_018269145.1 uncharacterized protein RHOBADRAFT_65478 [Rhodotorula graminis WP1]	Genetic Information Processing	Translation	ko03010//Ribosome	K02953	GO:0000314//organellar small ribosomal subunit;GO:0005575//cellular_component;GO:0005622//intracellular anatomical structure;GO:0005634//nucleus;GO:0005654//nucleoplasm;GO:0005730//nucleolus;GO:0005737//cytoplasm;GO:0005829//cytosol;GO:0005840//ribosome;GO:0015935//small ribosomal subunit;GO:0022626//cytosolic ribosome;GO:0022627//cytosolic small ribosomal subunit;GO:0030684//preribosome;GO:00306…	GO:0003674//molecular_function;GO:0003676//nucleic acid binding;GO:0003677//DNA binding;GO:0003723//RNA binding;GO:0003729//mRNA binding;GO:0003735//structural constituent of ribosome;GO:0005198//structural molecule activity;GO:0005488//binding;GO:0019843//rRNA binding;GO:0048027//mRNA 5'-UTR binding;GO:0070181//small ribosomal subunit rRNA binding;GO:0097159//organic cyclic compound binding;GO:1…	GO:0000184//nuclear-transcribed mRNA catabolic process, nonsense-mediated decay;GO:0000462//maturation of SSU-rRNA from tricistronic rRNA transcript (SSU-rRNA, 5.8S rRNA, LSU-rRNA);GO:0000956//nuclear-transcribed mRNA catabolic process;GO:0002181//cytoplasmic translation;GO:0006139//nucleobase-containing compound metabolic process;GO:0006355//regulation of transcription, DNA-templated;GO:0006364/…
EVM0003331	961	1079	1037	1776	2022	1945	37.29	40.24	43.24	65.3	68.78	66.61	40.2567	66.8967	0.732707	7.08997e-28	1.66526e-26	TRV_05286	TNY17117.1 putative aminopeptidase [Rhodotorula diobovata]	-	-	-	-	-	GO:0016787//hydrolase activity	-
EVM0002904	1055	1097	949	360	405	419	37.38	37.4	36.15	12.1	12.58	13.13	36.9767	12.6033	-1.55281	7.36517e-28	1.72451e-26	amyD	XP_018269785.1 glycoside hydrolase family 15 protein [Rhodotorula graminis WP1]	Metabolism;Metabolism	Global and overview maps;Carbohydrate metabolism	ko01100//Metabolic pathways;ko00500//Starch and sucrose metabolism	K01178;K01178	GO:0000322//storage vacuole;GO:0000323//lytic vacuole;GO:0000324//fungal-type vacuole;GO:0005575//cellular_component;GO:0005622//intracellular anatomical structure;GO:0005737//cytoplasm;GO:0005773//vacuole;GO:0005783//endoplasmic reticulum;GO:0009986//cell surface;GO:0012505//endomembrane system;GO:0043226//organelle;GO:0043227//membrane-bounded organelle;GO:0043229//intracellular organelle;GO:00…	GO:0003674//molecular_function;GO:0003824//catalytic activity;GO:0004339//glucan 1,4-alpha-glucosidase activity;GO:0004553//hydrolase activity, hydrolyzing O-glycosyl compounds;GO:0005488//binding;GO:0015926//glucosidase activity;GO:0016787//hydrolase activity;GO:0016798//hydrolase activity, acting on glycosyl bonds;GO:0030246//carbohydrate binding;GO:0030247//polysaccharide binding;GO:2001070//s…	GO:0000003//reproduction;GO:0000272//polysaccharide catabolic process;GO:0005975//carbohydrate metabolic process;GO:0005976//polysaccharide metabolic process;GO:0005977//glycogen metabolic process;GO:0005980//glycogen catabolic process;GO:0006073//cellular glucan metabolic process;GO:0006091//generation of precursor metabolites and energy;GO:0006112//energy reserve metabolic process;GO:0007049//c…
EVM0004857	378	338	381	805	945	851	13.67	11.76	14.81	27.62	29.97	27.2	13.4133	28.2633	1.07526	8.00984e-28	1.86963e-26	pol12	TNY19944.1 DNA polymerase alpha/epsilon subunit B-domain-containing protein [Rhodotorula diobovata]	Genetic Information Processing	Replication and repair	ko03030//DNA replication	K02321	GO:0000228//nuclear chromosome;GO:0000428//DNA-directed RNA polymerase complex;GO:0000785//chromatin;GO:0005575//cellular_component;GO:0005622//intracellular anatomical structure;GO:0005634//nucleus;GO:0005635//nuclear envelope;GO:0005654//nucleoplasm;GO:0005657//replication fork;GO:0005658//alpha DNA polymerase:primase complex;GO:0005694//chromosome;GO:0005737//cytoplasm;GO:0005829//cytosol;GO:0…	GO:0003674//molecular_function;GO:0003676//nucleic acid binding;GO:0003677//DNA binding;GO:0003824//catalytic activity;GO:0003887//DNA-directed DNA polymerase activity;GO:0005488//binding;GO:0005515//protein binding;GO:0016740//transferase activity;GO:0016772//transferase activity, transferring phosphorus-containing groups;GO:0016779//nucleotidyltransferase activity;GO:0034061//DNA polymerase act…	GO:0000082//G1/S transition of mitotic cell cycle;GO:0000278//mitotic cell cycle;GO:0000723//telomere maintenance;GO:0006139//nucleobase-containing compound metabolic process;GO:0006259//DNA metabolic process;GO:0006260//DNA replication;GO:0006261//DNA-dependent DNA replication;GO:0006269//DNA replication, synthesis of RNA primer;GO:0006270//DNA replication initiation;GO:0006271//DNA strand elong…
EVM0001659	2382	2620	2556	1026	1161	946	44.52	47.4	51.45	18.33	19.07	15.8	47.79	17.7333	-1.43025	1.0672e-27	2.4833e-26	utp4	TNY20979.1 U3 small nucleolar RNA-associated protein 4 [Rhodotorula diobovata]	Genetic Information Processing	Translation	ko03008//Ribosome biogenesis in eukaryotes	K14548	GO:0001650//fibrillar center;GO:0005575//cellular_component;GO:0005622//intracellular anatomical structure;GO:0005634//nucleus;GO:0005654//nucleoplasm;GO:0005694//chromosome;GO:0005730//nucleolus;GO:0030684//preribosome;GO:0030686//90S preribosome;GO:0031974//membrane-enclosed lumen;GO:0031981//nuclear lumen;GO:0032040//small-subunit processome;GO:0032991//protein-containing complex;GO:0034455//t…	GO:0003674//molecular_function;GO:0003676//nucleic acid binding;GO:0003723//RNA binding;GO:0005488//binding;GO:0005515//protein binding;GO:0030515//snoRNA binding;GO:0097159//organic cyclic compound binding;GO:1901363//heterocyclic compound binding	GO:0000462//maturation of SSU-rRNA from tricistronic rRNA transcript (SSU-rRNA, 5.8S rRNA, LSU-rRNA);GO:0006139//nucleobase-containing compound metabolic process;GO:0006351//transcription, DNA-templated;GO:0006355//regulation of transcription, DNA-templated;GO:0006356//regulation of transcription by RNA polymerase I;GO:0006364//rRNA processing;GO:0006396//RNA processing;GO:0006725//cellular aroma…
EVM0000489	803	805	842	273	345	313	18.33	17.76	20.69	5.95	6.92	6.37	18.9267	6.41333	-1.56127	1.43787e-27	3.3355e-26	--	TNY24550.1 hypothetical protein DMC30DRAFT_111648 [Rhodotorula diobovata]	-	-	-	-	-	-	-
EVM0004476	69	86	93	309	359	274	1.79	2.15	2.6	7.64	8.18	6.32	2.18	7.38	1.75929	1.55208e-27	3.58937e-26	SGS1	XP_018269330.1 uncharacterized protein RHOBADRAFT_2540, partial [Rhodotorula graminis WP1]	Genetic Information Processing	Replication and repair	ko03440//Homologous recombination	K10901	GO:0009380//excinuclease repair complex	GO:0003676//nucleic acid binding;GO:0004386//helicase activity;GO:0004527//exonuclease activity;GO:0005524//ATP binding;GO:0009381//excinuclease ABC activity;GO:0043138//3'-5' DNA helicase activity	GO:0006139//nucleobase-containing compound metabolic process;GO:0006260//DNA replication;GO:0006268//DNA unwinding involved in DNA replication;GO:0006281//DNA repair;GO:0006289//nucleotide-excision repair;GO:0006310//DNA recombination
EVM0000524	1654	1606	1713	665	768	732	34.98	32.85	39.01	13.43	14.27	13.81	35.6133	13.8367	-1.36392	1.58731e-27	3.65958e-26	sda1	TNY18052.1 SDA1-domain-containing protein [Rhodotorula diobovata]	-	-	-	-	GO:0005575//cellular_component;GO:0005622//intracellular anatomical structure;GO:0005634//nucleus;GO:0005730//nucleolus;GO:0031974//membrane-enclosed lumen;GO:0031981//nuclear lumen;GO:0043226//organelle;GO:0043227//membrane-bounded organelle;GO:0043228//non-membrane-bounded organelle;GO:0043229//intracellular organelle;GO:0043231//intracellular membrane-bounded organelle;GO:0043232//intracellula…	GO:0003674//molecular_function	GO:0000003//reproduction;GO:0000054//ribosomal subunit export from nucleus;GO:0000055//ribosomal large subunit export from nucleus;GO:0003006//developmental process involved in reproduction;GO:0006403//RNA localization;GO:0006405//RNA export from nucleus;GO:0006611//protein export from nucleus;GO:0006810//transport;GO:0006886//intracellular protein transport;GO:0006913//nucleocytoplasmic transpor…
MSTRG.4565	50933	47876	46692	19291	20539	23381	11995.3	10137.6	11578.6	3977.87	4142.46	4351.85	11237.2	4157.39	-1.43453	1.90983e-27	4.38968e-26	--	uncharacterized protein RHOBADRAFT_42191 [Rhodotorula graminis WP1]	-	-	-	-	-	-	-
EVM0005510	41	41	45	176	223	195	1.3	1.25	1.53	5.29	6.18	5.46	1.36	5.64333	2.05294	2.00952e-27	4.60473e-26	--	XP_018269625.1 uncharacterized protein RHOBADRAFT_54782 [Rhodotorula graminis WP1]	-	-	-	-	GO:0016021//integral component of membrane	GO:0016410//N-acyltransferase activity	GO:0006497//protein lipidation;GO:0006807//nitrogen compound metabolic process;GO:0042158//lipoprotein biosynthetic process
EVM0006305	1381	1347	1571	528	618	545	31.29	29.5	38.31	11.41	12.3	11	33.0333	11.57	-1.51353	2.7333e-27	6.24422e-26	--	XP_018269096.1 uncharacterized protein RHOBADRAFT_55286 [Rhodotorula graminis WP1]	-	-	-	-	GO:0005575//cellular_component;GO:0005622//intracellular anatomical structure;GO:0005634//nucleus;GO:0005654//nucleoplasm;GO:0005730//nucleolus;GO:0030684//preribosome;GO:0031974//membrane-enclosed lumen;GO:0031981//nuclear lumen;GO:0032040//small-subunit processome;GO:0032991//protein-containing complex;GO:0043226//organelle;GO:0043227//membrane-bounded organelle;GO:0043228//non-membrane-bounded…	GO:0003674//molecular_function;GO:0003676//nucleic acid binding;GO:0003723//RNA binding;GO:0005488//binding;GO:0030515//snoRNA binding;GO:0097159//organic cyclic compound binding;GO:1901363//heterocyclic compound binding	GO:0000447//endonucleolytic cleavage in ITS1 to separate SSU-rRNA from 5.8S rRNA and LSU-rRNA from tricistronic rRNA transcript (SSU-rRNA, 5.8S rRNA, LSU-rRNA);GO:0000460//maturation of 5.8S rRNA;GO:0000462//maturation of SSU-rRNA from tricistronic rRNA transcript (SSU-rRNA, 5.8S rRNA, LSU-rRNA);GO:0000466//maturation of 5.8S rRNA from tricistronic rRNA transcript (SSU-rRNA, 5.8S rRNA, LSU-rRNA);…
EVM0004780	126	121	112	371	406	345	4.81	4.44	4.6	13.44	13.6	11.64	4.61667	12.8933	1.4817	3.56384e-27	8.11692e-26	svkA	TNY24501.1 kinase-like domain-containing protein [Rhodotorula diobovata]	-	-	-	-	GO:0005575//cellular_component;GO:0005622//intracellular anatomical structure;GO:0005634//nucleus;GO:0005672//transcription factor TFIIA complex;GO:0005737//cytoplasm;GO:0005794//Golgi apparatus;GO:0005815//microtubule organizing center;GO:0005819//spindle;GO:0005829//cytosol;GO:0005856//cytoskeleton;GO:0005886//plasma membrane;GO:0009898//cytoplasmic side of plasma membrane;GO:0012505//endomembr…	GO:0000166//nucleotide binding;GO:0003674//molecular_function;GO:0003779//actin binding;GO:0003824//catalytic activity;GO:0004672//protein kinase activity;GO:0004674//protein serine/threonine kinase activity;GO:0005488//binding;GO:0005515//protein binding;GO:0005524//ATP binding;GO:0008092//cytoskeletal protein binding;GO:0008349//MAP kinase kinase kinase kinase activity;GO:0016301//kinase activi…	GO:0000003//reproduction;GO:0000165//MAPK cascade;GO:0000902//cell morphogenesis;GO:0001932//regulation of protein phosphorylation;GO:0001933//negative regulation of protein phosphorylation;GO:0001934//positive regulation of protein phosphorylation;GO:0002009//morphogenesis of an epithelium;GO:0003006//developmental process involved in reproduction;GO:0006367//transcription initiation from RNA po…
EVM0004812	329	343	390	66	76	105	23.96	23.72	30.41	4.49	4.83	6.61	26.03	5.31	-2.29339	3.7004e-27	8.40248e-26	FDD123	XP_018269207.1 uncharacterized protein RHOBADRAFT_46263 [Rhodotorula graminis WP1]	-	-	-	-	GO:0005575//cellular_component;GO:0005622//intracellular anatomical structure;GO:0005737//cytoplasm;GO:0005783//endoplasmic reticulum;GO:0005886//plasma membrane;GO:0012505//endomembrane system;GO:0016020//membrane;GO:0016021//integral component of membrane;GO:0031224//intrinsic component of membrane;GO:0043226//organelle;GO:0043227//membrane-bounded organelle;GO:0043229//intracellular organelle;…	GO:0003674//molecular_function;GO:0005215//transporter activity;GO:0005216//ion channel activity;GO:0015075//ion transmembrane transporter activity;GO:0015267//channel activity;GO:0015318//inorganic molecular entity transmembrane transporter activity;GO:0022803//passive transmembrane transporter activity;GO:0022857//transmembrane transporter activity	GO:0000302//response to reactive oxygen species;GO:0006810//transport;GO:0006811//ion transport;GO:0006950//response to stress;GO:0006970//response to osmotic stress;GO:0006974//cellular response to DNA damage stimulus;GO:0006979//response to oxidative stress;GO:0008150//biological_process;GO:0009266//response to temperature stimulus;GO:0009408//response to heat;GO:0009628//response to abiotic st…
EVM0007719	9827	10575	10048	16325	18537	17067	239.33	248.78	263.38	379.04	396.42	370.02	250.497	381.827	0.608126	5.11725e-27	1.15847e-25	mccA	XP_018270030.1 uncharacterized protein RHOBADRAFT_54560 [Rhodotorula graminis WP1]	Metabolism;Metabolism	Global and overview maps;Amino acid metabolism	ko01100//Metabolic pathways;ko00280//Valine, leucine and isoleucine degradation	K01968;K01968	GO:0002169//3-methylcrotonyl-CoA carboxylase complex, mitochondrial;GO:0005575//cellular_component;GO:0005622//intracellular anatomical structure;GO:0005737//cytoplasm;GO:0005739//mitochondrion;GO:0005759//mitochondrial matrix;GO:0005829//cytosol;GO:0005840//ribosome;GO:0005951//carbamoyl-phosphate synthase complex;GO:0009317//acetyl-CoA carboxylase complex;GO:0009320//phosphoribosylaminoimidazol…	GO:0000166//nucleotide binding;GO:0003674//molecular_function;GO:0003824//catalytic activity;GO:0003989//acetyl-CoA carboxylase activity;GO:0004075//biotin carboxylase activity;GO:0004088//carbamoyl-phosphate synthase (glutamine-hydrolyzing) activity;GO:0004149//dihydrolipoyllysine-residue succinyltransferase activity;GO:0004485//methylcrotonoyl-CoA carboxylase activity;GO:0004637//phosphoribosyl…	GO:0006082//organic acid metabolic process;GO:0006086//acetyl-CoA biosynthetic process from pyruvate;GO:0006094//gluconeogenesis;GO:0006099//tricarboxylic acid cycle;GO:0006189//'de novo' IMP biosynthetic process;GO:0006520//cellular amino acid metabolic process;GO:0006551//leucine metabolic process;GO:0006552//leucine catabolic process;GO:0006554//lysine catabolic process;GO:0006629//lipid metab…
EVM0003965	488	492	537	119	155	178	37.57	35.92	44.25	8.54	10.41	11.82	39.2467	10.2567	-1.93601	5.4127e-27	1.22168e-25	zrt1	XP_018270051.1 uncharacterized protein RHOBADRAFT_37869 [Rhodotorula graminis WP1]	-	-	-	-	GO:0016020//membrane	GO:0046873//metal ion transmembrane transporter activity	GO:0030001//metal ion transport;GO:0055085//transmembrane transport
EVM0005421	1378	1358	1446	576	620	585	45.34	43.03	51.16	18	17.9	17.05	46.51	17.65	-1.39787	7.38562e-27	1.66199e-25	--	TNY21071.1 hypothetical protein DMC30DRAFT_221081 [Rhodotorula diobovata]	-	-	-	-	-	GO:0005515//protein binding	-
EVM0001322	231	208	240	45	32	26	10.81	9.33	12.06	1.99	1.31	1.07	10.7333	1.45667	-2.88136	1.1298e-26	2.5348e-25	--	XP_018274239.1 uncharacterized protein RHOBADRAFT_50689 [Rhodotorula graminis WP1]	-	-	-	-	-	-	-
EVM0002299	1729	2064	1783	463	540	745	1138.45	1112.4	1198.39	238.55	295.79	333.21	1149.75	289.183	-1.99126	1.15336e-26	2.57996e-25	--	XP_018268961.1 uncharacterized protein RHOBADRAFT_55577 [Rhodotorula graminis WP1]	-	-	-	-	-	-	-
EVM0000137	1239	1174	1174	398	453	521	43.46	39.63	44.27	13.25	13.93	16.16	42.4533	14.4467	-1.55514	1.40445e-26	3.13229e-25	SPBC1711.16	XP_018272019.1 uncharacterized protein RHOBADRAFT_35750 [Rhodotorula graminis WP1]	-	-	-	-	GO:0005575//cellular_component;GO:0005622//intracellular anatomical structure;GO:0005634//nucleus;GO:0005654//nucleoplasm;GO:0005730//nucleolus;GO:0005737//cytoplasm;GO:0005794//Golgi apparatus;GO:0012505//endomembrane system;GO:0031974//membrane-enclosed lumen;GO:0031981//nuclear lumen;GO:0043226//organelle;GO:0043227//membrane-bounded organelle;GO:0043228//non-membrane-bounded organelle;GO:0043…	GO:0003674//molecular_function;GO:0003676//nucleic acid binding;GO:0003677//DNA binding;GO:0003682//chromatin binding;GO:0005488//binding;GO:0005515//protein binding;GO:0031490//chromatin DNA binding;GO:0035064//methylated histone binding;GO:0042393//histone binding;GO:0097159//organic cyclic compound binding;GO:0140030//modification-dependent protein binding;GO:0140034//methylation-dependent pro…	GO:0000003//reproduction;GO:0001932//regulation of protein phosphorylation;GO:0001933//negative regulation of protein phosphorylation;GO:0002064//epithelial cell development;GO:0002065//columnar/cuboidal epithelial cell differentiation;GO:0002066//columnar/cuboidal epithelial cell development;GO:0003006//developmental process involved in reproduction;GO:0006139//nucleobase-containing compound met…
MSTRG.1956	259657	226654	209637	69399	71055	94387	21571	17816.2	18627.8	5362.64	5146.36	6741.52	19338.3	5750.17	-1.74979	1.60698e-26	3.57339e-25	--	RHTO0S11e02652g1_1 [Rhodotorula toruloides]	-	-	-	-	-	-	-
EVM0001379	65	87	126	343	468	380	0.87	1.14	1.83	4.42	5.54	4.58	1.28	4.84667	1.92085	1.88146e-26	4.17141e-25	--	XP_018270575.1 uncharacterized protein RHOBADRAFT_45015 [Rhodotorula graminis WP1]	-	-	-	-	-	-	-
EVM0007526	707	707	564	1735	1619	2232	70.55	66.37	60.09	159.93	140.57	189.64	65.67	163.38	1.31493	2.07199e-26	4.58032e-25	fabG	XP_018268074.1 uncharacterized protein RHOBADRAFT_18642 [Rhodotorula graminis WP1]	Metabolism;Metabolism;Metabolism;Metabolism;Metabolism	Global and overview maps;Global and overview maps;Global and overview maps;Lipid metabolism;Metabolism of cofactors and vitamins	ko01100//Metabolic pathways;ko01110//Biosynthesis of secondary metabolites;ko01212//Fatty acid metabolism;ko00061//Fatty acid biosynthesis;ko00780//Biotin metabolism	K00059;K00059;K00059;K00059;K00059	GO:0005737//cytoplasm	GO:0004013//adenosylhomocysteinase activity;GO:0004316//3-oxoacyl-[acyl-carrier-protein] reductase (NADPH) activity;GO:0004757//sepiapterin reductase activity;GO:0008667//2,3-dihydro-2,3-dihydroxybenzoate dehydrogenase activity;GO:0008678//2-deoxy-D-gluconate 3-dehydrogenase activity;GO:0016491//oxidoreductase activity;GO:0016630//protochlorophyllide reductase activity;GO:0051287//NAD binding;GO:…	GO:0000272//polysaccharide catabolic process;GO:0006631//fatty acid metabolic process;GO:0006633//fatty acid biosynthetic process;GO:0006729//tetrahydrobiopterin biosynthetic process;GO:0006730//one-carbon metabolic process;GO:0008652//cellular amino acid biosynthetic process;GO:0015995//chlorophyll biosynthetic process
EVM0002708	491	507	423	1235	1168	1672	31.22	30.71	28.83	73.64	64.9	92.45	30.2533	76.9967	1.3477	2.58198e-26	5.69096e-25	pcn1	XP_018271159.1 uncharacterized protein RHOBADRAFT_43600 [Rhodotorula graminis WP1]	Genetic Information Processing;Genetic Information Processing;Genetic Information Processing;Genetic Information Processing	Replication and repair;Replication and repair;Replication and repair;Replication and repair	ko03420//Nucleotide excision repair;ko03030//DNA replication;ko03410//Base excision repair;ko03430//Mismatch repair	K04802;K04802;K04802;K04802	GO:0000228//nuclear chromosome;GO:0000781//chromosome, telomeric region;GO:0000785//chromatin;GO:0005575//cellular_component;GO:0005622//intracellular anatomical structure;GO:0005634//nucleus;GO:0005654//nucleoplasm;GO:0005657//replication fork;GO:0005663//DNA replication factor C complex;GO:0005694//chromosome;GO:0005813//centrosome;GO:0005815//microtubule organizing center;GO:0005856//cytoskele…	GO:0000700//mismatch base pair DNA N-glycosylase activity;GO:0000701//purine-specific mismatch base pair DNA N-glycosylase activity;GO:0003674//molecular_function;GO:0003676//nucleic acid binding;GO:0003677//DNA binding;GO:0003682//chromatin binding;GO:0003684//damaged DNA binding;GO:0003690//double-stranded DNA binding;GO:0003824//catalytic activity;GO:0005102//signaling receptor binding;GO:0005…	GO:0000003//reproduction;GO:0000070//mitotic sister chromatid segregation;GO:0000075//cell cycle checkpoint signaling;GO:0000077//DNA damage checkpoint signaling;GO:0000082//G1/S transition of mitotic cell cycle;GO:0000083//regulation of transcription involved in G1/S transition of mitotic cell cycle;GO:0000278//mitotic cell cycle;GO:0000280//nuclear division;GO:0000302//response to reactive oxyg…
EVM0000843	2112	1882	1926	4007	3999	4308	61.94	53.22	60.76	111.79	102.91	112.13	58.64	108.943	0.893621	2.8873e-26	6.3453e-25	CPR	XP_018273733.1 uncharacterized protein RHOBADRAFT_48011 [Rhodotorula graminis WP1]	-	-	-	-	GO:0005575//cellular_component;GO:0005622//intracellular anatomical structure;GO:0005737//cytoplasm;GO:0005739//mitochondrion;GO:0005740//mitochondrial envelope;GO:0005741//mitochondrial outer membrane;GO:0005783//endoplasmic reticulum;GO:0005789//endoplasmic reticulum membrane;GO:0005886//plasma membrane;GO:0009337//sulfite reductase complex (NADPH);GO:0012505//endomembrane system;GO:0016020//me…	GO:0000166//nucleotide binding;GO:0003674//molecular_function;GO:0003824//catalytic activity;GO:0003958//NADPH-hemoprotein reductase activity;GO:0004128//cytochrome-b5 reductase activity, acting on NAD(P)H;GO:0004783//sulfite reductase (NADPH) activity;GO:0005488//binding;GO:0005515//protein binding;GO:0008941//nitric oxide dioxygenase activity;GO:0009055//electron transfer activity;GO:0010181//F…	GO:0000003//reproduction;GO:0001505//regulation of neurotransmitter levels;GO:0003006//developmental process involved in reproduction;GO:0003420//regulation of growth plate cartilage chondrocyte proliferation;GO:0006066//alcohol metabolic process;GO:0006082//organic acid metabolic process;GO:0006091//generation of precursor metabolites and energy;GO:0006464//cellular protein modification process;…
EVM0001100	1118	1278	1165	468	551	526	27.08	29.9	30.37	10.81	11.72	11.34	29.1167	11.29	-1.3668	3.73468e-26	8.18363e-25	gyg-1	XP_018273428.1 glycosyltransferase family 8 protein [Rhodotorula graminis WP1]	Metabolism;Metabolism;Metabolism	Global and overview maps;Global and overview maps;Carbohydrate metabolism	ko01100//Metabolic pathways;ko01110//Biosynthesis of secondary metabolites;ko00500//Starch and sucrose metabolism	K00750;K00750;K00750	GO:0005730//nucleolus	GO:0003674//molecular_function;GO:0003677//DNA binding;GO:0003824//catalytic activity;GO:0005488//binding;GO:0005536//glucose binding;GO:0008134//transcription factor binding;GO:0008194//UDP-glycosyltransferase activity;GO:0008466//glycogenin glucosyltransferase activity;GO:0016740//transferase activity;GO:0016757//glycosyltransferase activity;GO:0016758//hexosyltransferase activity;GO:0030246//c…	GO:0000271//polysaccharide biosynthetic process;GO:0005975//carbohydrate metabolic process;GO:0005976//polysaccharide metabolic process;GO:0005977//glycogen metabolic process;GO:0005978//glycogen biosynthetic process;GO:0006073//cellular glucan metabolic process;GO:0006091//generation of precursor metabolites and energy;GO:0006112//energy reserve metabolic process;GO:0006355//regulation of transc…
EVM0005871	23	14	32	180	295	158	0.79	0.46	1.18	5.88	8.9	4.81	0.81	6.53	3.01109	6.45476e-26	1.41029e-24	--	XP_018273029.1 uncharacterized protein RHOBADRAFT_51953 [Rhodotorula graminis WP1]	-	-	-	-	-	-	-
EVM0000015	187	221	207	469	531	497	4.52	5.16	5.38	10.8	11.26	10.69	5.02	10.9167	1.12077	8.78355e-26	1.91354e-24	--	XP_018268987.1 uncharacterized protein RHOBADRAFT_46529 [Rhodotorula graminis WP1]	-	-	-	-	-	-	-
EVM0003668	460	513	399	1048	1055	1081	23.88	25.47	22.23	51.26	47.93	49.14	23.86	49.4433	1.05118	9.08991e-26	1.97456e-24	--	XP_018270610.1 uncharacterized protein RHOBADRAFT_54363 [Rhodotorula graminis WP1]	-	-	-	-	GO:0000123//histone acetyltransferase complex;GO:0000228//nuclear chromosome;GO:0000781//chromosome, telomeric region;GO:0000785//chromatin;GO:0005575//cellular_component;GO:0005622//intracellular anatomical structure;GO:0005634//nucleus;GO:0005654//nucleoplasm;GO:0005694//chromosome;GO:0005737//cytoplasm;GO:0031248//protein acetyltransferase complex;GO:0031974//membrane-enclosed lumen;GO:0031981…	GO:0003674//molecular_function;GO:0005488//binding;GO:0005515//protein binding;GO:0042393//histone binding;GO:0044877//protein-containing complex binding	GO:0000003//reproduction;GO:0000082//G1/S transition of mitotic cell cycle;GO:0000278//mitotic cell cycle;GO:0001701//in utero embryonic development;GO:0001824//blastocyst development;GO:0003006//developmental process involved in reproduction;GO:0006139//nucleobase-containing compound metabolic process;GO:0006259//DNA metabolic process;GO:0006260//DNA replication;GO:0006323//DNA packaging;GO:0006…
EVM0006584	641	692	623	240	231	217	37.37	38.5	38.95	13.15	11.78	11.04	38.2733	11.99	-1.67451	1.24718e-25	2.70139e-24	iccE	TNY21343.1 NADH oxidase [Rhodotorula diobovata]	-	-	-	-	-	GO:0008701//4-hydroxy-2-oxovalerate aldolase activity;GO:0010181//FMN binding;GO:0016491//oxidoreductase activity	-
EVM0003171	4450	4714	5169	2068	2439	2371	67.2	68.99	84.09	29.89	32.38	32.05	73.4267	31.44	-1.2237	1.6892e-25	3.64829e-24	--	XP_018270916.1 uncharacterized protein RHOBADRAFT_53798 [Rhodotorula graminis WP1]	-	-	-	-	GO:0001652//granular component;GO:0005575//cellular_component;GO:0005622//intracellular anatomical structure;GO:0005634//nucleus;GO:0005654//nucleoplasm;GO:0005730//nucleolus;GO:0005737//cytoplasm;GO:0005829//cytosol;GO:0005840//ribosome;GO:0015934//large ribosomal subunit;GO:0022625//cytosolic large ribosomal subunit;GO:0022626//cytosolic ribosome;GO:0031974//membrane-enclosed lumen;GO:0031981//…	GO:0003674//molecular_function;GO:0003676//nucleic acid binding;GO:0003677//DNA binding;GO:0003723//RNA binding;GO:0005488//binding;GO:0097159//organic cyclic compound binding;GO:1901363//heterocyclic compound binding	GO:0006139//nucleobase-containing compound metabolic process;GO:0006364//rRNA processing;GO:0006396//RNA processing;GO:0006725//cellular aromatic compound metabolic process;GO:0006807//nitrogen compound metabolic process;GO:0006996//organelle organization;GO:0008150//biological_process;GO:0008152//metabolic process;GO:0009987//cellular process;GO:0010467//gene expression;GO:0016043//cellular comp…
EVM0006801	4322	4998	4132	8353	9240	8306	225.02	248.9	230.85	409.77	420.99	378.63	234.923	403.13	0.779055	2.00084e-25	4.30897e-24	BCKDHA	TNY23809.1 branched-chain alpha-keto acid dehydrogenase E1-alpha subunit [Rhodotorula diobovata]	Metabolism;Metabolism;Metabolism;Metabolism	Global and overview maps;Global and overview maps;Amino acid metabolism;Carbohydrate metabolism	ko01100//Metabolic pathways;ko01110//Biosynthesis of secondary metabolites;ko00280//Valine, leucine and isoleucine degradation;ko00640//Propanoate metabolism	K00166;K00166;K00166;K00166	GO:0005575//cellular_component;GO:0005622//intracellular anatomical structure;GO:0005737//cytoplasm;GO:0005739//mitochondrion;GO:0005759//mitochondrial matrix;GO:0005947//mitochondrial alpha-ketoglutarate dehydrogenase complex;GO:0017086//3-methyl-2-oxobutanoate dehydrogenase (lipoamide) complex;GO:0030062//mitochondrial tricarboxylic acid cycle enzyme complex;GO:0031974//membrane-enclosed lumen;…	GO:0003674//molecular_function;GO:0003824//catalytic activity;GO:0003863//3-methyl-2-oxobutanoate dehydrogenase (2-methylpropanoyl-transferring) activity;GO:0004591//oxoglutarate dehydrogenase (succinyl-transferring) activity;GO:0004739//pyruvate dehydrogenase (acetyl-transferring) activity;GO:0005488//binding;GO:0008661//1-deoxy-D-xylulose-5-phosphate synthase activity;GO:0016491//oxidoreductase…	GO:0006082//organic acid metabolic process;GO:0006086//acetyl-CoA biosynthetic process from pyruvate;GO:0006099//tricarboxylic acid cycle;GO:0006139//nucleobase-containing compound metabolic process;GO:0006163//purine nucleotide metabolic process;GO:0006164//purine nucleotide biosynthetic process;GO:0006520//cellular amino acid metabolic process;GO:0006554//lysine catabolic process;GO:0006568//tr…
EVM0001449	966	870	901	1708	1892	1995	40.93	35.38	41.01	68.47	70.24	74.44	39.1067	71.05	0.86142	2.0545e-25	4.4119e-24	pruA	XP_018272953.1 uncharacterized protein RHOBADRAFT_34356 [Rhodotorula graminis WP1]	Metabolism;Metabolism;Metabolism	Global and overview maps;Amino acid metabolism;Amino acid metabolism	ko01100//Metabolic pathways;ko00250//Alanine, aspartate and glutamate metabolism;ko00330//Arginine and proline metabolism	K00294;K00294;K00294	GO:0005575//cellular_component;GO:0005622//intracellular anatomical structure;GO:0005737//cytoplasm;GO:0005739//mitochondrion;GO:0005740//mitochondrial envelope;GO:0005743//mitochondrial inner membrane;GO:0005759//mitochondrial matrix;GO:0005886//plasma membrane;GO:0016020//membrane;GO:0016021//integral component of membrane;GO:0019866//organelle inner membrane;GO:0031090//organelle membrane;GO:0…	GO:0003674//molecular_function;GO:0003824//catalytic activity;GO:0003842//1-pyrroline-5-carboxylate dehydrogenase activity;GO:0004029//aldehyde dehydrogenase (NAD+) activity;GO:0004491//methylmalonate-semialdehyde dehydrogenase (acylating) activity;GO:0004777//succinate-semialdehyde dehydrogenase (NAD+) activity;GO:0004888//transmembrane signaling receptor activity;GO:0004930//G protein-coupled r…	GO:0003008//system process;GO:0006081//cellular aldehyde metabolic process;GO:0006082//organic acid metabolic process;GO:0006091//generation of precursor metabolites and energy;GO:0006520//cellular amino acid metabolic process;GO:0006527//arginine catabolic process;GO:0006536//glutamate metabolic process;GO:0006537//glutamate biosynthetic process;GO:0006560//proline metabolic process;GO:0006562//…
EVM0007363	1297	1424	1450	583	657	575	37.35	39.55	44.92	15.97	16.6	14.7	40.6067	15.7567	-1.36575	2.43583e-25	5.21587e-24	kri1	XP_018274480.1 uncharacterized protein RHOBADRAFT_50900 [Rhodotorula graminis WP1]	-	-	-	-	GO:0005575//cellular_component;GO:0005622//intracellular anatomical structure;GO:0005634//nucleus;GO:0005730//nucleolus;GO:0016021//integral component of membrane;GO:0030684//preribosome;GO:0030686//90S preribosome;GO:0031974//membrane-enclosed lumen;GO:0031981//nuclear lumen;GO:0032991//protein-containing complex;GO:0043226//organelle;GO:0043227//membrane-bounded organelle;GO:0043228//non-membra…	GO:0003674//molecular_function	GO:0000447//endonucleolytic cleavage in ITS1 to separate SSU-rRNA from 5.8S rRNA and LSU-rRNA from tricistronic rRNA transcript (SSU-rRNA, 5.8S rRNA, LSU-rRNA);GO:0000460//maturation of 5.8S rRNA;GO:0000462//maturation of SSU-rRNA from tricistronic rRNA transcript (SSU-rRNA, 5.8S rRNA, LSU-rRNA);GO:0000466//maturation of 5.8S rRNA from tricistronic rRNA transcript (SSU-rRNA, 5.8S rRNA, LSU-rRNA);…
EVM0007458	360	343	296	85	73	87	16.45	15.02	14.52	3.67	2.92	3.49	15.33	3.36	-2.18982	2.91389e-25	6.22182e-24	SPAC11D3.18c	TNY19526.1 major facilitator superfamily domain-containing protein [Rhodotorula diobovata]	-	-	-	-	-	GO:0022857//transmembrane transporter activity	GO:0055085//transmembrane transport
EVM0000812	7	1	8	112	111	121	0.53	0.07	0.64	7.84	7.27	7.84	0.413333	7.65	4.21008	2.94659e-25	6.27381e-24	SCE1	XP_018268800.1 uncharacterized protein RHOBADRAFT_46346 [Rhodotorula graminis WP1]	Genetic Information Processing;Genetic Information Processing	Translation;Folding, sorting and degradation	ko03013//Nucleocytoplasmic transport;ko04120//Ubiquitin mediated proteolysis	K10577;K10577	GO:0000228//nuclear chromosome;GO:0000785//chromatin;GO:0000792//heterochromatin;GO:0000793//condensed chromosome;GO:0000794//condensed nuclear chromosome;GO:0005575//cellular_component;GO:0005622//intracellular anatomical structure;GO:0005634//nucleus;GO:0005694//chromosome;GO:0005737//cytoplasm;GO:0031974//membrane-enclosed lumen;GO:0031981//nuclear lumen;GO:0043226//organelle;GO:0043227//membr…	GO:0000166//nucleotide binding;GO:0003674//molecular_function;GO:0003824//catalytic activity;GO:0005488//binding;GO:0005524//ATP binding;GO:0008641//ubiquitin-like modifier activating enzyme activity;GO:0016740//transferase activity;GO:0016874//ligase activity;GO:0016877//ligase activity, forming carbon-sulfur bonds;GO:0017076//purine nucleotide binding;GO:0019787//ubiquitin-like protein transfer…	GO:0000022//mitotic spindle elongation;GO:0000070//mitotic sister chromatid segregation;GO:0000226//microtubule cytoskeleton organization;GO:0000278//mitotic cell cycle;GO:0000280//nuclear division;GO:0000819//sister chromatid segregation;GO:0006464//cellular protein modification process;GO:0006807//nitrogen compound metabolic process;GO:0006950//response to stress;GO:0006974//cellular response t…
EVM0000703	3748	4774	3808	8277	8398	10209	2322.24	2435.78	2413.6	4042.41	4335.42	4337.39	2390.54	4238.41	0.826185	2.95503e-25	6.27401e-24	qcr7	XP_018272189.1 uncharacterized protein RHOBADRAFT_64900, partial [Rhodotorula graminis WP1]	Metabolism;Metabolism	Global and overview maps;Energy metabolism	ko01100//Metabolic pathways;ko00190//Oxidative phosphorylation	K00417;K00417	GO:0005575//cellular_component;GO:0005622//intracellular anatomical structure;GO:0005737//cytoplasm;GO:0005739//mitochondrion;GO:0005740//mitochondrial envelope;GO:0005743//mitochondrial inner membrane;GO:0005746//mitochondrial respirasome;GO:0005750//mitochondrial respiratory chain complex III;GO:0016020//membrane;GO:0016021//integral component of membrane;GO:0019866//organelle inner membrane;GO…	GO:0003674//molecular_function;GO:0003824//catalytic activity;GO:0008121//ubiquinol-cytochrome-c reductase activity;GO:0009055//electron transfer activity;GO:0016491//oxidoreductase activity;GO:0016679//oxidoreductase activity, acting on diphenols and related substances as donors	GO:0006091//generation of precursor metabolites and energy;GO:0006119//oxidative phosphorylation;GO:0006122//mitochondrial electron transport, ubiquinol to cytochrome c;GO:0006139//nucleobase-containing compound metabolic process;GO:0006163//purine nucleotide metabolic process;GO:0006725//cellular aromatic compound metabolic process;GO:0006753//nucleoside phosphate metabolic process;GO:0006793//p…
MSTRG.635	1548	2025	1648	3749	3679	4719	810.38	887.59	887.64	1578.41	1612.02	1739.15	861.87	1643.19	0.93096	4.05374e-25	8.58251e-24	--	cytochrome c oxidase, subunit VIIa [Rhodotorula toruloides NP11]	-	-	-	-	-	-	-
EVM0007252	176	179	159	456	433	501	7.28	7.11	7.07	17.86	15.7	18.26	7.15333	17.2733	1.27186	4.53402e-25	9.57239e-24	faeB-1	XP_018274187.1 uncharacterized protein RHOBADRAFT_50647 [Rhodotorula graminis WP1]	-	-	-	-	-	-	-
EVM0004963	1567	1475	1453	2675	2888	3021	112.72	100.79	111.93	179.82	181.37	188.06	108.48	183.083	0.755071	4.67828e-25	9.84928e-24	--	XP_018271533.1 uncharacterized protein RHOBADRAFT_26816 [Rhodotorula graminis WP1]	-	-	-	-	-	-	-
EVM0000245	279	248	275	563	783	710	18.07	15.29	19.09	34.17	44.31	39.96	17.4833	39.48	1.17514	5.12234e-25	1.07541e-23	POLM	XP_018270241.1 uncharacterized protein RHOBADRAFT_54045 [Rhodotorula graminis WP1]	Genetic Information Processing	Replication and repair	ko03450//Non-homologous end-joining	K10981	-	GO:0003677//DNA binding;GO:0016779//nucleotidyltransferase activity;GO:0034061//DNA polymerase activity	-
EVM0000886	29	27	26	139	158	154	1.09	0.98	1.05	4.96	5.21	5.12	1.04	5.09667	2.29297	5.37259e-25	1.1248e-23	DPB2	XP_018267600.1 uncharacterized protein RHOBADRAFT_56587 [Rhodotorula graminis WP1]	Genetic Information Processing;Genetic Information Processing;Genetic Information Processing	Replication and repair;Replication and repair;Replication and repair	ko03420//Nucleotide excision repair;ko03030//DNA replication;ko03410//Base excision repair	K02325;K02325;K02325	GO:0000228//nuclear chromosome;GO:0000785//chromatin;GO:0005575//cellular_component;GO:0005622//intracellular anatomical structure;GO:0005634//nucleus;GO:0005654//nucleoplasm;GO:0005657//replication fork;GO:0005694//chromosome;GO:0005737//cytoplasm;GO:0008622//epsilon DNA polymerase complex;GO:0016604//nuclear body;GO:0031261//DNA replication preinitiation complex;GO:0031974//membrane-enclosed lu…	GO:0003674//molecular_function;GO:0003676//nucleic acid binding;GO:0003677//DNA binding;GO:0003690//double-stranded DNA binding;GO:0003697//single-stranded DNA binding;GO:0003824//catalytic activity;GO:0003887//DNA-directed DNA polymerase activity;GO:0005488//binding;GO:0005515//protein binding;GO:0016740//transferase activity;GO:0016772//transferase activity, transferring phosphorus-containing g…	GO:0000003//reproduction;GO:0000082//G1/S transition of mitotic cell cycle;GO:0000278//mitotic cell cycle;GO:0000731//DNA synthesis involved in DNA repair;GO:0003006//developmental process involved in reproduction;GO:0006139//nucleobase-containing compound metabolic process;GO:0006259//DNA metabolic process;GO:0006260//DNA replication;GO:0006261//DNA-dependent DNA replication;GO:0006270//DNA repl…
EVM0000878	35	14	13	169	169	226	2.26	0.86	0.9	10.22	9.53	12.67	1.34	10.8067	3.01162	6.35004e-25	1.32575e-23	ttuC'	ORY54883.1 putative Tartarate dehydrogenase [Leucosporidium creatinivorum]	-	-	-	-	GO:0005962//mitochondrial isocitrate dehydrogenase complex (NAD+);GO:0045243//cytosolic isocitrate dehydrogenase complex (NAD+)	GO:0003862//3-isopropylmalate dehydrogenase activity;GO:0004449//isocitrate dehydrogenase (NAD+) activity;GO:0004450//isocitrate dehydrogenase (NADP+) activity;GO:0009027//tartrate dehydrogenase activity;GO:0016616//oxidoreductase activity, acting on the CH-OH group of donors, NAD or NADP as acceptor	GO:0006099//tricarboxylic acid cycle;GO:0006102//isocitrate metabolic process;GO:0009098//leucine biosynthetic process;GO:0046395//carboxylic acid catabolic process
EVM0001873	7	10	1	120	101	161	0.45	0.61	0.07	7.16	5.61	8.9	0.376667	7.22333	4.2613	6.88844e-25	1.43417e-23	--	-	-	-	-	-	-	-	-
EVM0007341	151	241	265	30	35	29	7.01	10.72	13.21	1.32	1.42	1.18	10.3133	1.30667	-2.98055	7.80085e-25	1.61965e-23	--	XP_018270999.1 uncharacterized protein RHOBADRAFT_44468 [Rhodotorula graminis WP1]	-	-	-	-	-	GO:0005515//protein binding	-
EVM0006488	5831	6423	6510	2586	3291	2685	94.22	100.55	113.31	39.98	46.74	38.81	102.693	41.8433	-1.29527	8.84927e-25	1.83226e-23	SPAC4F10.09c	XP_018274003.1 uncharacterized protein RHOBADRAFT_47812 [Rhodotorula graminis WP1]	-	-	-	-	GO:0005575//cellular_component;GO:0005622//intracellular anatomical structure;GO:0005634//nucleus;GO:0005730//nucleolus;GO:0030684//preribosome;GO:0030686//90S preribosome;GO:0030687//preribosome, large subunit precursor;GO:0030689//Noc complex;GO:0030690//Noc1p-Noc2p complex;GO:0031974//membrane-enclosed lumen;GO:0031981//nuclear lumen;GO:0032991//protein-containing complex;GO:0043226//organelle…	GO:0000976//transcription cis-regulatory region binding;GO:0000977//RNA polymerase II transcription regulatory region sequence-specific DNA binding;GO:0000978//RNA polymerase II cis-regulatory region sequence-specific DNA binding;GO:0000981//DNA-binding transcription factor activity, RNA polymerase II-specific;GO:0000987//cis-regulatory region sequence-specific DNA binding;GO:0001067//transcripti…	GO:0000027//ribosomal large subunit assembly;GO:0006139//nucleobase-containing compound metabolic process;GO:0006351//transcription, DNA-templated;GO:0006355//regulation of transcription, DNA-templated;GO:0006357//regulation of transcription by RNA polymerase II;GO:0006366//transcription by RNA polymerase II;GO:0006725//cellular aromatic compound metabolic process;GO:0006807//nitrogen compound me…
EVM0005974	86	89	101	253	355	416	4.2	4.17	5.3	11.67	15.19	17.83	4.55667	14.8967	1.70894	9.2265e-25	1.90512e-23	--	XP_018270944.1 uncharacterized protein RHOBADRAFT_53824 [Rhodotorula graminis WP1]	-	-	-	-	-	-	-
MSTRG.6772	14	19	12	124	114	139	1.79	2.26	1.63	14.49	12.65	14.9	1.89333	14.0133	2.8878	1.31402e-24	2.7058e-23	--	-	-	-	-	-	-	-	-
EVM0003565	1445	1606	1392	626	585	608	46.16	49.42	47.82	19	16.39	17.21	47.8	17.5333	-1.44691	1.39823e-24	2.87133e-23	DBP9	TNY24405.1 P-loop containing nucleoside triphosphate hydrolase protein [Rhodotorula diobovata]	-	-	-	-	GO:0005575//cellular_component;GO:0005622//intracellular anatomical structure;GO:0005634//nucleus;GO:0005730//nucleolus;GO:0005737//cytoplasm;GO:0031974//membrane-enclosed lumen;GO:0031981//nuclear lumen;GO:0043226//organelle;GO:0043227//membrane-bounded organelle;GO:0043228//non-membrane-bounded organelle;GO:0043229//intracellular organelle;GO:0043231//intracellular membrane-bounded organelle;GO…	GO:0000166//nucleotide binding;GO:0003674//molecular_function;GO:0003676//nucleic acid binding;GO:0003677//DNA binding;GO:0003678//DNA helicase activity;GO:0003723//RNA binding;GO:0003724//RNA helicase activity;GO:0003729//mRNA binding;GO:0003824//catalytic activity;GO:0003916//DNA topoisomerase activity;GO:0003917//DNA topoisomerase type I (single strand cut, ATP-independent) activity;GO:0004386…	GO:0000463//maturation of LSU-rRNA from tricistronic rRNA transcript (SSU-rRNA, 5.8S rRNA, LSU-rRNA);GO:0000470//maturation of LSU-rRNA;GO:0006139//nucleobase-containing compound metabolic process;GO:0006265//DNA topological change;GO:0006268//DNA unwinding involved in DNA replication;GO:0006281//DNA repair;GO:0006310//DNA recombination;GO:0006364//rRNA processing;GO:0006396//RNA processing;GO:00…
EVM0002841	3357	4300	4310	8016	10294	7976	63.7	78.97	88.07	145.34	171.63	135.17	76.9133	150.713	0.970501	1.56581e-24	3.20671e-23	creB	GEM06878.1 ubiquitin carboxyl-terminal hydrolase 12/46 [Rhodotorula toruloides]	-	-	-	-	GO:0005575//cellular_component;GO:0005622//intracellular anatomical structure;GO:0005634//nucleus;GO:0005737//cytoplasm;GO:0005768//endosome;GO:0012505//endomembrane system;GO:0030428//cell septum;GO:0031410//cytoplasmic vesicle;GO:0031982//vesicle;GO:0036477//somatodendritic compartment;GO:0043025//neuronal cell body;GO:0043204//perikaryon;GO:0043226//organelle;GO:0043227//membrane-bounded organ…	GO:0003674//molecular_function;GO:0003824//catalytic activity;GO:0004843//thiol-dependent deubiquitinase;GO:0005102//signaling receptor binding;GO:0005488//binding;GO:0005515//protein binding;GO:0008233//peptidase activity;GO:0008234//cysteine-type peptidase activity;GO:0016787//hydrolase activity;GO:0019783//ubiquitin-like protein-specific protease activity;GO:0032183//SUMO binding;GO:0035254//g…	GO:0000578//embryonic axis specification;GO:0003002//regionalization;GO:0006355//regulation of transcription, DNA-templated;GO:0006464//cellular protein modification process;GO:0006508//proteolysis;GO:0006511//ubiquitin-dependent protein catabolic process;GO:0006807//nitrogen compound metabolic process;GO:0006810//transport;GO:0006897//endocytosis;GO:0007154//cell communication;GO:0007275//multic…
EVM0001842	214	230	254	544	623	531	3	3.12	3.83	7.29	7.67	6.66	3.31667	7.20667	1.1196	1.79587e-24	3.66788e-23	KIN7L	TNY18247.1 kinesin motor domain-containing protein [Rhodotorula diobovata]	-	-	-	-	GO:0000228//nuclear chromosome;GO:0000775//chromosome, centromeric region;GO:0000776//kinetochore;GO:0000779//condensed chromosome, centromeric region;GO:0000793//condensed chromosome;GO:0000794//condensed nuclear chromosome;GO:0000940//outer kinetochore;GO:0005575//cellular_component;GO:0005622//intracellular anatomical structure;GO:0005634//nucleus;GO:0005654//nucleoplasm;GO:0005694//chromosome…	GO:0000166//nucleotide binding;GO:0003674//molecular_function;GO:0003774//cytoskeletal motor activity;GO:0003777//microtubule motor activity;GO:0003824//catalytic activity;GO:0005488//binding;GO:0005515//protein binding;GO:0005524//ATP binding;GO:0008017//microtubule binding;GO:0008092//cytoskeletal protein binding;GO:0008134//transcription factor binding;GO:0008270//zinc ion binding;GO:0015631//…	GO:0000070//mitotic sister chromatid segregation;GO:0000075//cell cycle checkpoint signaling;GO:0000226//microtubule cytoskeleton organization;GO:0000278//mitotic cell cycle;GO:0000280//nuclear division;GO:0000819//sister chromatid segregation;GO:0001932//regulation of protein phosphorylation;GO:0001934//positive regulation of protein phosphorylation;GO:0002376//immune system process;GO:0002478//…
EVM0004880	10	8	16	101	120	126	0.23	0.18	0.39	2.19	2.39	2.55	0.266667	2.37667	3.15583	2.38337e-24	4.85459e-23	--	XP_018272440.1 uncharacterized protein RHOBADRAFT_42722 [Rhodotorula graminis WP1]	-	-	-	-	GO:0042470//melanosome	-	-
EVM0002297	7793	7966	7662	3848	4147	4049	461.99	450.58	487.07	214.3	214.96	209.27	466.547	212.843	-1.13223	2.51528e-24	5.10942e-23	--	XP_018268917.1 uncharacterized protein RHOBADRAFT_55540 [Rhodotorula graminis WP1]	-	-	-	-	-	GO:0003677//DNA binding;GO:0050524//coenzyme-B sulfoethylthiotransferase activity	GO:0015948//methanogenesis
EVM0007187	937	1059	955	322	448	350	56.5	60.91	61.75	18.23	23.62	18.39	59.72	20.08	-1.57245	2.80441e-24	5.68139e-23	SOU1	TNY23085.1 hypothetical protein DMC30DRAFT_79236 [Rhodotorula diobovata]	-	-	-	-	-	GO:0004316//3-oxoacyl-[acyl-carrier-protein] reductase (NADPH) activity;GO:0008667//2,3-dihydro-2,3-dihydroxybenzoate dehydrogenase activity;GO:0008678//2-deoxy-D-gluconate 3-dehydrogenase activity;GO:0016491//oxidoreductase activity;GO:0051287//NAD binding	GO:0000272//polysaccharide catabolic process;GO:0006633//fatty acid biosynthetic process
EVM0003074	751	812	791	1747	2075	1533	20.42	21.3	23.14	45.23	49.52	37.04	21.62	43.93	1.02284	2.86034e-24	5.77911e-23	mcm7	TNY23701.1 MCM2/3/5 family-domain-containing protein [Rhodotorula diobovata]	Cellular Processes;Cellular Processes;Genetic Information Processing	Cell growth and death;Cell growth and death;Replication and repair	ko04111//Cell cycle - yeast;ko04113//Meiosis - yeast;ko03030//DNA replication	K02210;K02210;K02210	GO:0000228//nuclear chromosome;GO:0000347//THO complex;GO:0000781//chromosome, telomeric region;GO:0000785//chromatin;GO:0005575//cellular_component;GO:0005622//intracellular anatomical structure;GO:0005634//nucleus;GO:0005654//nucleoplasm;GO:0005656//nuclear pre-replicative complex;GO:0005657//replication fork;GO:0005694//chromosome;GO:0005737//cytoplasm;GO:0005829//cytosol;GO:0031261//DNA repli…	GO:0000166//nucleotide binding;GO:0003674//molecular_function;GO:0003676//nucleic acid binding;GO:0003677//DNA binding;GO:0003678//DNA helicase activity;GO:0003682//chromatin binding;GO:0003688//DNA replication origin binding;GO:0003690//double-stranded DNA binding;GO:0003697//single-stranded DNA binding;GO:0003824//catalytic activity;GO:0004386//helicase activity;GO:0005488//binding;GO:0005524//…	GO:0000082//G1/S transition of mitotic cell cycle;GO:0000278//mitotic cell cycle;GO:0000724//double-strand break repair via homologous recombination;GO:0000725//recombinational repair;GO:0000727//double-strand break repair via break-induced replication;GO:0006139//nucleobase-containing compound metabolic process;GO:0006259//DNA metabolic process;GO:0006260//DNA replication;GO:0006261//DNA-depende…
EVM0000564	5091	6088	6706	11755	15800	12237	51.77	60.1	73.5	114.64	141.32	111.72	61.79	122.56	0.988043	2.92051e-24	5.88487e-23	FKS1	XP_018272971.1 glycosyltransferase family 48 protein [Rhodotorula graminis WP1]	Metabolism;Environmental Information Processing;Metabolism	Global and overview maps;Signal transduction;Carbohydrate metabolism	ko01100//Metabolic pathways;ko04011//MAPK signaling pathway - yeast;ko00500//Starch and sucrose metabolism	K00706;K00706;K00706	GO:0000148//1,3-beta-D-glucan synthase complex;GO:0005575//cellular_component;GO:0005622//intracellular anatomical structure;GO:0005737//cytoplasm;GO:0005739//mitochondrion;GO:0005886//plasma membrane;GO:0016020//membrane;GO:0016021//integral component of membrane;GO:0031224//intrinsic component of membrane;GO:0032991//protein-containing complex;GO:0043226//organelle;GO:0043227//membrane-bounded …	GO:0003674//molecular_function;GO:0003824//catalytic activity;GO:0003843//1,3-beta-D-glucan synthase activity;GO:0008194//UDP-glycosyltransferase activity;GO:0016740//transferase activity;GO:0016757//glycosyltransferase activity;GO:0016758//hexosyltransferase activity;GO:0035251//UDP-glucosyltransferase activity;GO:0046527//glucosyltransferase activity	GO:0000271//polysaccharide biosynthetic process;GO:0005975//carbohydrate metabolic process;GO:0005976//polysaccharide metabolic process;GO:0006073//cellular glucan metabolic process;GO:0006074//(1->3)-beta-D-glucan metabolic process;GO:0006075//(1->3)-beta-D-glucan biosynthetic process;GO:0008150//biological_process;GO:0008152//metabolic process;GO:0008360//regulation of cell shape;GO:0009058//bi…
EVM0005059	6419	6915	6598	3224	3694	3356	164.32	170.92	181.76	78.64	83.02	76.42	172.333	79.36	-1.11872	3.19102e-24	6.41275e-23	ADE1	XP_018268182.1 uncharacterized protein RHOBADRAFT_30158 [Rhodotorula graminis WP1]	Metabolism;Metabolism;Metabolism	Global and overview maps;Global and overview maps;Nucleotide metabolism	ko01100//Metabolic pathways;ko01110//Biosynthesis of secondary metabolites;ko00230//Purine metabolism	K11788;K11788;K11788	GO:0005575//cellular_component;GO:0005622//intracellular anatomical structure;GO:0005737//cytoplasm;GO:0005829//cytosol;GO:0005951//carbamoyl-phosphate synthase complex;GO:0009317//acetyl-CoA carboxylase complex	GO:0000166//nucleotide binding;GO:0003674//molecular_function;GO:0003824//catalytic activity;GO:0003989//acetyl-CoA carboxylase activity;GO:0004075//biotin carboxylase activity;GO:0004088//carbamoyl-phosphate synthase (glutamine-hydrolyzing) activity;GO:0004637//phosphoribosylamine-glycine ligase activity;GO:0004641//phosphoribosylformylglycinamidine cyclo-ligase activity;GO:0004642//phosphoribos…	GO:0001505//regulation of neurotransmitter levels;GO:0003360//brainstem development;GO:0006082//organic acid metabolic process;GO:0006139//nucleobase-containing compound metabolic process;GO:0006144//purine nucleobase metabolic process;GO:0006163//purine nucleotide metabolic process;GO:0006164//purine nucleotide biosynthetic process;GO:0006188//IMP biosynthetic process;GO:0006189//'de novo' IMP b…
EVM0006830	111	116	88	309	357	479	5.12	5.13	4.36	13.48	14.43	19.43	4.87	15.78	1.6961	3.75849e-24	7.53302e-23	pri1	TNY20898.1 hypothetical protein DMC30DRAFT_230113 [Rhodotorula diobovata]	Genetic Information Processing	Replication and repair	ko03030//DNA replication	K02684	GO:0000228//nuclear chromosome;GO:0000428//DNA-directed RNA polymerase complex;GO:0000785//chromatin;GO:0005575//cellular_component;GO:0005622//intracellular anatomical structure;GO:0005634//nucleus;GO:0005654//nucleoplasm;GO:0005657//replication fork;GO:0005658//alpha DNA polymerase:primase complex;GO:0005694//chromosome;GO:0005737//cytoplasm;GO:0030880//RNA polymerase complex;GO:0030894//replis…	GO:0000166//nucleotide binding;GO:0003674//molecular_function;GO:0003676//nucleic acid binding;GO:0003677//DNA binding;GO:0003697//single-stranded DNA binding;GO:0003824//catalytic activity;GO:0003887//DNA-directed DNA polymerase activity;GO:0003896//DNA primase activity;GO:0003899//DNA-directed 5'-3' RNA polymerase activity;GO:0005488//binding;GO:0005524//ATP binding;GO:0016740//transferase acti…	GO:0000082//G1/S transition of mitotic cell cycle;GO:0000278//mitotic cell cycle;GO:0000723//telomere maintenance;GO:0006139//nucleobase-containing compound metabolic process;GO:0006259//DNA metabolic process;GO:0006260//DNA replication;GO:0006261//DNA-dependent DNA replication;GO:0006269//DNA replication, synthesis of RNA primer;GO:0006270//DNA replication initiation;GO:0006271//DNA strand elong…
EVM0000166	5215	5435	5102	2495	2715	2453	211.26	211.47	222.07	95.7	96.39	87.61	214.933	93.2333	-1.20497	4.05142e-24	8.09853e-23	SPBC15C4.04c	XP_018269215.1 uncharacterized protein RHOBADRAFT_48819 [Rhodotorula graminis WP1]	-	-	-	-	GO:0005575//cellular_component;GO:0005886//plasma membrane;GO:0005887//integral component of plasma membrane;GO:0016020//membrane;GO:0016021//integral component of membrane;GO:0031224//intrinsic component of membrane;GO:0031226//intrinsic component of plasma membrane;GO:0071944//cell periphery	GO:0003674//molecular_function;GO:0005215//transporter activity;GO:0005342//organic acid transmembrane transporter activity;GO:0008509//anion transmembrane transporter activity;GO:0008514//organic anion transmembrane transporter activity;GO:0015075//ion transmembrane transporter activity;GO:0015171//amino acid transmembrane transporter activity;GO:0015179//L-amino acid transmembrane transporter a…	GO:0003333//amino acid transmembrane transport;GO:0006810//transport;GO:0006811//ion transport;GO:0006820//anion transport;GO:0006865//amino acid transport;GO:0008150//biological_process;GO:0015711//organic anion transport;GO:0015807//L-amino acid transport;GO:0015849//organic acid transport;GO:0034220//ion transmembrane transport;GO:0046942//carboxylic acid transport;GO:0051179//localization;GO:…
EVM0006483	49964	50744	53660	23421	28829	25601	945	928.91	1092.96	423.29	479.11	432.47	988.957	444.957	-1.15224	4.66108e-24	9.29249e-23	egt-1	XP_018269053.1 uncharacterized protein RHOBADRAFT_29220 [Rhodotorula graminis WP1]	Metabolism;Metabolism	Global and overview maps;Amino acid metabolism	ko01100//Metabolic pathways;ko00340//Histidine metabolism	K20246;K20246	-	GO:0030745//dimethylhistidine N-methyltransferase activity	GO:0052699//ergothioneine biosynthetic process
EVM0002684	9	12	8	117	94	142	2.47	2.93	2.3	27.72	22	30.2	2.56667	26.64	3.37563	4.70392e-24	9.34742e-23	--	-	-	-	-	-	-	-	-
EVM0000625	1987	2091	1984	929	959	1002	60.39	61.26	64.86	26.85	25.58	27.01	62.17	26.48	-1.23132	4.71351e-24	9.34742e-23	Ppan	XP_018268770.1 uncharacterized protein RHOBADRAFT_46316 [Rhodotorula graminis WP1]	-	-	-	-	GO:0005575//cellular_component;GO:0005622//intracellular anatomical structure;GO:0005634//nucleus;GO:0005730//nucleolus;GO:0016021//integral component of membrane;GO:0030684//preribosome;GO:0030687//preribosome, large subunit precursor;GO:0031974//membrane-enclosed lumen;GO:0031981//nuclear lumen;GO:0032991//protein-containing complex;GO:0043226//organelle;GO:0043227//membrane-bounded organelle;G…	GO:0003674//molecular_function;GO:0003676//nucleic acid binding;GO:0003723//RNA binding;GO:0004930//G protein-coupled receptor activity;GO:0005488//binding;GO:0019843//rRNA binding;GO:0097159//organic cyclic compound binding;GO:1901363//heterocyclic compound binding	GO:0000027//ribosomal large subunit assembly;GO:0001558//regulation of cell growth;GO:0001560//regulation of cell growth by extracellular stimulus;GO:0006364//rRNA processing;GO:0006996//organelle organization;GO:0007154//cell communication;GO:0007186//G protein-coupled receptor signaling pathway;GO:0008150//biological_process;GO:0009605//response to external stimulus;GO:0009987//cellular process…
EVM0001491	1838	2113	2040	866	1039	932	19.46	21.71	23.28	8.79	9.67	8.86	21.4833	9.10667	-1.23822	5.64417e-24	1.11636e-22	rrn3	TNY19533.1 RNA polymerase I-specific transcription initiation factor RRN3-domain-containing protein [Rhodotorula diobovata]	-	-	-	-	GO:0000120//RNA polymerase I transcription regulator complex;GO:0005575//cellular_component;GO:0005622//intracellular anatomical structure;GO:0005634//nucleus;GO:0005654//nucleoplasm;GO:0005667//transcription regulator complex;GO:0005730//nucleolus;GO:0031974//membrane-enclosed lumen;GO:0031981//nuclear lumen;GO:0032991//protein-containing complex;GO:0043226//organelle;GO:0043227//membrane-bounde…	GO:0000182//rDNA binding;GO:0000976//transcription cis-regulatory region binding;GO:0001042//RNA polymerase I core binding;GO:0001046//core promoter sequence-specific DNA binding;GO:0001067//transcription regulatory region nucleic acid binding;GO:0001163//RNA polymerase I transcription regulatory region sequence-specific DNA binding;GO:0001164//RNA polymerase I core promoter sequence-specific DNA…	GO:0001188//RNA polymerase I preinitiation complex assembly;GO:0001701//in utero embryonic development;GO:0006139//nucleobase-containing compound metabolic process;GO:0006351//transcription, DNA-templated;GO:0006352//DNA-templated transcription, initiation;GO:0006355//regulation of transcription, DNA-templated;GO:0006356//regulation of transcription by RNA polymerase I;GO:0006360//transcription b…
EVM0005440	853	956	770	1748	1734	1963	60.62	64.55	58.6	116.12	107.58	120.78	61.2567	114.827	0.906519	6.34276e-24	1.25124e-22	DNAJB4	XP_018270102.1 uncharacterized protein RHOBADRAFT_66701 [Rhodotorula graminis WP1]	-	-	-	-	GO:0005575//cellular_component;GO:0005622//intracellular anatomical structure;GO:0005634//nucleus;GO:0005737//cytoplasm;GO:0005829//cytosol;GO:0005840//ribosome;GO:0015935//small ribosomal subunit;GO:0022626//cytosolic ribosome;GO:0022627//cytosolic small ribosomal subunit;GO:0032991//protein-containing complex;GO:0043226//organelle;GO:0043227//membrane-bounded organelle;GO:0043228//non-membrane-…	GO:0003674//molecular_function;GO:0003676//nucleic acid binding;GO:0003677//DNA binding;GO:0005488//binding;GO:0005515//protein binding;GO:0030544//Hsp70 protein binding;GO:0031072//heat shock protein binding;GO:0051082//unfolded protein binding;GO:0051787//misfolded protein binding;GO:0097159//organic cyclic compound binding;GO:1901363//heterocyclic compound binding	GO:0002181//cytoplasmic translation;GO:0002183//cytoplasmic translational initiation;GO:0006403//RNA localization;GO:0006404//RNA import into nucleus;GO:0006412//translation;GO:0006413//translational initiation;GO:0006457//protein folding;GO:0006508//proteolysis;GO:0006511//ubiquitin-dependent protein catabolic process;GO:0006515//protein quality control for misfolded or incompletely synthesized …
EVM0001691	141	128	133	351	390	353	3.02	2.65	3.07	7.18	7.34	6.75	2.91333	7.09	1.28311	1.31283e-23	2.58304e-22	--	XP_018269974.1 uncharacterized protein RHOBADRAFT_54510 [Rhodotorula graminis WP1]	-	-	-	-	-	GO:0005515//protein binding	-
EVM0000473	31	43	46	153	200	186	1.4	1.86	2.23	6.54	7.92	7.39	1.83	7.28333	1.99276	1.58091e-23	3.10238e-22	--	XP_018269069.1 uncharacterized protein RHOBADRAFT_55261 [Rhodotorula graminis WP1]	-	-	-	-	-	-	-
EVM0005966	2214	2193	2214	914	1145	1074	195.35	182.76	208.83	74.85	88.02	81.23	195.647	81.3667	-1.26574	2.16429e-23	4.23615e-22	--	XP_018272195.1 uncharacterized protein RHOBADRAFT_52192 [Rhodotorula graminis WP1]	-	-	-	-	GO:0000407//phagophore assembly site;GO:0005575//cellular_component;GO:0005622//intracellular anatomical structure;GO:0005634//nucleus;GO:0005737//cytoplasm;GO:0005773//vacuole;GO:0005776//autophagosome;GO:0005783//endoplasmic reticulum;GO:0005789//endoplasmic reticulum membrane;GO:0005829//cytosol;GO:0012505//endomembrane system;GO:0016020//membrane;GO:0031410//cytoplasmic vesicle;GO:0031982//ve…	GO:0003674//molecular_function;GO:0005488//binding;GO:0005515//protein binding;GO:0019899//enzyme binding;GO:0019900//kinase binding;GO:0019901//protein kinase binding;GO:0019904//protein domain specific binding;GO:0042802//identical protein binding;GO:0044877//protein-containing complex binding;GO:0046983//protein dimerization activity	GO:0000003//reproduction;GO:0000045//autophagosome assembly;GO:0002165//instar larval or pupal development;GO:0006810//transport;GO:0006914//autophagy;GO:0006996//organelle organization;GO:0007033//vacuole organization;GO:0007049//cell cycle;GO:0007275//multicellular organism development;GO:0007552//metamorphosis;GO:0008104//protein localization;GO:0008150//biological_process;GO:0008152//metaboli…
EVM0007500	51	42	86	284	351	253	0.54	0.43	0.97	2.86	3.24	2.38	0.646667	2.82667	2.12801	2.22062e-23	4.33511e-22	--	TNY23543.1 hypothetical protein DMC30DRAFT_389305 [Rhodotorula diobovata]	-	-	-	-	-	-	-
EVM0005011	1348	1617	1575	440	683	585	25.77	29.92	32.43	8.04	11.47	9.99	29.3733	9.83333	-1.57875	2.55105e-23	4.96728e-22	nop14	XP_018272842.1 uncharacterized protein RHOBADRAFT_51784 [Rhodotorula graminis WP1]	-	-	-	-	GO:0005575//cellular_component;GO:0005622//intracellular anatomical structure;GO:0005634//nucleus;GO:0005654//nucleoplasm;GO:0005730//nucleolus;GO:0005737//cytoplasm;GO:0005739//mitochondrion;GO:0030684//preribosome;GO:0030686//90S preribosome;GO:0030688//preribosome, small subunit precursor;GO:0030689//Noc complex;GO:0030692//Noc4p-Nop14p complex;GO:0031974//membrane-enclosed lumen;GO:0031981//n…	GO:0003674//molecular_function;GO:0003676//nucleic acid binding;GO:0003723//RNA binding;GO:0005488//binding;GO:0005515//protein binding;GO:0019899//enzyme binding;GO:0030515//snoRNA binding;GO:0097159//organic cyclic compound binding;GO:1901363//heterocyclic compound binding	GO:0000447//endonucleolytic cleavage in ITS1 to separate SSU-rRNA from 5.8S rRNA and LSU-rRNA from tricistronic rRNA transcript (SSU-rRNA, 5.8S rRNA, LSU-rRNA);GO:0000460//maturation of 5.8S rRNA;GO:0000462//maturation of SSU-rRNA from tricistronic rRNA transcript (SSU-rRNA, 5.8S rRNA, LSU-rRNA);GO:0000466//maturation of 5.8S rRNA from tricistronic rRNA transcript (SSU-rRNA, 5.8S rRNA, LSU-rRNA);…
EVM0004809	2120	2456	2595	1027	1161	1005	31.39	35.25	41.4	14.56	15.11	13.32	36.0133	14.33	-1.32949	3.34888e-23	6.50393e-22	RRP12	XP_018268753.1 uncharacterized protein RHOBADRAFT_39312 [Rhodotorula graminis WP1]	-	-	-	-	GO:0005575//cellular_component;GO:0005622//intracellular anatomical structure;GO:0005634//nucleus;GO:0005635//nuclear envelope;GO:0005730//nucleolus;GO:0005737//cytoplasm;GO:0005815//microtubule organizing center;GO:0005816//spindle pole body;GO:0005840//ribosome;GO:0005856//cytoskeleton;GO:0012505//endomembrane system;GO:0015630//microtubule cytoskeleton;GO:0016020//membrane;GO:0016021//integral…	GO:0003674//molecular_function;GO:0003676//nucleic acid binding;GO:0003723//RNA binding;GO:0003729//mRNA binding;GO:0005488//binding;GO:0097159//organic cyclic compound binding;GO:1901363//heterocyclic compound binding	GO:0000462//maturation of SSU-rRNA from tricistronic rRNA transcript (SSU-rRNA, 5.8S rRNA, LSU-rRNA);GO:0006139//nucleobase-containing compound metabolic process;GO:0006364//rRNA processing;GO:0006396//RNA processing;GO:0006725//cellular aromatic compound metabolic process;GO:0006807//nitrogen compound metabolic process;GO:0008150//biological_process;GO:0008152//metabolic process;GO:0009987//cell…
EVM0002398	7536	7982	7998	12326	14322	12698	152.05	155.8	173.76	237.52	253.87	228.65	160.537	240.013	0.580212	4.31346e-23	8.35565e-22	exgD	XP_018268946.1 glycoside hydrolase family 5 protein [Rhodotorula graminis WP1]	Metabolism;Metabolism	Global and overview maps;Carbohydrate metabolism	ko01100//Metabolic pathways;ko00500//Starch and sucrose metabolism	K01210;K01210	GO:0005575//cellular_component	GO:0003674//molecular_function;GO:0004553//hydrolase activity, hydrolyzing O-glycosyl compounds	GO:0008150//biological_process;GO:0071704//organic substance metabolic process
EVM0002169	5	6	2	97	102	102	0.27	0.31	0.12	4.98	4.86	4.86	0.233333	4.9	4.39232	5.68618e-23	1.09865e-21	--	XP_018267775.1 uncharacterized protein RHOBADRAFT_47430 [Rhodotorula graminis WP1]	-	-	-	-	-	-	-
EVM0003728	79	99	100	296	315	262	1.45	1.76	1.98	5.21	5.1	4.31	1.73	4.87333	1.49414	1.01759e-22	1.96107e-21	klp5	TNY20610.1 P-loop containing nucleoside triphosphate hydrolase protein [Rhodotorula diobovata]	-	-	-	-	GO:0000775//chromosome, centromeric region;GO:0000776//kinetochore;GO:0005575//cellular_component;GO:0005622//intracellular anatomical structure;GO:0005634//nucleus;GO:0005694//chromosome;GO:0005737//cytoplasm;GO:0005819//spindle;GO:0005828//kinetochore microtubule;GO:0005856//cytoskeleton;GO:0005871//kinesin complex;GO:0005874//microtubule;GO:0005875//microtubule associated complex;GO:0005876//s…	GO:0000166//nucleotide binding;GO:0003674//molecular_function;GO:0003774//cytoskeletal motor activity;GO:0003777//microtubule motor activity;GO:0003824//catalytic activity;GO:0005488//binding;GO:0005515//protein binding;GO:0005524//ATP binding;GO:0008017//microtubule binding;GO:0008092//cytoskeletal protein binding;GO:0008574//plus-end-directed microtubule motor activity;GO:0015631//tubulin bindi…	GO:0000003//reproduction;GO:0000070//mitotic sister chromatid segregation;GO:0000132//establishment of mitotic spindle orientation;GO:0000212//meiotic spindle organization;GO:0000226//microtubule cytoskeleton organization;GO:0000278//mitotic cell cycle;GO:0000280//nuclear division;GO:0000819//sister chromatid segregation;GO:0000910//cytokinesis;GO:0006810//transport;GO:0006928//movement of cell o…
EVM0000441	927	1145	1134	380	497	415	22.96	27.39	30.23	8.97	10.81	9.15	26.86	9.64333	-1.47786	1.18435e-22	2.27662e-21	--	XP_018270047.1 uncharacterized protein RHOBADRAFT_54574 [Rhodotorula graminis WP1]	-	-	-	-	-	GO:0005515//protein binding	-
EVM0003900	6257	7204	7381	3072	3649	3017	86.44	96.5	109.87	40.64	44.32	37.34	97.6033	40.7667	-1.25954	1.25826e-22	2.41252e-21	ade3	XP_018271091.1 uncharacterized protein RHOBADRAFT_53942 [Rhodotorula graminis WP1]	Metabolism;Metabolism;Metabolism	Global and overview maps;Global and overview maps;Nucleotide metabolism	ko01100//Metabolic pathways;ko01110//Biosynthesis of secondary metabolites;ko00230//Purine metabolism	K01952;K01952;K01952	GO:0005575//cellular_component;GO:0005622//intracellular anatomical structure;GO:0005737//cytoplasm	GO:0000166//nucleotide binding;GO:0003674//molecular_function;GO:0003824//catalytic activity;GO:0004642//phosphoribosylformylglycinamidine synthase activity;GO:0005488//binding;GO:0005524//ATP binding;GO:0016874//ligase activity;GO:0016879//ligase activity, forming carbon-nitrogen bonds;GO:0016884//carbon-nitrogen ligase activity, with glutamine as amido-N-donor;GO:0017076//purine nucleotide bind…	GO:0006082//organic acid metabolic process;GO:0006139//nucleobase-containing compound metabolic process;GO:0006163//purine nucleotide metabolic process;GO:0006164//purine nucleotide biosynthetic process;GO:0006188//IMP biosynthetic process;GO:0006189//'de novo' IMP biosynthetic process;GO:0006520//cellular amino acid metabolic process;GO:0006541//glutamine metabolic process;GO:0006725//cellular a…
EVM0007034	19842	20042	16461	37977	36459	41149	1415.71	1358.66	1257.78	2532.73	2271.23	2541.64	1344.05	2448.53	0.865331	1.53817e-22	2.94169e-21	aac	XP_018273955.1 uncharacterized protein RHOBADRAFT_10501 [Rhodotorula graminis WP1]	-	-	-	-	GO:0005575//cellular_component;GO:0005622//intracellular anatomical structure;GO:0005737//cytoplasm;GO:0005739//mitochondrion;GO:0005740//mitochondrial envelope;GO:0005743//mitochondrial inner membrane;GO:0005783//endoplasmic reticulum;GO:0005789//endoplasmic reticulum membrane;GO:0012505//endomembrane system;GO:0016020//membrane;GO:0016021//integral component of membrane;GO:0019866//organelle in…	GO:0000295//adenine nucleotide transmembrane transporter activity;GO:0003674//molecular_function;GO:0005215//transporter activity;GO:0005346//purine ribonucleotide transmembrane transporter activity;GO:0005347//ATP transmembrane transporter activity;GO:0005471//ATP:ADP antiporter activity;GO:0008509//anion transmembrane transporter activity;GO:0008514//organic anion transmembrane transporter acti…	GO:0000003//reproduction;GO:0003006//developmental process involved in reproduction;GO:0006810//transport;GO:0006811//ion transport;GO:0006820//anion transport;GO:0006839//mitochondrial transport;GO:0006855//xenobiotic transmembrane transport;GO:0006862//nucleotide transport;GO:0006996//organelle organization;GO:0007005//mitochondrion organization;GO:0007006//mitochondrial membrane organization;G…
EVM0005147	1578	1415	1500	551	572	691	59.78	51.53	61.07	19.79	19	23.11	57.46	20.6333	-1.47758	1.70041e-22	3.24373e-21	LIP1	XP_018268540.1 uncharacterized protein RHOBADRAFT_18138 [Rhodotorula graminis WP1]	-	-	-	-	-	GO:0003674//molecular_function;GO:0003824//catalytic activity;GO:0016787//hydrolase activity	-
EVM0002805	76	64	89	224	271	278	2.82	2.29	3.55	7.89	8.83	9.13	2.88667	8.61667	1.57773	1.73552e-22	3.30232e-21	WRAP73	XP_018270139.1 uncharacterized protein RHOBADRAFT_54651 [Rhodotorula graminis WP1]	-	-	-	-	GO:0005575//cellular_component;GO:0005622//intracellular anatomical structure;GO:0005634//nucleus;GO:0005737//cytoplasm;GO:0005813//centrosome;GO:0005814//centriole;GO:0005815//microtubule organizing center;GO:0005816//spindle pole body;GO:0005819//spindle;GO:0005856//cytoskeleton;GO:0005929//cilium;GO:0015630//microtubule cytoskeleton;GO:0032991//protein-containing complex;GO:0033588//elongator …	GO:0005515//protein binding	GO:0000070//mitotic sister chromatid segregation;GO:0000226//microtubule cytoskeleton organization;GO:0000278//mitotic cell cycle;GO:0000280//nuclear division;GO:0000819//sister chromatid segregation;GO:0002098//tRNA wobble uridine modification;GO:0006996//organelle organization;GO:0007010//cytoskeleton organization;GO:0007017//microtubule-based process;GO:0007049//cell cycle;GO:0007051//spindle …
EVM0004697	962	1018	1005	397	482	396	44.77	45.4	50.22	17.45	19.64	16.19	46.7967	17.76	-1.39777	1.76143e-22	3.34315e-21	--	XP_018272101.1 uncharacterized protein RHOBADRAFT_53050 [Rhodotorula graminis WP1]	-	-	-	-	GO:0005575//cellular_component;GO:0005622//intracellular anatomical structure;GO:0005737//cytoplasm;GO:0005773//vacuole;GO:0012506//vesicle membrane;GO:0016020//membrane;GO:0019898//extrinsic component of membrane;GO:0030659//cytoplasmic vesicle membrane;GO:0031090//organelle membrane;GO:0031410//cytoplasmic vesicle;GO:0031982//vesicle;GO:0032991//protein-containing complex;GO:0034657//GID comple…	GO:0003674//molecular_function;GO:0003824//catalytic activity;GO:0004842//ubiquitin-protein transferase activity;GO:0016740//transferase activity;GO:0019787//ubiquitin-like protein transferase activity;GO:0061630//ubiquitin protein ligase activity;GO:0061659//ubiquitin-like protein ligase activity;GO:0140096//catalytic activity, acting on a protein	GO:0006109//regulation of carbohydrate metabolic process;GO:0006111//regulation of gluconeogenesis;GO:0006464//cellular protein modification process;GO:0006508//proteolysis;GO:0006511//ubiquitin-dependent protein catabolic process;GO:0006605//protein targeting;GO:0006623//protein targeting to vacuole;GO:0006807//nitrogen compound metabolic process;GO:0006810//transport;GO:0006886//intracellular p…
EVM0000565	108	151	114	367	342	464	9.78	12.9	11.03	30.8	26.96	35.95	11.2367	31.2367	1.47503	3.51769e-22	6.65969e-21	gar1	XP_018271621.1 uncharacterized protein RHOBADRAFT_14292 [Rhodotorula graminis WP1]	Metabolism;Metabolism	Global and overview maps;Lipid metabolism	ko01100//Metabolic pathways;ko00561//Glycerolipid metabolism	K18097;K18097	-	GO:0047834//D-threo-aldose 1-dehydrogenase activity	-
EVM0004742	1033	1168	1031	420	529	467	59.24	63.95	63.41	22.64	26.53	23.37	62.2	24.18	-1.3631	3.79216e-22	7.16127e-21	BYSL	TNY23439.1 Bystin-domain-containing protein [Rhodotorula diobovata]	-	-	-	-	GO:0005575//cellular_component;GO:0005622//intracellular anatomical structure;GO:0005634//nucleus;GO:0005654//nucleoplasm;GO:0005730//nucleolus;GO:0005737//cytoplasm;GO:0005829//cytosol;GO:0005856//cytoskeleton;GO:0005874//microtubule;GO:0005881//cytoplasmic microtubule;GO:0015630//microtubule cytoskeleton;GO:0030684//preribosome;GO:0030686//90S preribosome;GO:0030688//preribosome, small subunit …	GO:0003674//molecular_function;GO:0003676//nucleic acid binding;GO:0003723//RNA binding;GO:0005488//binding;GO:0030515//snoRNA binding;GO:0097159//organic cyclic compound binding;GO:1901363//heterocyclic compound binding	GO:0000003//reproduction;GO:0000447//endonucleolytic cleavage in ITS1 to separate SSU-rRNA from 5.8S rRNA and LSU-rRNA from tricistronic rRNA transcript (SSU-rRNA, 5.8S rRNA, LSU-rRNA);GO:0000460//maturation of 5.8S rRNA;GO:0000462//maturation of SSU-rRNA from tricistronic rRNA transcript (SSU-rRNA, 5.8S rRNA, LSU-rRNA);GO:0000466//maturation of 5.8S rRNA from tricistronic rRNA transcript (SSU-rR…
EVM0006315	568	526	456	167	159	178	19.19	17.11	16.57	5.36	4.71	5.32	17.6233	5.13	-1.78046	5.07043e-22	9.55121e-21	cao1	XP_018268546.1 uncharacterized protein RHOBADRAFT_39067 [Rhodotorula graminis WP1]	Metabolism;Metabolism;Metabolism;Metabolism;Metabolism;Metabolism	Global and overview maps;Global and overview maps;Amino acid metabolism;Metabolism of other amino acids;Amino acid metabolism;Amino acid metabolism	ko01100//Metabolic pathways;ko01110//Biosynthesis of secondary metabolites;ko00260//Glycine, serine and threonine metabolism;ko00410//beta-Alanine metabolism;ko00350//Tyrosine metabolism;ko00360//Phenylalanine metabolism	K00276;K00276;K00276;K00276;K00276;K00276	-	GO:0005507//copper ion binding;GO:0008131//primary amine oxidase activity;GO:0048038//quinone binding	GO:0009308//amine metabolic process
EVM0003416	236	344	334	726	879	707	3.59	5.07	5.48	10.57	11.76	9.63	4.71333	10.6533	1.17649	5.28198e-22	9.92484e-21	--	XP_018274589.1 uncharacterized protein RHOBADRAFT_50996 [Rhodotorula graminis WP1]	-	-	-	-	-	GO:0008270//zinc ion binding;GO:0043565//sequence-specific DNA binding	GO:0006355//regulation of transcription, DNA-templated
EVM0004736	2140	2108	1832	789	676	847	189.77	176.53	173.67	64.93	52.23	64.37	179.99	60.51	-1.57267	5.85361e-22	1.09715e-20	gar2	TNY19077.1 hypothetical protein DMC30DRAFT_379509 [Rhodotorula diobovata]	-	-	-	-	GO:0001651//dense fibrillar component;GO:0005575//cellular_component;GO:0005622//intracellular anatomical structure;GO:0005634//nucleus;GO:0005635//nuclear envelope;GO:0005730//nucleolus;GO:0005732//sno(s)RNA-containing ribonucleoprotein complex;GO:0005737//cytoplasm;GO:0005739//mitochondrion;GO:0012505//endomembrane system;GO:0031967//organelle envelope;GO:0031974//membrane-enclosed lumen;GO:003…	GO:0003674//molecular_function;GO:0003676//nucleic acid binding;GO:0003677//DNA binding;GO:0003697//single-stranded DNA binding;GO:0003723//RNA binding;GO:0003729//mRNA binding;GO:0005048//signal sequence binding;GO:0005488//binding;GO:0008139//nuclear localization sequence binding;GO:0033218//amide binding;GO:0042162//telomeric DNA binding;GO:0042277//peptide binding;GO:0043047//single-stranded …	GO:0000028//ribosomal small subunit assembly;GO:0006139//nucleobase-containing compound metabolic process;GO:0006364//rRNA processing;GO:0006396//RNA processing;GO:0006725//cellular aromatic compound metabolic process;GO:0006807//nitrogen compound metabolic process;GO:0006996//organelle organization;GO:0008150//biological_process;GO:0008152//metabolic process;GO:0008380//RNA splicing;GO:0009987//…
EVM0006963	224	205	223	37	48	60	24.59	21.1	26.11	3.74	4.58	5.58	23.9333	4.63333	-2.3689	6.49805e-22	1.21491e-20	ataS	XP_018272540.1 uncharacterized protein RHOBADRAFT_42832 [Rhodotorula graminis WP1]	-	-	-	-	-	GO:0003674//molecular_function;GO:0003824//catalytic activity;GO:0008168//methyltransferase activity;GO:0008171//O-methyltransferase activity;GO:0008757//S-adenosylmethionine-dependent methyltransferase activity;GO:0016740//transferase activity;GO:0016741//transferase activity, transferring one-carbon groups;GO:0046406//magnesium protoporphyrin IX methyltransferase activity	GO:0006412//translation;GO:0008150//biological_process;GO:0008152//metabolic process;GO:0008299//isoprenoid biosynthetic process;GO:0009102//biotin biosynthetic process;GO:0009234//menaquinone biosynthetic process;GO:0015995//chlorophyll biosynthetic process;GO:0018364//peptidyl-glutamine methylation;GO:0032259//methylation
EVM0004453	1215	1380	1257	558	633	544	38.6	42.24	42.95	16.85	17.64	15.32	41.2633	16.6033	-1.31339	6.73382e-22	1.25586e-20	--	XP_018269930.1 uncharacterized protein RHOBADRAFT_54472 [Rhodotorula graminis WP1]	-	-	-	-	-	GO:0005515//protein binding	-
EVM0004501	83	86	82	256	288	236	2.37	2.37	2.52	6.97	7.23	5.99	2.42	6.73	1.4756	6.82204e-22	1.26917e-20	--	XP_018272573.1 uncharacterized protein RHOBADRAFT_52522 [Rhodotorula graminis WP1]	-	-	-	-	GO:0042729//DASH complex;GO:0072686//mitotic spindle	-	GO:0008608//attachment of spindle microtubules to kinetochore
EVM0006346	179	238	182	533	633	472	14.75	18.57	16.05	40.87	45.49	33.46	16.4567	39.94	1.27916	6.92269e-22	1.28471e-20	--	XP_018270014.1 uncharacterized protein RHOBADRAFT_37839 [Rhodotorula graminis WP1]	-	-	-	-	-	-	-
EVM0003632	286	323	305	80	83	106	17.93	19.29	20.49	4.7	4.55	5.78	19.2367	5.01	-1.94098	7.13551e-22	1.32095e-20	--	TNY23873.1 hypothetical protein DMC30DRAFT_413786 [Rhodotorula diobovata]	-	-	-	-	-	-	-
EVM0004165	618	781	771	233	314	278	19.39	23.61	26.01	6.95	8.64	7.73	23.0033	7.77333	-1.56524	8.04429e-22	1.48552e-20	--	XP_018270460.1 uncharacterized protein RHOBADRAFT_44901 [Rhodotorula graminis WP1]	-	-	-	-	-	GO:0005524//ATP binding;GO:0008017//microtubule binding	GO:0007059//chromosome segregation;GO:0030261//chromosome condensation;GO:0031122//cytoplasmic microtubule organization
EVM0004079	825	884	889	1432	1573	1539	59.1	60.16	68.21	95.88	98.39	95.43	62.49	96.5667	0.6279	8.39836e-22	1.54711e-20	HMGCL	XP_018272204.1 uncharacterized protein RHOBADRAFT_34767 [Rhodotorula graminis WP1]	Metabolism;Metabolism;Cellular Processes;Metabolism;Metabolism	Global and overview maps;Global and overview maps;Transport and catabolism;Amino acid metabolism;Carbohydrate metabolism	ko01100//Metabolic pathways;ko01110//Biosynthesis of secondary metabolites;ko04146//Peroxisome;ko00280//Valine, leucine and isoleucine degradation;ko00650//Butanoate metabolism	K01640;K01640;K01640;K01640;K01640	GO:0005575//cellular_component;GO:0005622//intracellular anatomical structure;GO:0005737//cytoplasm;GO:0005739//mitochondrion;GO:0005759//mitochondrial matrix;GO:0005777//peroxisome;GO:0005829//cytosol;GO:0031974//membrane-enclosed lumen;GO:0042579//microbody;GO:0043226//organelle;GO:0043227//membrane-bounded organelle;GO:0043229//intracellular organelle;GO:0043231//intracellular membrane-bounded…	GO:0003674//molecular_function;GO:0003746//translation elongation factor activity;GO:0003824//catalytic activity;GO:0003852//2-isopropylmalate synthase activity;GO:0004410//homocitrate synthase activity;GO:0004419//hydroxymethylglutaryl-CoA lyase activity;GO:0004736//pyruvate carboxylase activity;GO:0005488//binding;GO:0008701//4-hydroxy-2-oxovalerate aldolase activity;GO:0016829//lyase activity;…	GO:0001514//selenocysteine incorporation;GO:0006082//organic acid metabolic process;GO:0006091//generation of precursor metabolites and energy;GO:0006094//gluconeogenesis;GO:0006414//translational elongation;GO:0006520//cellular amino acid metabolic process;GO:0006551//leucine metabolic process;GO:0006807//nitrogen compound metabolic process;GO:0008150//biological_process;GO:0008152//metabolic pr…
MSTRG.1381	89	95	70	268	255	316	8.45	8.5	7.1	23.55	21.07	25.61	8.01667	23.41	1.54605	8.79196e-22	1.61566e-20	--	uncharacterized protein RHOBADRAFT_44041 [Rhodotorula graminis WP1]	-	-	-	-	-	-	-
EVM0007026	103	127	128	362	425	304	2.83	3.37	3.79	9.47	10.25	7.42	3.33	9.04667	1.44186	8.97092e-22	1.64452e-20	--	XP_018272562.1 uncharacterized protein RHOBADRAFT_52509 [Rhodotorula graminis WP1]	Genetic Information Processing	Replication and repair	ko03440//Homologous recombination	K10882	-	GO:0003677//DNA binding;GO:0004518//nuclease activity	-
EVM0001009	18411	20728	19731	10262	11498	11120	1012.68	1089.45	1164.27	531.21	553.26	534.61	1088.8	539.693	-1.01253	9.6429e-22	1.76341e-20	--	XP_018272382.1 uncharacterized protein RHOBADRAFT_66196 [Rhodotorula graminis WP1]	-	-	-	-	GO:0005737//cytoplasm	GO:0046983//protein dimerization activity	GO:0043093//FtsZ-dependent cytokinesis;GO:0090529//cell septum assembly
EVM0003122	3914	4424	4839	8025	10923	8344	36.19	39.72	48.23	71.19	88.84	69.31	41.38	76.4467	0.88552	1.02783e-21	1.87504e-20	CHS8	XP_018272492.1 glycosyltransferase family 2 protein [Rhodotorula graminis WP1]	Metabolism;Metabolism	Global and overview maps;Carbohydrate metabolism	ko01100//Metabolic pathways;ko00520//Amino sugar and nucleotide sugar metabolism	K00698;K00698	GO:0005575//cellular_component;GO:0005622//intracellular anatomical structure;GO:0005737//cytoplasm;GO:0005856//cytoskeleton;GO:0005886//plasma membrane;GO:0012506//vesicle membrane;GO:0015629//actin cytoskeleton;GO:0016020//membrane;GO:0016021//integral component of membrane;GO:0016459//myosin complex;GO:0030659//cytoplasmic vesicle membrane;GO:0031090//organelle membrane;GO:0031224//intrinsic c…	GO:0000166//nucleotide binding;GO:0003674//molecular_function;GO:0003774//cytoskeletal motor activity;GO:0003779//actin binding;GO:0003824//catalytic activity;GO:0004100//chitin synthase activity;GO:0005488//binding;GO:0005515//protein binding;GO:0005524//ATP binding;GO:0008092//cytoskeletal protein binding;GO:0008194//UDP-glycosyltransferase activity;GO:0008375//acetylglucosaminyltransferase act…	GO:0008150//biological_process;GO:0009877//nodulation;GO:0009987//cellular process;GO:0016043//cellular component organization;GO:0042710//biofilm formation;GO:0045229//external encapsulating structure organization;GO:0071554//cell wall organization or biogenesis;GO:0071555//cell wall organization;GO:0071840//cellular component organization or biogenesis
EVM0001626	2523	2569	2628	1088	1406	1227	101.97	99.73	114.12	41.64	49.8	43.72	105.273	45.0533	-1.22443	1.065e-21	1.93814e-20	--	XP_018269342.1 uncharacterized protein RHOBADRAFT_55056 [Rhodotorula graminis WP1]	-	-	-	-	-	-	-
EVM0002632	2649	3741	2802	8080	6469	8956	5964.58	6217.31	6138.59	12424.4	11961.7	11802.1	6106.83	12062.7	0.982063	1.17809e-21	2.13878e-20	RPL33B	XP_018270294.1 uncharacterized protein RHOBADRAFT_65176 [Rhodotorula graminis WP1]	Genetic Information Processing	Translation	ko03010//Ribosome	K02917	GO:0005575//cellular_component;GO:0005622//intracellular anatomical structure;GO:0005737//cytoplasm;GO:0005829//cytosol;GO:0005840//ribosome;GO:0015934//large ribosomal subunit;GO:0022625//cytosolic large ribosomal subunit;GO:0022626//cytosolic ribosome;GO:0032991//protein-containing complex;GO:0043226//organelle;GO:0043228//non-membrane-bounded organelle;GO:0043229//intracellular organelle;GO:00…	GO:0000049//tRNA binding;GO:0003674//molecular_function;GO:0003676//nucleic acid binding;GO:0003723//RNA binding;GO:0003735//structural constituent of ribosome;GO:0005198//structural molecule activity;GO:0005488//binding;GO:0043021//ribonucleoprotein complex binding;GO:0044877//protein-containing complex binding;GO:0097159//organic cyclic compound binding;GO:1901363//heterocyclic compound binding	GO:0000184//nuclear-transcribed mRNA catabolic process, nonsense-mediated decay;GO:0000956//nuclear-transcribed mRNA catabolic process;GO:0002181//cytoplasmic translation;GO:0006139//nucleobase-containing compound metabolic process;GO:0006364//rRNA processing;GO:0006396//RNA processing;GO:0006401//RNA catabolic process;GO:0006402//mRNA catabolic process;GO:0006412//translation;GO:0006413//transla…
EVM0006904	100	123	151	413	352	388	3.05	3.62	4.95	11.98	9.42	10.5	3.87333	10.6333	1.45695	1.25835e-21	2.27897e-20	--	XP_018268602.1 uncharacterized protein RHOBADRAFT_55656 [Rhodotorula graminis WP1]	-	-	-	-	GO:0000922//spindle pole;GO:0000923//equatorial microtubule organizing center;GO:0005575//cellular_component;GO:0005622//intracellular anatomical structure;GO:0005634//nucleus;GO:0005737//cytoplasm;GO:0005815//microtubule organizing center;GO:0005819//spindle;GO:0005829//cytosol;GO:0005856//cytoskeleton;GO:0005874//microtubule;GO:0005876//spindle microtubule;GO:0005880//nuclear microtubule;GO:000…	GO:0003674//molecular_function;GO:0005488//binding;GO:0005515//protein binding;GO:0008017//microtubule binding;GO:0008092//cytoskeletal protein binding;GO:0015631//tubulin binding;GO:0019894//kinesin binding;GO:0019899//enzyme binding;GO:0019900//kinase binding;GO:0019901//protein kinase binding;GO:0042802//identical protein binding	GO:0000003//reproduction;GO:0000022//mitotic spindle elongation;GO:0000070//mitotic sister chromatid segregation;GO:0000073//initial mitotic spindle pole body separation;GO:0000075//cell cycle checkpoint signaling;GO:0000226//microtubule cytoskeleton organization;GO:0000278//mitotic cell cycle;GO:0000280//nuclear division;GO:0000819//sister chromatid segregation;GO:0000910//cytokinesis;GO:0000920…
EVM0005184	2274	2263	2112	3858	3935	4543	137.6	130.6	137.02	219.2	208.16	239.5	135.073	222.287	0.718679	1.56913e-21	2.83499e-20	IVD	XP_018271015.1 uncharacterized protein RHOBADRAFT_36941 [Rhodotorula graminis WP1]	Metabolism;Metabolism	Global and overview maps;Amino acid metabolism	ko01100//Metabolic pathways;ko00280//Valine, leucine and isoleucine degradation	K00253;K00253	GO:0005575//cellular_component;GO:0005622//intracellular anatomical structure;GO:0005634//nucleus;GO:0005654//nucleoplasm;GO:0005737//cytoplasm;GO:0005739//mitochondrion;GO:0005740//mitochondrial envelope;GO:0005759//mitochondrial matrix;GO:0016020//membrane;GO:0031090//organelle membrane;GO:0031966//mitochondrial membrane;GO:0031967//organelle envelope;GO:0031974//membrane-enclosed lumen;GO:0031…	GO:0000166//nucleotide binding;GO:0003674//molecular_function;GO:0003824//catalytic activity;GO:0003995//acyl-CoA dehydrogenase activity;GO:0005488//binding;GO:0005524//ATP binding;GO:0008470//isovaleryl-CoA dehydrogenase activity;GO:0016491//oxidoreductase activity;GO:0016627//oxidoreductase activity, acting on the CH-CH group of donors;GO:0017076//purine nucleotide binding;GO:0018515//pimeloyl-…	GO:0006082//organic acid metabolic process;GO:0006520//cellular amino acid metabolic process;GO:0006551//leucine metabolic process;GO:0006552//leucine catabolic process;GO:0006629//lipid metabolic process;GO:0006631//fatty acid metabolic process;GO:0006635//fatty acid beta-oxidation;GO:0006790//sulfur compound metabolic process;GO:0006807//nitrogen compound metabolic process;GO:0008150//biologica…
EVM0006266	839	874	908	364	419	372	29.85	29.92	34.73	12.29	13.07	11.7	31.5	12.3533	-1.35045	1.66693e-21	3.00447e-20	Usp42	XP_018273304.1 uncharacterized protein RHOBADRAFT_52189 [Rhodotorula graminis WP1]	-	-	-	-	GO:0005575//cellular_component;GO:0005622//intracellular anatomical structure;GO:0005634//nucleus;GO:0005730//nucleolus;GO:0031974//membrane-enclosed lumen;GO:0031981//nuclear lumen;GO:0043226//organelle;GO:0043227//membrane-bounded organelle;GO:0043228//non-membrane-bounded organelle;GO:0043229//intracellular organelle;GO:0043231//intracellular membrane-bounded organelle;GO:0043232//intracellula…	GO:0003674//molecular_function;GO:0003824//catalytic activity;GO:0004843//thiol-dependent deubiquitinase;GO:0005488//binding;GO:0005515//protein binding;GO:0008233//peptidase activity;GO:0008234//cysteine-type peptidase activity;GO:0016787//hydrolase activity;GO:0019783//ubiquitin-like protein-specific protease activity;GO:0101005//deubiquitinase activity;GO:0140096//catalytic activity, acting on…	GO:0002682//regulation of immune system process;GO:0002683//negative regulation of immune system process;GO:0002831//regulation of response to biotic stimulus;GO:0002832//negative regulation of response to biotic stimulus;GO:0006325//chromatin organization;GO:0006355//regulation of transcription, DNA-templated;GO:0006464//cellular protein modification process;GO:0006508//proteolysis;GO:0006511//u…
EVM0007546	674	984	973	2017	2675	1941	7.54	10.69	11.74	21.65	26.34	19.5	9.99	22.4967	1.17115	1.99976e-21	3.59245e-20	myo2	XP_018273291.1 uncharacterized protein RHOBADRAFT_42456 [Rhodotorula graminis WP1]	-	-	-	-	GO:0000131//incipient cellular bud site;GO:0001891//phagocytic cup;GO:0001931//uropod;GO:0005575//cellular_component;GO:0005622//intracellular anatomical structure;GO:0005737//cytoplasm;GO:0005826//actomyosin contractile ring;GO:0005829//cytosol;GO:0005856//cytoskeleton;GO:0005886//plasma membrane;GO:0005933//cellular bud;GO:0005935//cellular bud neck;GO:0005938//cell cortex;GO:0015629//actin cyt…	GO:0000146//microfilament motor activity;GO:0000166//nucleotide binding;GO:0003674//molecular_function;GO:0003774//cytoskeletal motor activity;GO:0003777//microtubule motor activity;GO:0003779//actin binding;GO:0003824//catalytic activity;GO:0005488//binding;GO:0005515//protein binding;GO:0005516//calmodulin binding;GO:0005524//ATP binding;GO:0008017//microtubule binding;GO:0008092//cytoskeletal …	GO:0000278//mitotic cell cycle;GO:0000281//mitotic cytokinesis;GO:0000302//response to reactive oxygen species;GO:0000910//cytokinesis;GO:0000912//assembly of actomyosin apparatus involved in cytokinesis;GO:0000915//actomyosin contractile ring assembly;GO:0000916//actomyosin contractile ring contraction;GO:0000920//septum digestion after cytokinesis;GO:0006928//movement of cell or subcellular com…
EVM0003730	1143	1257	1177	547	560	526	44.65	47.19	49.41	20.25	19.18	18.13	47.0833	19.1867	-1.29511	2.00271e-21	3.59245e-20	BFR2	XP_018270237.1 uncharacterized protein RHOBADRAFT_54041 [Rhodotorula graminis WP1]	-	-	-	-	GO:0005575//cellular_component;GO:0005622//intracellular anatomical structure;GO:0005634//nucleus;GO:0005730//nucleolus;GO:0005737//cytoplasm;GO:0005794//Golgi apparatus;GO:0005829//cytosol;GO:0012505//endomembrane system;GO:0030684//preribosome;GO:0030686//90S preribosome;GO:0031974//membrane-enclosed lumen;GO:0031981//nuclear lumen;GO:0032040//small-subunit processome;GO:0032991//protein-contai…	GO:0003674//molecular_function;GO:0003700//DNA-binding transcription factor activity;GO:0005488//binding;GO:0005515//protein binding;GO:0008092//cytoskeletal protein binding;GO:0019904//protein domain specific binding;GO:0030275//LRR domain binding;GO:0043522//leucine zipper domain binding;GO:0048156//tau protein binding;GO:0140110//transcription regulator activity	GO:0000003//reproduction;GO:0000462//maturation of SSU-rRNA from tricistronic rRNA transcript (SSU-rRNA, 5.8S rRNA, LSU-rRNA);GO:0003006//developmental process involved in reproduction;GO:0006139//nucleobase-containing compound metabolic process;GO:0006355//regulation of transcription, DNA-templated;GO:0006357//regulation of transcription by RNA polymerase II;GO:0006364//rRNA processing;GO:000639…
EVM0004128	4352	4365	4444	2156	2399	2428	152.05	146.76	166.92	71.49	73.5	75.04	155.243	73.3433	-1.08179	2.25933e-21	4.04313e-20	sit1	XP_018274576.1 uncharacterized protein RHOBADRAFT_65935 [Rhodotorula graminis WP1]	-	-	-	-	-	GO:0022857//transmembrane transporter activity	GO:0055085//transmembrane transport
EVM0000848	8	16	4	112	91	168	4.42	7.36	2.27	49.45	42.02	64.8	4.68333	52.09	3.4754	3.61393e-21	6.45184e-20	--	XP_018270816.1 uncharacterized protein RHOBADRAFT_44286 [Rhodotorula graminis WP1]	-	-	-	-	-	-	-
EVM0001006	2645	2883	2955	1300	1560	1342	41.15	43.46	49.52	19.35	21.33	18.68	44.71	19.7867	-1.17607	3.6451e-21	6.49208e-20	rpa2	XP_018274220.1 uncharacterized protein RHOBADRAFT_50673 [Rhodotorula graminis WP1]	Genetic Information Processing	Transcription	ko03020//RNA polymerase	K03002	GO:0000345//cytosolic DNA-directed RNA polymerase complex;GO:0000428//DNA-directed RNA polymerase complex;GO:0005575//cellular_component;GO:0005622//intracellular anatomical structure;GO:0005634//nucleus;GO:0005654//nucleoplasm;GO:0005730//nucleolus;GO:0005736//RNA polymerase I complex;GO:0005737//cytoplasm;GO:0005829//cytosol;GO:0030880//RNA polymerase complex;GO:0031974//membrane-enclosed lumen…	GO:0001882//nucleoside binding;GO:0003674//molecular_function;GO:0003676//nucleic acid binding;GO:0003677//DNA binding;GO:0003824//catalytic activity;GO:0003899//DNA-directed 5'-3' RNA polymerase activity;GO:0005488//binding;GO:0016740//transferase activity;GO:0016772//transferase activity, transferring phosphorus-containing groups;GO:0016779//nucleotidyltransferase activity;GO:0032549//ribonucle…	GO:0000003//reproduction;GO:0006139//nucleobase-containing compound metabolic process;GO:0006351//transcription, DNA-templated;GO:0006352//DNA-templated transcription, initiation;GO:0006353//DNA-templated transcription, termination;GO:0006360//transcription by RNA polymerase I;GO:0006361//transcription initiation from RNA polymerase I promoter;GO:0006363//termination of RNA polymerase I transcrip…
EVM0006255	1972	1804	1642	3381	3548	4080	70.73	62.25	63.31	115.05	111.59	129.37	65.43	118.67	0.858931	3.99763e-21	7.10312e-20	YALI0F31999g	XP_018273556.1 uncharacterized protein RHOBADRAFT_33664 [Rhodotorula graminis WP1]	Metabolism;Metabolism;Metabolism;Metabolism	Global and overview maps;Global and overview maps;Global and overview maps;Carbohydrate metabolism	ko01100//Metabolic pathways;ko01110//Biosynthesis of secondary metabolites;ko01200//Carbon metabolism;ko00630//Glyoxylate and dicarboxylate metabolism	K01637;K01637;K01637;K01637	GO:0005575//cellular_component;GO:0005622//intracellular anatomical structure;GO:0005737//cytoplasm;GO:0005739//mitochondrion;GO:0005759//mitochondrial matrix;GO:0031974//membrane-enclosed lumen;GO:0043226//organelle;GO:0043227//membrane-bounded organelle;GO:0043229//intracellular organelle;GO:0043231//intracellular membrane-bounded organelle;GO:0043233//organelle lumen;GO:0070013//intracellular …	GO:0003674//molecular_function;GO:0003824//catalytic activity;GO:0004451//isocitrate lyase activity;GO:0008807//carboxyvinyl-carboxyphosphonate phosphorylmutase activity;GO:0016829//lyase activity;GO:0016830//carbon-carbon lyase activity;GO:0016833//oxo-acid-lyase activity;GO:0033978//phosphonopyruvate hydrolase activity;GO:0046421//methylisocitrate lyase activity;GO:0050188//phosphoenolpyruvate …	GO:0006082//organic acid metabolic process;GO:0006099//tricarboxylic acid cycle;GO:0006520//cellular amino acid metabolic process;GO:0006566//threonine metabolic process;GO:0006567//threonine catabolic process;GO:0006629//lipid metabolic process;GO:0006631//fatty acid metabolic process;GO:0006807//nitrogen compound metabolic process;GO:0008150//biological_process;GO:0008152//metabolic process;GO:…
EVM0007545	1662	1796	1518	724	771	799	64.5	66.98	63.3	26.62	26.23	27.36	64.9267	26.7367	-1.27999	4.04965e-21	7.17858e-20	UMAG_10205	PRQ73400.1 hypothetical protein AAT19DRAFT_16153 [Rhodotorula toruloides]	-	-	-	-	-	GO:0005515//protein binding;GO:0042802//identical protein binding	-
EVM0006048	458	470	555	888	1088	1027	22.38	22	29.12	40.95	46.55	44.03	24.5	43.8433	0.839576	5.03494e-21	8.89806e-20	asaE	XP_018270217.1 uncharacterized protein RHOBADRAFT_54023 [Rhodotorula graminis WP1]	-	-	-	-	GO:0016021//integral component of membrane	GO:0005375//copper ion transmembrane transporter activity;GO:0015297//antiporter activity;GO:0022857//transmembrane transporter activity	GO:0035434//copper ion transmembrane transport;GO:0055085//transmembrane transport
EVM0004678	60	36	36	286	223	195	3.47	1.99	2.24	15.57	11.29	9.85	2.56667	12.2367	2.25324	5.04334e-21	8.89806e-20	--	XP_018268064.1 uncharacterized protein RHOBADRAFT_56151 [Rhodotorula graminis WP1]	-	-	-	-	GO:0016021//integral component of membrane	GO:0003824//catalytic activity;GO:0051539//4 iron, 4 sulfur cluster binding	GO:0008150//biological_process
EVM0002800	68	51	50	197	214	207	6.56	4.63	5.15	17.58	17.97	17.04	5.44667	17.53	1.68638	5.72132e-21	1.00706e-19	arsH	XP_018267565.1 uncharacterized protein RHOBADRAFT_67059 [Rhodotorula graminis WP1]	-	-	-	-	-	GO:0003674//molecular_function;GO:0016491//oxidoreductase activity	GO:0046685//response to arsenic-containing substance
EVM0003147	89	126	162	351	511	411	1.71	2.35	3.36	6.46	8.65	7.07	2.47333	7.39333	1.57977	5.74613e-21	1.00906e-19	--	XP_018269630.1 uncharacterized protein RHOBADRAFT_54786, partial [Rhodotorula graminis WP1]	-	-	-	-	-	-	-
EVM0003042	2909	3112	3376	1382	1716	1531	68.01	70.31	84.96	30.82	35.23	31.88	74.4267	32.6433	-1.18903	6.94278e-21	1.21636e-19	trm4b	XP_018268562.1 uncharacterized protein RHOBADRAFT_55618 [Rhodotorula graminis WP1]	-	-	-	-	GO:0005575//cellular_component;GO:0005622//intracellular anatomical structure;GO:0005634//nucleus;GO:0005654//nucleoplasm;GO:0005730//nucleolus;GO:0005737//cytoplasm;GO:0005819//spindle;GO:0005856//cytoskeleton;GO:0015630//microtubule cytoskeleton;GO:0031974//membrane-enclosed lumen;GO:0031981//nuclear lumen;GO:0032991//protein-containing complex;GO:0033391//chromatoid body;GO:0035770//ribonucleo…	GO:0000049//tRNA binding;GO:0003674//molecular_function;GO:0003676//nucleic acid binding;GO:0003723//RNA binding;GO:0003824//catalytic activity;GO:0005488//binding;GO:0008168//methyltransferase activity;GO:0008173//RNA methyltransferase activity;GO:0008175//tRNA methyltransferase activity;GO:0008757//S-adenosylmethionine-dependent methyltransferase activity;GO:0016427//tRNA (cytosine) methyltrans…	GO:0000003//reproduction;GO:0000075//cell cycle checkpoint signaling;GO:0000154//rRNA modification;GO:0000302//response to reactive oxygen species;GO:0001510//RNA methylation;GO:0001942//hair follicle development;GO:0002097//tRNA wobble base modification;GO:0002101//tRNA wobble cytosine modification;GO:0002127//tRNA wobble base cytosine methylation;GO:0002946//tRNA C5-cytosine methylation;GO:0003…
EVM0004118	160	186	193	384	500	421	7.78	8.66	10.07	17.61	21.27	17.95	8.83667	18.9433	1.10012	7.43465e-21	1.29951e-19	psd3	TNY19031.1 phosphatidylserine decarboxylase-domain-containing protein [Rhodotorula diobovata]	Metabolism;Metabolism;Metabolism	Global and overview maps;Global and overview maps;Lipid metabolism	ko01100//Metabolic pathways;ko01110//Biosynthesis of secondary metabolites;ko00564//Glycerophospholipid metabolism	K01613;K01613;K01613	-	GO:0004609//phosphatidylserine decarboxylase activity	GO:0008654//phospholipid biosynthetic process
EVM0005739	4354	4534	4678	6631	7446	7312	101.93	102.57	117.88	148.06	153.08	152.47	107.46	151.203	0.49269	7.81171e-21	1.36225e-19	MEP	TNY19773.1 Fungalysin metallopeptidase-domain-containing protein [Rhodotorula diobovata]	-	-	-	-	GO:0005575//cellular_component;GO:0005576//extracellular region;GO:0005615//extracellular space	GO:0003674//molecular_function;GO:0003824//catalytic activity;GO:0004175//endopeptidase activity;GO:0004222//metalloendopeptidase activity;GO:0005488//binding;GO:0008233//peptidase activity;GO:0008237//metallopeptidase activity;GO:0008270//zinc ion binding;GO:0016787//hydrolase activity;GO:0043167//ion binding;GO:0043169//cation binding;GO:0046872//metal ion binding;GO:0046914//transition metal i…	GO:0006508//proteolysis;GO:0006807//nitrogen compound metabolic process;GO:0008150//biological_process;GO:0008152//metabolic process;GO:0019538//protein metabolic process;GO:0043170//macromolecule metabolic process;GO:0044238//primary metabolic process;GO:0044419//biological process involved in interspecies interaction between organisms;GO:0051704//multi-organism process;GO:0071704//organic subst…
EVM0001740	396	465	448	158	170	154	18.73	21.07	22.74	7.05	7.04	6.39	20.8467	6.82667	-1.61056	7.90294e-21	1.37497e-19	--	XP_018269345.1 uncharacterized protein RHOBADRAFT_55059 [Rhodotorula graminis WP1]	-	-	-	-	-	GO:0004064//arylesterase activity;GO:0016844//strictosidine synthase activity	GO:0009058//biosynthetic process
EVM0002680	412	458	382	819	835	886	28.81	30.44	28.61	53.56	50.99	53.68	29.2867	52.7433	0.848745	8.05562e-21	1.39829e-19	yfmJ	XP_018270077.1 uncharacterized protein RHOBADRAFT_16529 [Rhodotorula graminis WP1]	-	-	-	-	-	GO:0003824//catalytic activity;GO:0004024//alcohol dehydrogenase activity, zinc-dependent;GO:0004764//shikimate 3-dehydrogenase (NADP+) activity;GO:0008270//zinc ion binding;GO:0016491//oxidoreductase activity;GO:0016655//oxidoreductase activity, acting on NAD(P)H, quinone or similar compound as acceptor;GO:0051287//NAD binding;GO:0051903//S-(hydroxymethyl)glutathione dehydrogenase activity	GO:0006113//fermentation;GO:0008152//metabolic process;GO:0009404//toxin metabolic process;GO:0009423//chorismate biosynthetic process;GO:0019439//aromatic compound catabolic process
EVM0006229	1567	1289	1239	409	443	570	113.19	88.43	95.84	27.6	27.93	35.62	99.1533	30.3833	-1.70638	8.63907e-21	1.49611e-19	--	TNY20646.1 beta-lactamase [Rhodotorula diobovata]	-	-	-	-	-	GO:0004416//hydroxyacylglutathione hydrolase activity	GO:0019243//methylglyoxal catabolic process to D-lactate via S-lactoyl-glutathione
EVM0004928	2229	2441	2282	919	1208	910	53.18	56.26	58.6	20.91	25.31	19.33	56.0133	21.85	-1.35814	8.8383e-21	1.5271e-19	enp2	TNY24731.1 nucleolar rRNA processing-related protein [Rhodotorula diobovata]	-	-	-	-	GO:0005575//cellular_component;GO:0005622//intracellular anatomical structure;GO:0005634//nucleus;GO:0005730//nucleolus;GO:0030684//preribosome;GO:0030686//90S preribosome;GO:0031974//membrane-enclosed lumen;GO:0031981//nuclear lumen;GO:0032040//small-subunit processome;GO:0032991//protein-containing complex;GO:0043226//organelle;GO:0043227//membrane-bounded organelle;GO:0043228//non-membrane-bou…	GO:0003674//molecular_function;GO:0005515//protein binding	GO:0000462//maturation of SSU-rRNA from tricistronic rRNA transcript (SSU-rRNA, 5.8S rRNA, LSU-rRNA);GO:0006139//nucleobase-containing compound metabolic process;GO:0006364//rRNA processing;GO:0006396//RNA processing;GO:0006725//cellular aromatic compound metabolic process;GO:0006807//nitrogen compound metabolic process;GO:0008150//biological_process;GO:0008152//metabolic process;GO:0009987//cell…
EVM0002530	6224	6175	5669	10202	10439	10714	269.58	256.63	263.74	417.91	396.11	408.44	263.317	407.487	0.629954	9.02957e-21	1.55657e-19	CNAG_01239	TNY23310.1 putative chitin deacetylase [Rhodotorula diobovata]	-	-	-	-	-	GO:0003674//molecular_function;GO:0004854//xanthine dehydrogenase activity;GO:0016810//hydrolase activity, acting on carbon-nitrogen (but not peptide) bonds;GO:0043546//molybdopterin cofactor binding	GO:0005975//carbohydrate metabolic process;GO:0009877//nodulation;GO:0030436//asexual sporulation;GO:0046415//urate metabolic process
EVM0006548	343	420	403	754	899	758	16.26	19.08	20.52	33.75	37.32	31.56	18.62	34.21	0.877565	9.37782e-21	1.6129e-19	--	XP_018273970.1 uncharacterized protein RHOBADRAFT_50449 [Rhodotorula graminis WP1]	-	-	-	-	-	-	-
EVM0006097	256	241	230	580	530	685	10.87	9.82	10.49	23.31	19.72	25.62	10.3933	22.8833	1.13864	9.42418e-21	1.61717e-19	pho-5	XP_018270905.1 uncharacterized protein RHOBADRAFT_53788 [Rhodotorula graminis WP1]	-	-	-	-	GO:0000322//storage vacuole;GO:0000323//lytic vacuole;GO:0000324//fungal-type vacuole;GO:0005575//cellular_component;GO:0005622//intracellular anatomical structure;GO:0005737//cytoplasm;GO:0005773//vacuole;GO:0005783//endoplasmic reticulum;GO:0005886//plasma membrane;GO:0005887//integral component of plasma membrane;GO:0012505//endomembrane system;GO:0016020//membrane;GO:0016021//integral compone…	GO:0003674//molecular_function;GO:0005215//transporter activity;GO:0005315//inorganic phosphate transmembrane transporter activity;GO:0005384//manganese ion transmembrane transporter activity;GO:0008028//monocarboxylic acid transmembrane transporter activity;GO:0008324//cation transmembrane transporter activity;GO:0008509//anion transmembrane transporter activity;GO:0015075//ion transmembrane tra…	GO:0000041//transition metal ion transport;GO:0006082//organic acid metabolic process;GO:0006793//phosphorus metabolic process;GO:0006797//polyphosphate metabolic process;GO:0006810//transport;GO:0006811//ion transport;GO:0006812//cation transport;GO:0006817//phosphate ion transport;GO:0006820//anion transport;GO:0006828//manganese ion transport;GO:0008150//biological_process;GO:0008152//metaboli…
EVM0002936	3325	3343	3031	1409	1528	1702	167.15	160.85	163.54	66.79	67.24	74.99	163.847	69.6733	-1.23367	9.66113e-21	1.65406e-19	pmi1	TNY21072.1 RmlC-like cupin domain-containing protein [Rhodotorula diobovata]	Metabolism;Metabolism;Metabolism;Metabolism	Global and overview maps;Global and overview maps;Carbohydrate metabolism;Carbohydrate metabolism	ko01100//Metabolic pathways;ko01110//Biosynthesis of secondary metabolites;ko00520//Amino sugar and nucleotide sugar metabolism;ko00051//Fructose and mannose metabolism	K01809;K01809;K01809;K01809	-	GO:0004476//mannose-6-phosphate isomerase activity;GO:0008270//zinc ion binding	GO:0005975//carbohydrate metabolic process
EVM0001454	455	472	552	974	1021	977	20.05	19.96	26.13	40.59	39.42	37.88	22.0467	39.2967	0.833846	9.90986e-21	1.69278e-19	--	TNY24411.1 hypothetical protein DMC30DRAFT_166585 [Rhodotorula diobovata]	-	-	-	-	-	-	-
EVM0006220	2549	2682	2815	3980	4662	4452	105.45	106.54	125.12	155.85	169.01	162.3	112.37	162.387	0.531176	1.00364e-20	1.71051e-19	AAE7	XP_018274385.1 uncharacterized protein RHOBADRAFT_33008 [Rhodotorula graminis WP1]	-	-	-	-	-	GO:0003987//acetate-CoA ligase activity;GO:0004043//L-aminoadipate-semialdehyde dehydrogenase activity;GO:0008668//(2,3-dihydroxybenzoyl)adenylate synthase activity;GO:0008756//o-succinylbenzoate-CoA ligase activity;GO:0030729//acetoacetate-CoA ligase activity;GO:0047473//D-alanine [D-alanyl carrier protein] ligase activity;GO:0050218//propionate-CoA ligase activity	GO:0009234//menaquinone biosynthetic process;GO:0019287//isopentenyl diphosphate biosynthetic process, mevalonate pathway;GO:0019290//siderophore biosynthetic process;GO:0019350//teichoic acid biosynthetic process;GO:0019427//acetyl-CoA biosynthetic process from acetate;GO:0019878//lysine biosynthetic process via aminoadipic acid
EVM0007300	1778	1966	1667	828	804	804	138.11	144.77	138.58	59.96	54.48	53.86	140.487	56.1	-1.32436	1.09088e-20	1.85499e-19	--	XP_018271601.1 uncharacterized protein RHOBADRAFT_26896 [Rhodotorula graminis WP1]	-	-	-	-	-	-	-
EVM0001956	338	369	350	698	707	706	30.59	31.52	33.86	58.58	55.74	54.7	31.99	56.34	0.816539	1.14147e-20	1.93663e-19	Wdr83	XP_018269840.1 uncharacterized protein RHOBADRAFT_38400 [Rhodotorula graminis WP1]	-	-	-	-	GO:0005575//cellular_component;GO:0005622//intracellular anatomical structure;GO:0005634//nucleus;GO:0005681//spliceosomal complex;GO:0005737//cytoplasm;GO:0005768//endosome;GO:0009279//cell outer membrane;GO:0010008//endosome membrane;GO:0012505//endomembrane system;GO:0016020//membrane;GO:0031090//organelle membrane;GO:0031410//cytoplasmic vesicle;GO:0031982//vesicle;GO:0032991//protein-contain…	GO:0003674//molecular_function;GO:0005198//structural molecule activity;GO:0005488//binding;GO:0005515//protein binding	GO:0000165//MAPK cascade;GO:0000375//RNA splicing, via transesterification reactions;GO:0000377//RNA splicing, via transesterification reactions with bulged adenosine as nucleophile;GO:0000398//mRNA splicing, via spliceosome;GO:0006139//nucleobase-containing compound metabolic process;GO:0006396//RNA processing;GO:0006397//mRNA processing;GO:0006464//cellular protein modification process;GO:00064…
EVM0005712	6092	7041	6072	3136	3130	3330	738.2	796.71	783.84	347.97	329.15	339.39	772.917	338.837	-1.18972	1.33486e-20	2.25964e-19	ovca2	XP_018273056.1 uncharacterized protein RHOBADRAFT_51973 [Rhodotorula graminis WP1]	-	-	-	-	-	GO:0016787//hydrolase activity	-
EVM0000673	470	477	534	908	1074	935	44.14	42.22	53.58	78.96	87.81	75.02	46.6467	80.5967	0.788946	1.40095e-20	2.36444e-19	--	XP_018269015.1 uncharacterized protein RHOBADRAFT_46060 [Rhodotorula graminis WP1]	Metabolism;Metabolism	Global and overview maps;Energy metabolism	ko01100//Metabolic pathways;ko00910//Nitrogen metabolism	K00459;K00459	GO:0005575//cellular_component;GO:0005622//intracellular anatomical structure;GO:0005634//nucleus;GO:0043226//organelle;GO:0043227//membrane-bounded organelle;GO:0043229//intracellular organelle;GO:0043231//intracellular membrane-bounded organelle	GO:0003674//molecular_function;GO:0003700//DNA-binding transcription factor activity;GO:0003824//catalytic activity;GO:0004497//monooxygenase activity;GO:0016491//oxidoreductase activity;GO:0016701//oxidoreductase activity, acting on single donors with incorporation of molecular oxygen;GO:0016703//oxidoreductase activity, acting on single donors with incorporation of molecular oxygen, incorporati…	GO:0006355//regulation of transcription, DNA-templated;GO:0008150//biological_process;GO:0008152//metabolic process;GO:0009410//response to xenobiotic stimulus;GO:0009889//regulation of biosynthetic process;GO:0010468//regulation of gene expression;GO:0010556//regulation of macromolecule biosynthetic process;GO:0019219//regulation of nucleobase-containing compound metabolic process;GO:0019222//re…
EVM0004670	53	45	61	192	204	184	2.07	1.69	2.56	7.09	6.97	6.33	2.10667	6.79667	1.68987	1.40306e-20	2.36444e-19	SENP1	TNY23944.1 hypothetical protein DMC30DRAFT_346635, partial [Rhodotorula diobovata]	-	-	-	-	GO:0005575//cellular_component;GO:0005622//intracellular anatomical structure;GO:0005634//nucleus;GO:0005635//nuclear envelope;GO:0005654//nucleoplasm;GO:0005730//nucleolus;GO:0005737//cytoplasm;GO:0005912//adherens junction;GO:0005925//focal adhesion;GO:0012505//endomembrane system;GO:0016020//membrane;GO:0030054//cell junction;GO:0030055//cell-substrate junction;GO:0031090//organelle membrane;G…	GO:0003674//molecular_function;GO:0003824//catalytic activity;GO:0004175//endopeptidase activity;GO:0004197//cysteine-type endopeptidase activity;GO:0008233//peptidase activity;GO:0008234//cysteine-type peptidase activity;GO:0016787//hydrolase activity;GO:0016929//SUMO-specific protease activity;GO:0019783//ubiquitin-like protein-specific protease activity;GO:0070122//isopeptidase activity;GO:007…	GO:0000086//G2/M transition of mitotic cell cycle;GO:0000278//mitotic cell cycle;GO:0002682//regulation of immune system process;GO:0006325//chromatin organization;GO:0006355//regulation of transcription, DNA-templated;GO:0006357//regulation of transcription by RNA polymerase II;GO:0006464//cellular protein modification process;GO:0006508//proteolysis;GO:0006807//nitrogen compound metabolic proce…
EVM0003641	6208	5933	5560	10166	10515	12208	283.61	259.85	272.76	438.79	420.71	490.18	272.073	449.893	0.725587	1.41641e-20	2.3816e-19	PCK1	XP_018269281.1 uncharacterized protein RHOBADRAFT_65406 [Rhodotorula graminis WP1]	Metabolism;Metabolism;Metabolism;Metabolism;Metabolism;Metabolism	Global and overview maps;Global and overview maps;Global and overview maps;Carbohydrate metabolism;Carbohydrate metabolism;Carbohydrate metabolism	ko01100//Metabolic pathways;ko01110//Biosynthesis of secondary metabolites;ko01200//Carbon metabolism;ko00620//Pyruvate metabolism;ko00010//Glycolysis / Gluconeogenesis;ko00020//Citrate cycle (TCA cycle)	K01610;K01610;K01610;K01610;K01610;K01610	GO:0005575//cellular_component;GO:0005622//intracellular anatomical structure;GO:0005737//cytoplasm;GO:0005777//peroxisome;GO:0005829//cytosol;GO:0020015//glycosome;GO:0042579//microbody;GO:0043226//organelle;GO:0043227//membrane-bounded organelle;GO:0043229//intracellular organelle;GO:0043231//intracellular membrane-bounded organelle	GO:0000166//nucleotide binding;GO:0003674//molecular_function;GO:0003824//catalytic activity;GO:0004611//phosphoenolpyruvate carboxykinase activity;GO:0004612//phosphoenolpyruvate carboxykinase (ATP) activity;GO:0005488//binding;GO:0005524//ATP binding;GO:0016829//lyase activity;GO:0016830//carbon-carbon lyase activity;GO:0016831//carboxy-lyase activity;GO:0017076//purine nucleotide binding;GO:00…	GO:0005975//carbohydrate metabolic process;GO:0005996//monosaccharide metabolic process;GO:0006006//glucose metabolic process;GO:0006082//organic acid metabolic process;GO:0006083//acetate metabolic process;GO:0006094//gluconeogenesis;GO:0008150//biological_process;GO:0008152//metabolic process;GO:0009058//biosynthetic process;GO:0009987//cellular process;GO:0015976//carbon utilization;GO:0016051…
EVM0005673	923	924	869	1545	1635	1822	53.45	51.08	53.97	84.1	82.8	92.07	52.8333	86.3233	0.708302	1.61182e-20	2.70412e-19	rnr-2	XP_018273634.1 uncharacterized protein RHOBADRAFT_33740 [Rhodotorula graminis WP1]	Metabolism;Metabolism;Metabolism;Metabolism	Global and overview maps;Nucleotide metabolism;Nucleotide metabolism;Metabolism of other amino acids	ko01100//Metabolic pathways;ko00230//Purine metabolism;ko00240//Pyrimidine metabolism;ko00480//Glutathione metabolism	K10808;K10808;K10808;K10808	GO:0005971//ribonucleoside-diphosphate reductase complex	GO:0030145//manganese ion binding	GO:0009263//deoxyribonucleotide biosynthetic process;GO:0009265//2'-deoxyribonucleotide biosynthetic process
EVM0002999	263	265	218	518	574	651	31.22	29.4	27.58	56.37	59.15	65.09	29.4	60.2033	1.03403	1.72252e-20	2.8834e-19	SDR4	XP_018268166.1 uncharacterized protein RHOBADRAFT_66953 [Rhodotorula graminis WP1]	-	-	-	-	-	GO:0003824//catalytic activity;GO:0003978//UDP-glucose 4-epimerase activity;GO:0004316//3-oxoacyl-[acyl-carrier-protein] reductase (NADPH) activity;GO:0004757//sepiapterin reductase activity;GO:0008460//dTDP-glucose 4,6-dehydratase activity;GO:0008667//2,3-dihydro-2,3-dihydroxybenzoate dehydrogenase activity;GO:0008678//2-deoxy-D-gluconate 3-dehydrogenase activity;GO:0008712//ADP-glyceromanno-hep…	GO:0000272//polysaccharide catabolic process;GO:0006012//galactose metabolic process;GO:0006633//fatty acid biosynthetic process;GO:0006729//tetrahydrobiopterin biosynthetic process;GO:0009243//O antigen biosynthetic process;GO:0009244//lipopolysaccharide core region biosynthetic process;GO:0015995//chlorophyll biosynthetic process;GO:0019305//dTDP-rhamnose biosynthetic process
EVM0006431	117	139	116	355	306	392	72.49	70.92	73.52	173.38	157.9	166.73	72.31	166.003	1.19895	1.761e-20	2.94126e-19	hta1	XP_018271412.1 uncharacterized protein RHOBADRAFT_64989 [Rhodotorula graminis WP1]	-	-	-	-	-	GO:0003677//DNA binding	-
EVM0006467	132	194	168	486	577	397	2.82	4.01	3.86	9.91	10.82	7.56	3.56333	9.43	1.40403	1.90078e-20	3.16768e-19	lepB	XP_018273650.1 uncharacterized protein RHOBADRAFT_51434 [Rhodotorula graminis WP1]	-	-	-	-	-	GO:0000981//DNA-binding transcription factor activity, RNA polymerase II-specific;GO:0003677//DNA binding;GO:0008270//zinc ion binding	GO:0006351//transcription, DNA-templated;GO:0006355//regulation of transcription, DNA-templated
EVM0007010	503	546	534	1040	1006	1007	26.99	28.01	30.74	52.55	47.23	47.26	28.58	49.0133	0.778168	1.93209e-20	3.21275e-19	SPAC922.05c	XP_018268113.1 uncharacterized protein RHOBADRAFT_48986 [Rhodotorula graminis WP1]	-	-	-	-	-	GO:0022857//transmembrane transporter activity	GO:0055085//transmembrane transport
EVM0002729	2808	2811	2826	1297	1585	1428	84.32	81.38	91.28	37.04	41.77	38.04	85.66	38.95	-1.137	2.12748e-20	3.52984e-19	nop2	TNY20842.1 nucleolar protein NOP2 [Rhodotorula diobovata]	-	-	-	-	GO:0005575//cellular_component;GO:0005622//intracellular anatomical structure;GO:0005634//nucleus;GO:0005654//nucleoplasm;GO:0005730//nucleolus;GO:0030684//preribosome;GO:0030687//preribosome, large subunit precursor;GO:0031974//membrane-enclosed lumen;GO:0031981//nuclear lumen;GO:0032991//protein-containing complex;GO:0043226//organelle;GO:0043227//membrane-bounded organelle;GO:0043228//non-memb…	GO:0003674//molecular_function;GO:0003676//nucleic acid binding;GO:0003723//RNA binding;GO:0003824//catalytic activity;GO:0005488//binding;GO:0008168//methyltransferase activity;GO:0008169//C-methyltransferase activity;GO:0008173//RNA methyltransferase activity;GO:0008649//rRNA methyltransferase activity;GO:0008757//S-adenosylmethionine-dependent methyltransferase activity;GO:0009383//rRNA (cytos…	GO:0000027//ribosomal large subunit assembly;GO:0000154//rRNA modification;GO:0000463//maturation of LSU-rRNA from tricistronic rRNA transcript (SSU-rRNA, 5.8S rRNA, LSU-rRNA);GO:0000470//maturation of LSU-rRNA;GO:0001510//RNA methylation;GO:0006139//nucleobase-containing compound metabolic process;GO:0006355//regulation of transcription, DNA-templated;GO:0006357//regulation of transcription by R…
EVM0000451	51	52	56	171	181	205	12.28	11.24	14.19	35.99	37.31	38.92	12.57	37.4067	1.57331	2.16233e-20	3.57975e-19	dut-1	TNY19945.1 dUTPase-like protein [Rhodotorula diobovata]	Metabolism;Metabolism	Global and overview maps;Nucleotide metabolism	ko01100//Metabolic pathways;ko00240//Pyrimidine metabolism	K01520;K01520	GO:0005575//cellular_component;GO:0005622//intracellular anatomical structure;GO:0005634//nucleus;GO:0005654//nucleoplasm;GO:0005737//cytoplasm;GO:0005739//mitochondrion;GO:0031974//membrane-enclosed lumen;GO:0031981//nuclear lumen;GO:0043226//organelle;GO:0043227//membrane-bounded organelle;GO:0043229//intracellular organelle;GO:0043231//intracellular membrane-bounded organelle;GO:0043233//organ…	GO:0000287//magnesium ion binding;GO:0003674//molecular_function;GO:0003824//catalytic activity;GO:0004170//dUTP diphosphatase activity;GO:0005488//binding;GO:0008829//dCTP deaminase activity;GO:0016462//pyrophosphatase activity;GO:0016787//hydrolase activity;GO:0016817//hydrolase activity, acting on acid anhydrides;GO:0016818//hydrolase activity, acting on acid anhydrides, in phosphorus-containi…	GO:0006139//nucleobase-containing compound metabolic process;GO:0006163//purine nucleotide metabolic process;GO:0006195//purine nucleotide catabolic process;GO:0006220//pyrimidine nucleotide metabolic process;GO:0006221//pyrimidine nucleotide biosynthetic process;GO:0006226//dUMP biosynthetic process;GO:0006244//pyrimidine nucleotide catabolic process;GO:0006259//DNA metabolic process;GO:0006260/…
EVM0004430	6578	6696	6410	9933	10954	10518	139.3	137.13	146.14	200.8	203.76	198.66	140.857	201.073	0.513494	2.41302e-20	3.98599e-19	APE2	XP_018272337.1 uncharacterized protein RHOBADRAFT_52315 [Rhodotorula graminis WP1]	-	-	-	-	GO:0000322//storage vacuole;GO:0000323//lytic vacuole;GO:0000324//fungal-type vacuole;GO:0000328//fungal-type vacuole lumen;GO:0000793//condensed chromosome;GO:0000922//spindle pole;GO:0005575//cellular_component;GO:0005576//extracellular region;GO:0005618//cell wall;GO:0005622//intracellular anatomical structure;GO:0005634//nucleus;GO:0005694//chromosome;GO:0005737//cytoplasm;GO:0005768//endosom…	GO:0003674//molecular_function;GO:0003824//catalytic activity;GO:0004177//aminopeptidase activity;GO:0005488//binding;GO:0008233//peptidase activity;GO:0008235//metalloexopeptidase activity;GO:0008236//serine-type peptidase activity;GO:0008237//metallopeptidase activity;GO:0008238//exopeptidase activity;GO:0008270//zinc ion binding;GO:0010013//N-1-naphthylphthalamic acid binding;GO:0016787//hydro…	GO:0000003//reproduction;GO:0000209//protein polyubiquitination;GO:0000578//embryonic axis specification;GO:0001666//response to hypoxia;GO:0003002//regionalization;GO:0003006//developmental process involved in reproduction;GO:0006464//cellular protein modification process;GO:0006508//proteolysis;GO:0006518//peptide metabolic process;GO:0006807//nitrogen compound metabolic process;GO:0006810//tra…
EVM0004264	1903	2070	2005	3191	3602	3204	45.84	48.17	51.98	73.28	76.19	68.71	48.6633	72.7267	0.579649	2.62055e-20	4.31931e-19	SPBC1711.12	TNY24327.1 Alpha/Beta hydrolase protein [Rhodotorula diobovata]	-	-	-	-	GO:0005575//cellular_component;GO:0005576//extracellular region;GO:0030288//outer membrane-bounded periplasmic space	GO:0003674//molecular_function;GO:0003824//catalytic activity;GO:0004177//aminopeptidase activity;GO:0005215//transporter activity;GO:0008233//peptidase activity;GO:0008236//serine-type peptidase activity;GO:0008238//exopeptidase activity;GO:0016787//hydrolase activity;GO:0017171//serine hydrolase activity;GO:0140096//catalytic activity, acting on a protein	GO:0006508//proteolysis;GO:0006807//nitrogen compound metabolic process;GO:0006810//transport;GO:0008150//biological_process;GO:0008152//metabolic process;GO:0019538//protein metabolic process;GO:0043170//macromolecule metabolic process;GO:0044238//primary metabolic process;GO:0071704//organic substance metabolic process;GO:1901564//organonitrogen compound metabolic process
EVM0003799	2814	3084	3404	1240	1624	1286	65.7	69.58	85.55	27.61	33.3	26.75	73.61	29.22	-1.33295	2.8043e-20	4.61207e-19	AGGF1	XP_018271094.1 uncharacterized protein RHOBADRAFT_53944 [Rhodotorula graminis WP1]	-	-	-	-	-	GO:0003674//molecular_function;GO:0003676//nucleic acid binding;GO:0003723//RNA binding;GO:0005488//binding;GO:0008270//zinc ion binding;GO:0043167//ion binding;GO:0043169//cation binding;GO:0046872//metal ion binding;GO:0046914//transition metal ion binding;GO:0097159//organic cyclic compound binding;GO:1901363//heterocyclic compound binding	GO:0000375//RNA splicing, via transesterification reactions;GO:0000377//RNA splicing, via transesterification reactions with bulged adenosine as nucleophile;GO:0000398//mRNA splicing, via spliceosome;GO:0006139//nucleobase-containing compound metabolic process;GO:0006396//RNA processing;GO:0006397//mRNA processing;GO:0006725//cellular aromatic compound metabolic process;GO:0006807//nitrogen compo…
EVM0001642	1	1	8	287	299	489	0.05	0.05	0.44	13.76	13.31	21.79	0.18	16.2867	6.49955	3.45718e-20	5.6734e-19	gap1	TNY19120.1 putative glyceraldehyde 3-phosphate dehydrogenase [Rhodotorula diobovata]	Metabolism;Metabolism;Metabolism;Metabolism;Metabolism	Global and overview maps;Global and overview maps;Global and overview maps;Global and overview maps;Carbohydrate metabolism	ko01100//Metabolic pathways;ko01110//Biosynthesis of secondary metabolites;ko01230//Biosynthesis of amino acids;ko01200//Carbon metabolism;ko00010//Glycolysis / Gluconeogenesis	K00134;K00134;K00134;K00134;K00134	GO:0005575//cellular_component;GO:0005576//extracellular region;GO:0005618//cell wall;GO:0005622//intracellular anatomical structure;GO:0005737//cytoplasm;GO:0030312//external encapsulating structure;GO:0071944//cell periphery	GO:0000166//nucleotide binding;GO:0003674//molecular_function;GO:0003824//catalytic activity;GO:0004365//glyceraldehyde-3-phosphate dehydrogenase (NAD+) (phosphorylating) activity;GO:0005488//binding;GO:0016491//oxidoreductase activity;GO:0016620//oxidoreductase activity, acting on the aldehyde or oxo group of donors, NAD or NADP as acceptor;GO:0016903//oxidoreductase activity, acting on the alde…	GO:0005975//carbohydrate metabolic process;GO:0005996//monosaccharide metabolic process;GO:0006006//glucose metabolic process;GO:0006082//organic acid metabolic process;GO:0006090//pyruvate metabolic process;GO:0006091//generation of precursor metabolites and energy;GO:0006094//gluconeogenesis;GO:0006096//glycolytic process;GO:0006139//nucleobase-containing compound metabolic process;GO:0006163//…
EVM0005764	218	143	199	579	541	863	17.56	10.91	17.15	43.42	37.99	59.84	15.2067	47.0833	1.63051	3.5077e-20	5.74376e-19	RED1	XP_018274665.1 uncharacterized protein RHOBADRAFT_51063 [Rhodotorula graminis WP1]	-	-	-	-	-	GO:0004024//alcohol dehydrogenase activity, zinc-dependent;GO:0008270//zinc ion binding;GO:0016491//oxidoreductase activity;GO:0016655//oxidoreductase activity, acting on NAD(P)H, quinone or similar compound as acceptor	GO:0006113//fermentation;GO:0008152//metabolic process;GO:0019439//aromatic compound catabolic process
EVM0000622	925	919	1012	1522	1748	1774	75.53	71.04	88.4	115.67	124.46	124.65	78.3233	121.593	0.63455	4.27337e-20	6.98231e-19	pip	XP_018272559.1 uncharacterized protein RHOBADRAFT_52506 [Rhodotorula graminis WP1]	Metabolism;Metabolism	Global and overview maps;Amino acid metabolism	ko01100//Metabolic pathways;ko00330//Arginine and proline metabolism	K01259;K01259	GO:0005575//cellular_component;GO:0005622//intracellular anatomical structure;GO:0005737//cytoplasm;GO:0005829//cytosol;GO:0009507//chloroplast;GO:0009536//plastid;GO:0043226//organelle;GO:0043227//membrane-bounded organelle;GO:0043229//intracellular organelle;GO:0043231//intracellular membrane-bounded organelle	GO:0003674//molecular_function;GO:0003824//catalytic activity;GO:0004177//aminopeptidase activity;GO:0008233//peptidase activity;GO:0008238//exopeptidase activity;GO:0016787//hydrolase activity;GO:0016788//hydrolase activity, acting on ester bonds;GO:0047570//3-oxoadipate enol-lactonase activity;GO:0070205//2-succinyl-6-hydroxy-2,4-cyclohexadiene-1-carboxylate synthase activity;GO:0140096//cataly…	GO:0006112//energy reserve metabolic process;GO:0006508//proteolysis;GO:0006807//nitrogen compound metabolic process;GO:0008150//biological_process;GO:0008152//metabolic process;GO:0009102//biotin biosynthetic process;GO:0009234//menaquinone biosynthetic process;GO:0015979//photosynthesis;GO:0019538//protein metabolic process;GO:0030163//protein catabolic process;GO:0042952//beta-ketoadipate path…
EVM0000906	217	290	271	525	696	576	4.48	5.79	6.02	10.34	12.61	10.6	5.43	11.1833	1.04233	4.69964e-20	7.66215e-19	--	XP_018269440.1 uncharacterized protein RHOBADRAFT_45968 [Rhodotorula graminis WP1]	-	-	-	-	GO:0016020//membrane	GO:0008107//galactoside 2-alpha-L-fucosyltransferase activity	GO:0042546//cell wall biogenesis
EVM0001859	9561	10209	9283	14741	16138	15421	354.54	364.04	369.99	518.32	524.66	505.18	362.857	516.053	0.50812	5.02897e-20	8.18133e-19	Mccc2	TNY24621.1 carboxyl transferase [Rhodotorula diobovata]	Metabolism;Metabolism	Global and overview maps;Amino acid metabolism	ko01100//Metabolic pathways;ko00280//Valine, leucine and isoleucine degradation	K01969;K01969	GO:0009317//acetyl-CoA carboxylase complex	GO:0003989//acetyl-CoA carboxylase activity	GO:0006633//fatty acid biosynthetic process
EVM0005097	3963	3977	3566	6229	6634	6868	127.06	122.84	122.95	189.78	186.59	195.12	124.283	190.497	0.616133	6.48748e-20	1.05313e-18	sdh1	XP_018271146.1 uncharacterized protein RHOBADRAFT_35930 [Rhodotorula graminis WP1]	Metabolism;Metabolism;Metabolism;Metabolism;Metabolism	Global and overview maps;Global and overview maps;Global and overview maps;Energy metabolism;Carbohydrate metabolism	ko01100//Metabolic pathways;ko01110//Biosynthesis of secondary metabolites;ko01200//Carbon metabolism;ko00190//Oxidative phosphorylation;ko00020//Citrate cycle (TCA cycle)	K00234;K00234;K00234;K00234;K00234	GO:0005575//cellular_component;GO:0005622//intracellular anatomical structure;GO:0005634//nucleus;GO:0005730//nucleolus;GO:0005737//cytoplasm;GO:0005739//mitochondrion;GO:0005740//mitochondrial envelope;GO:0005743//mitochondrial inner membrane;GO:0005746//mitochondrial respirasome;GO:0005749//mitochondrial respiratory chain complex II, succinate dehydrogenase complex (ubiquinone);GO:0005829//cyto…	GO:0000104//succinate dehydrogenase activity;GO:0000166//nucleotide binding;GO:0003674//molecular_function;GO:0003824//catalytic activity;GO:0004148//dihydrolipoyl dehydrogenase activity;GO:0004368//glycerol-3-phosphate dehydrogenase (quinone) activity;GO:0004791//thioredoxin-disulfide reductase activity;GO:0005488//binding;GO:0008177//succinate dehydrogenase (ubiquinone) activity;GO:0008734//L-a…	GO:0001539//cilium or flagellum-dependent cell motility;GO:0006071//glycerol metabolic process;GO:0006082//organic acid metabolic process;GO:0006091//generation of precursor metabolites and energy;GO:0006096//glycolytic process;GO:0006099//tricarboxylic acid cycle;GO:0006101//citrate metabolic process;GO:0006105//succinate metabolic process;GO:0006113//fermentation;GO:0006119//oxidative phosphory…
EVM0006615	1937	2076	1883	956	937	972	77.57	79.86	81.03	36.26	32.89	34.33	79.4867	34.4933	-1.2044	7.31998e-20	1.18571e-18	NMD3	XP_018271401.1 uncharacterized protein RHOBADRAFT_53338 [Rhodotorula graminis WP1]	Genetic Information Processing;Genetic Information Processing	Translation;Translation	ko03008//Ribosome biogenesis in eukaryotes;ko03013//Nucleocytoplasmic transport	K07562;K07562	GO:0005575//cellular_component;GO:0005622//intracellular anatomical structure;GO:0005634//nucleus;GO:0005654//nucleoplasm;GO:0005730//nucleolus;GO:0005737//cytoplasm;GO:0005829//cytosol;GO:0030684//preribosome;GO:0030687//preribosome, large subunit precursor;GO:0031974//membrane-enclosed lumen;GO:0031981//nuclear lumen;GO:0032991//protein-containing complex;GO:0043226//organelle;GO:0043227//membr…	GO:0003674//molecular_function;GO:0005488//binding;GO:0005515//protein binding;GO:0030674//protein-macromolecule adaptor activity;GO:0043021//ribonucleoprotein complex binding;GO:0043023//ribosomal large subunit binding;GO:0044877//protein-containing complex binding;GO:0060090//molecular adaptor activity	GO:0000054//ribosomal subunit export from nucleus;GO:0000055//ribosomal large subunit export from nucleus;GO:0006403//RNA localization;GO:0006405//RNA export from nucleus;GO:0006611//protein export from nucleus;GO:0006810//transport;GO:0006886//intracellular protein transport;GO:0006913//nucleocytoplasmic transport;GO:0008104//protein localization;GO:0008150//biological_process;GO:0009889//regula…
EVM0005123	53783	63049	54184	96525	109622	92915	9554.29	10260.5	10194.2	15349.7	16786.6	13451.6	10003	15195.9	0.603254	8.949e-20	1.44647e-18	RPS8A	XP_018269803.1 uncharacterized protein RHOBADRAFT_16662 [Rhodotorula graminis WP1]	Genetic Information Processing	Translation	ko03010//Ribosome	K02995	GO:0000313//organellar ribosome;GO:0000314//organellar small ribosomal subunit;GO:0005575//cellular_component;GO:0005622//intracellular anatomical structure;GO:0005634//nucleus;GO:0005654//nucleoplasm;GO:0005737//cytoplasm;GO:0005783//endoplasmic reticulum;GO:0005829//cytosol;GO:0005840//ribosome;GO:0009507//chloroplast;GO:0009532//plastid stroma;GO:0009536//plastid;GO:0009547//plastid ribosome;G…	GO:0003674//molecular_function;GO:0003735//structural constituent of ribosome;GO:0005198//structural molecule activity	GO:0000184//nuclear-transcribed mRNA catabolic process, nonsense-mediated decay;GO:0000462//maturation of SSU-rRNA from tricistronic rRNA transcript (SSU-rRNA, 5.8S rRNA, LSU-rRNA);GO:0000956//nuclear-transcribed mRNA catabolic process;GO:0002164//larval development;GO:0002181//cytoplasmic translation;GO:0002376//immune system process;GO:0002520//immune system development;GO:0006139//nucleobase-c…
EVM0001587	4365	5122	5687	1955	2585	2025	74.52	84.68	104.57	31.92	38.78	30.91	87.9233	33.87	-1.37624	9.13717e-20	1.47371e-18	SPAC57A7.06	XP_018270871.1 uncharacterized protein RHOBADRAFT_53759 [Rhodotorula graminis WP1]	Genetic Information Processing	Translation	ko03008//Ribosome biogenesis in eukaryotes	K14567	GO:0005575//cellular_component;GO:0005622//intracellular anatomical structure;GO:0005634//nucleus;GO:0005730//nucleolus;GO:0030684//preribosome;GO:0031974//membrane-enclosed lumen;GO:0031981//nuclear lumen;GO:0032040//small-subunit processome;GO:0032991//protein-containing complex;GO:0043226//organelle;GO:0043227//membrane-bounded organelle;GO:0043228//non-membrane-bounded organelle;GO:0043229//i…	GO:0000166//nucleotide binding;GO:0003674//molecular_function;GO:0005488//binding;GO:0005515//protein binding;GO:0005524//ATP binding;GO:0017076//purine nucleotide binding;GO:0030554//adenyl nucleotide binding;GO:0032553//ribonucleotide binding;GO:0032555//purine ribonucleotide binding;GO:0032559//adenyl ribonucleotide binding;GO:0035639//purine ribonucleoside triphosphate binding;GO:0036094//sma…	GO:0000447//endonucleolytic cleavage in ITS1 to separate SSU-rRNA from 5.8S rRNA and LSU-rRNA from tricistronic rRNA transcript (SSU-rRNA, 5.8S rRNA, LSU-rRNA);GO:0000460//maturation of 5.8S rRNA;GO:0000462//maturation of SSU-rRNA from tricistronic rRNA transcript (SSU-rRNA, 5.8S rRNA, LSU-rRNA);GO:0000466//maturation of 5.8S rRNA from tricistronic rRNA transcript (SSU-rRNA, 5.8S rRNA, LSU-rRNA);…
MSTRG.2044	42	52	31	177	163	264	34.92	34.59	26.09	111.99	112.16	143.97	31.8667	122.707	1.94509	9.47729e-20	1.5253e-18	--	-	-	-	-	-	-	-	-
EVM0004061	70069	66863	64151	33064	35413	36503	2565.71	2354.75	2524.9	1148.25	1136.93	1181.14	2481.79	1155.44	-1.10294	9.6215e-20	1.5452e-18	inda1	TNY18409.1 APC amino acid permease [Rhodotorula diobovata]	-	-	-	-	GO:0005887//integral component of plasma membrane;GO:0016020//membrane;GO:0016021//integral component of membrane	GO:0005275//amine transmembrane transporter activity;GO:0015171//amino acid transmembrane transporter activity;GO:0015495//gamma-aminobutyric acid:proton symporter activity;GO:0022857//transmembrane transporter activity;GO:0043858//arginine:ornithine antiporter activity	GO:0006527//arginine catabolic process;GO:0006810//transport;GO:0006865//amino acid transport;GO:0009450//gamma-aminobutyric acid catabolic process;GO:0015837//amine transport;GO:0055085//transmembrane transport
EVM0007083	15	23	20	119	105	119	0.9	1.32	1.29	6.72	5.52	6.23	1.17	6.15667	2.39564	1.10472e-19	1.77037e-18	--	XP_018269068.1 uncharacterized protein RHOBADRAFT_46113 [Rhodotorula graminis WP1]	-	-	-	-	-	-	-
EVM0003811	7532	8626	8018	4233	4709	4446	166.12	183.93	190.38	89.09	91.22	87.41	180.143	89.24	-1.01338	1.22718e-19	1.96245e-18	SPBC20F10.07	XP_018270244.1 uncharacterized protein RHOBADRAFT_54048 [Rhodotorula graminis WP1]	-	-	-	-	-	-	-
EVM0002188	1650	1632	1519	2578	2890	2751	72.54	68.83	71.73	107.16	111.3	106.41	71.0333	108.29	0.608332	1.31093e-19	2.09193e-18	--	XP_018271903.1 glycoside hydrolase family 5 protein [Rhodotorula graminis WP1]	-	-	-	-	-	GO:0004553//hydrolase activity, hydrolyzing O-glycosyl compounds	GO:0071704//organic substance metabolic process
EVM0003231	688	713	655	251	242	313	90.91	87.65	92.1	30.24	27.71	34.57	90.22	30.84	-1.54864	1.42705e-19	2.2724e-18	FMP52	XP_018270007.1 uncharacterized protein RHOBADRAFT_54541 [Rhodotorula graminis WP1]	-	-	-	-	GO:0005575//cellular_component;GO:0005622//intracellular anatomical structure;GO:0005634//nucleus;GO:0005635//nuclear envelope;GO:0005737//cytoplasm;GO:0005739//mitochondrion;GO:0005740//mitochondrial envelope;GO:0005741//mitochondrial outer membrane;GO:0005783//endoplasmic reticulum;GO:0005829//cytosol;GO:0012505//endomembrane system;GO:0016020//membrane;GO:0019867//outer membrane;GO:0031090//or…	GO:0000166//nucleotide binding;GO:0003674//molecular_function;GO:0003712//transcription coregulator activity;GO:0003713//transcription coactivator activity;GO:0003824//catalytic activity;GO:0004672//protein kinase activity;GO:0004674//protein serine/threonine kinase activity;GO:0005488//binding;GO:0016301//kinase activity;GO:0016491//oxidoreductase activity;GO:0016620//oxidoreductase activity, ac…	GO:0001525//angiogenesis;GO:0001568//blood vessel development;GO:0001944//vasculature development;GO:0006355//regulation of transcription, DNA-templated;GO:0006357//regulation of transcription by RNA polymerase II;GO:0006464//cellular protein modification process;GO:0006468//protein phosphorylation;GO:0006793//phosphorus metabolic process;GO:0006796//phosphate-containing compound metabolic proces…
EVM0007337	20	21	19	102	108	132	1.37	1.36	1.39	6.52	6.44	7.82	1.37333	6.92667	2.33448	1.46266e-19	2.32417e-18	Ccnb1ip1	XP_018274245.1 uncharacterized protein RHOBADRAFT_40739 [Rhodotorula graminis WP1]	-	-	-	-	GO:0000228//nuclear chromosome;GO:0000793//condensed chromosome;GO:0000794//condensed nuclear chromosome;GO:0000795//synaptonemal complex;GO:0005575//cellular_component;GO:0005622//intracellular anatomical structure;GO:0005634//nucleus;GO:0005694//chromosome;GO:0005712//chiasma;GO:0031974//membrane-enclosed lumen;GO:0031981//nuclear lumen;GO:0043226//organelle;GO:0043227//membrane-bounded organel…	GO:0003674//molecular_function;GO:0003824//catalytic activity;GO:0004842//ubiquitin-protein transferase activity;GO:0005488//binding;GO:0016740//transferase activity;GO:0019787//ubiquitin-like protein transferase activity;GO:0043167//ion binding;GO:0043169//cation binding;GO:0046872//metal ion binding;GO:0061630//ubiquitin protein ligase activity;GO:0061659//ubiquitin-like protein ligase activity…	GO:0000003//reproduction;GO:0000280//nuclear division;GO:0001701//in utero embryonic development;GO:0001824//blastocyst development;GO:0001825//blastocyst formation;GO:0003006//developmental process involved in reproduction;GO:0006139//nucleobase-containing compound metabolic process;GO:0006259//DNA metabolic process;GO:0006310//DNA recombination;GO:0006464//cellular protein modification process;…
EVM0002306	1958	2101	2519	867	1083	1003	49.12	50.9	68.01	20.73	23.85	22.39	56.01	22.3233	-1.32713	1.48793e-19	2.35934e-18	pgt1	XP_018273277.1 uncharacterized protein RHOBADRAFT_52165 [Rhodotorula graminis WP1]	-	-	-	-	-	-	GO:0055085//transmembrane transport
EVM0000423	62	84	68	236	212	232	14.16	17.29	16.36	47.32	41.5	42.03	15.9367	43.6167	1.45253	1.66905e-19	2.64096e-18	--	XP_018271109.1 uncharacterized protein RHOBADRAFT_49811 [Rhodotorula graminis WP1]	-	-	-	-	-	-	-
EVM0005164	5674	6688	6698	2620	3523	2820	85.98	98.22	109.34	38	46.93	38.25	97.8467	41.06	-1.25279	1.9106e-19	3.01683e-18	FAS1	XP_018270395.1 uncharacterized protein RHOBADRAFT_37342 [Rhodotorula graminis WP1]	Metabolism;Metabolism;Metabolism	Global and overview maps;Global and overview maps;Lipid metabolism	ko01100//Metabolic pathways;ko01212//Fatty acid metabolism;ko00061//Fatty acid biosynthesis	K00667;K00667;K00667	-	GO:0000287//magnesium ion binding;GO:0004317//3-hydroxypalmitoyl-[acyl-carrier-protein] dehydratase activity;GO:0004318//enoyl-[acyl-carrier-protein] reductase (NADH) activity;GO:0008897//holo-[acyl-carrier-protein] synthase activity	-
EVM0006961	411	498	510	181	166	154	10.84	12.68	14.47	4.55	3.84	3.61	12.6633	4	-1.66259	2.0863e-19	3.28734e-18	--	XP_018267998.1 uncharacterized protein RHOBADRAFT_56322 [Rhodotorula graminis WP1]	-	-	-	-	-	-	-
EVM0007258	761	892	738	274	338	371	29.47	33.19	30.71	10.05	11.47	12.68	31.1233	11.4	-1.44896	2.21377e-19	3.4809e-18	AADACL2	XP_018270312.1 uncharacterized protein RHOBADRAFT_44748 [Rhodotorula graminis WP1]	-	-	-	-	-	GO:0008236//serine-type peptidase activity;GO:0016787//hydrolase activity	GO:0006508//proteolysis
EVM0004146	5356	5499	5026	2557	2640	2926	223.69	220.49	225.51	101.07	96.61	107.66	223.23	101.78	-1.13308	2.95605e-19	4.63835e-18	CNA04240	XP_018273318.1 uncharacterized protein RHOBADRAFT_65960 [Rhodotorula graminis WP1]	Metabolism;Metabolism;Metabolism	Global and overview maps;Global and overview maps;Nucleotide metabolism	ko01100//Metabolic pathways;ko01110//Biosynthesis of secondary metabolites;ko00230//Purine metabolism	K00088;K00088;K00088	GO:0005575//cellular_component;GO:0005576//extracellular region;GO:0005622//intracellular anatomical structure;GO:0005634//nucleus;GO:0005737//cytoplasm;GO:0005829//cytosol;GO:0012505//endomembrane system;GO:0030141//secretory granule;GO:0031410//cytoplasmic vesicle;GO:0031974//membrane-enclosed lumen;GO:0031982//vesicle;GO:0031983//vesicle lumen;GO:0034774//secretory granule lumen;GO:0043226//or…	GO:0000107//imidazoleglycerol-phosphate synthase activity;GO:0000166//nucleotide binding;GO:0003674//molecular_function;GO:0003676//nucleic acid binding;GO:0003677//DNA binding;GO:0003682//chromatin binding;GO:0003723//RNA binding;GO:0003824//catalytic activity;GO:0003920//GMP reductase activity;GO:0003938//IMP dehydrogenase activity;GO:0003949//1-(5-phosphoribosyl)-5-[(5-phosphoribosylamino)meth…	GO:0000105//histidine biosynthetic process;GO:0000902//cell morphogenesis;GO:0000904//cell morphogenesis involved in differentiation;GO:0001654//eye development;GO:0001775//cell activation;GO:0002252//immune effector process;GO:0002263//cell activation involved in immune response;GO:0002274//myeloid leukocyte activation;GO:0002275//myeloid cell activation involved in immune response;GO:0002283//n…
EVM0001109	368	356	294	666	744	772	21.82	20.14	18.69	37.09	38.57	39.9	20.2167	38.52	0.930063	3.52613e-19	5.52133e-18	prpf18	XP_018269075.1 uncharacterized protein RHOBADRAFT_32158 [Rhodotorula graminis WP1]	Genetic Information Processing	Transcription	ko03040//Spliceosome	K12817	GO:0005575//cellular_component;GO:0005622//intracellular anatomical structure;GO:0005634//nucleus;GO:0005654//nucleoplasm;GO:0005681//spliceosomal complex;GO:0005682//U5 snRNP;GO:0005684//U2-type spliceosomal complex;GO:0016020//membrane;GO:0016021//integral component of membrane;GO:0016604//nuclear body;GO:0016607//nuclear speck;GO:0030532//small nuclear ribonucleoprotein complex;GO:0031974//mem…	GO:0042289//MHC class II protein binding	GO:0000350//generation of catalytic spliceosome for second transesterification step;GO:0000375//RNA splicing, via transesterification reactions;GO:0000377//RNA splicing, via transesterification reactions with bulged adenosine as nucleophile;GO:0000393//spliceosomal conformational changes to generate catalytic conformation;GO:0000398//mRNA splicing, via spliceosome;GO:0000956//nuclear-transcribed …
EVM0000973	1230	1282	1255	565	655	541	40.55	40.7	44.49	17.69	18.94	15.79	41.9133	17.4733	-1.26225	4.15106e-19	6.48635e-18	At5g14050	TNY22932.1 WD40-repeat-containing domain protein [Rhodotorula diobovata]	Genetic Information Processing	Translation	ko03008//Ribosome biogenesis in eukaryotes	K14553	GO:0001674//female germ cell nucleus;GO:0005575//cellular_component;GO:0005622//intracellular anatomical structure;GO:0005634//nucleus;GO:0005635//nuclear envelope;GO:0005654//nucleoplasm;GO:0005730//nucleolus;GO:0012505//endomembrane system;GO:0016020//membrane;GO:0030532//small nuclear ribonucleoprotein complex;GO:0030684//preribosome;GO:0030686//90S preribosome;GO:0031090//organelle membrane;G…	GO:0003674//molecular_function;GO:0005515//protein binding	GO:0000003//reproduction;GO:0000447//endonucleolytic cleavage in ITS1 to separate SSU-rRNA from 5.8S rRNA and LSU-rRNA from tricistronic rRNA transcript (SSU-rRNA, 5.8S rRNA, LSU-rRNA);GO:0000460//maturation of 5.8S rRNA;GO:0000462//maturation of SSU-rRNA from tricistronic rRNA transcript (SSU-rRNA, 5.8S rRNA, LSU-rRNA);GO:0000466//maturation of 5.8S rRNA from tricistronic rRNA transcript (SSU-rR…
EVM0007531	165	165	154	378	445	354	13.23	12.53	13.21	28.22	31.11	24.44	12.99	27.9233	1.10407	4.87546e-19	7.60248e-18	UREG_07217	XP_018274418.1 uncharacterized protein RHOBADRAFT_65904 [Rhodotorula graminis WP1]	Metabolism;Metabolism;Metabolism;Metabolism;Metabolism	Global and overview maps;Global and overview maps;Global and overview maps;Amino acid metabolism;Biosynthesis of other secondary metabolites	ko01100//Metabolic pathways;ko01110//Biosynthesis of secondary metabolites;ko01230//Biosynthesis of amino acids;ko00400//Phenylalanine, tyrosine and tryptophan biosynthesis;ko00999//Biosynthesis of various plant secondary metabolites	K13830;K13830;K13830;K13830;K13830	-	GO:0004764//shikimate 3-dehydrogenase (NADP+) activity;GO:0016779//nucleotidyltransferase activity	GO:0009228//thiamine biosynthetic process;GO:0009423//chorismate biosynthetic process
EVM0000113	370	357	294	55	100	38	21.22	19.55	18.08	2.97	5.02	1.9	19.6167	3.29667	-2.573	5.17868e-19	8.05858e-18	SPAPB1A11.03	TNY21449.1 FMN-dependent dehydrogenase [Rhodotorula diobovata]	-	-	-	-	GO:0005575//cellular_component;GO:0005622//intracellular anatomical structure;GO:0005737//cytoplasm;GO:0005777//peroxisome;GO:0042579//microbody;GO:0043226//organelle;GO:0043227//membrane-bounded organelle;GO:0043229//intracellular organelle;GO:0043231//intracellular membrane-bounded organelle	GO:0000166//nucleotide binding;GO:0003674//molecular_function;GO:0003824//catalytic activity;GO:0003920//GMP reductase activity;GO:0003938//IMP dehydrogenase activity;GO:0003973//(S)-2-hydroxy-acid oxidase activity;GO:0004452//isopentenyl-diphosphate delta-isomerase activity;GO:0005488//binding;GO:0010181//FMN binding;GO:0015930//glutamate synthase activity;GO:0016491//oxidoreductase activity;GO:…	GO:0006537//glutamate biosynthetic process;GO:0006950//response to stress;GO:0006952//defense response;GO:0008150//biological_process;GO:0008152//metabolic process;GO:0008299//isoprenoid biosynthetic process;GO:0009058//biosynthetic process;GO:0009152//purine ribonucleotide biosynthetic process;GO:0009605//response to external stimulus;GO:0009607//response to biotic stimulus;GO:0009617//response …
EVM0007079	161	211	225	473	470	463	3.69	4.67	5.55	10.34	9.46	9.46	4.63667	9.75333	1.07281	5.64878e-19	8.77195e-18	plo1	XP_018271196.1 uncharacterized protein RHOBADRAFT_53167 [Rhodotorula graminis WP1]	Cellular Processes;Cellular Processes	Cell growth and death;Cell growth and death	ko04111//Cell cycle - yeast;ko04113//Meiosis - yeast	K06660;K06660	GO:0000775//chromosome, centromeric region;GO:0000776//kinetochore;GO:0000779//condensed chromosome, centromeric region;GO:0000793//condensed chromosome;GO:0000922//spindle pole;GO:0000940//outer kinetochore;GO:0005575//cellular_component;GO:0005622//intracellular anatomical structure;GO:0005634//nucleus;GO:0005635//nuclear envelope;GO:0005694//chromosome;GO:0005737//cytoplasm;GO:0005813//centros…	GO:0000166//nucleotide binding;GO:0003674//molecular_function;GO:0003676//nucleic acid binding;GO:0003677//DNA binding;GO:0003690//double-stranded DNA binding;GO:0003824//catalytic activity;GO:0004672//protein kinase activity;GO:0004674//protein serine/threonine kinase activity;GO:0005488//binding;GO:0005515//protein binding;GO:0005524//ATP binding;GO:0008047//enzyme activator activity;GO:0016301…	GO:0000003//reproduction;GO:0000070//mitotic sister chromatid segregation;GO:0000212//meiotic spindle organization;GO:0000226//microtubule cytoskeleton organization;GO:0000278//mitotic cell cycle;GO:0000280//nuclear division;GO:0000712//resolution of meiotic recombination intermediates;GO:0000741//karyogamy;GO:0000819//sister chromatid segregation;GO:0000910//cytokinesis;GO:0000912//assembly of a…
EVM0007188	42	24	24	157	149	145	2.58	1.4	1.58	9.04	7.99	7.75	1.85333	8.26	2.15602	5.80667e-19	8.99854e-18	--	XP_018269066.1 uncharacterized protein RHOBADRAFT_55259 [Rhodotorula graminis WP1]	-	-	-	-	GO:0005681//spliceosomal complex;GO:0032040//small-subunit processome	-	GO:0000398//mRNA splicing, via spliceosome
EVM0003192	2729	3146	2482	1036	945	1309	465.93	493.19	449.11	158.77	139.19	182.83	469.41	160.263	-1.5504	6.22853e-19	9.63244e-18	--	XP_018273885.1 uncharacterized protein RHOBADRAFT_66053 [Rhodotorula graminis WP1]	-	-	-	-	-	-	-
EVM0006112	18	25	11	93	123	129	0.56	0.75	0.37	2.73	3.34	3.54	0.56	3.20333	2.51608	6.51168e-19	1.00497e-17	SPCC553.12c	XP_018273666.1 uncharacterized protein RHOBADRAFT_51449, partial [Rhodotorula graminis WP1]	-	-	-	-	-	-	-
EVM0001510	2145	1998	1939	952	993	946	81.08	72.61	78.78	34.11	32.91	31.58	77.49	32.8667	-1.23738	6.65417e-19	1.02485e-17	PPP5C	TNY24444.1 protein phosphatase 5 [Rhodotorula diobovata]	-	-	-	-	GO:0005575//cellular_component;GO:0005622//intracellular anatomical structure;GO:0005634//nucleus;GO:0005635//nuclear envelope;GO:0005654//nucleoplasm;GO:0005737//cytoplasm;GO:0005783//endoplasmic reticulum;GO:0005789//endoplasmic reticulum membrane;GO:0005819//spindle;GO:0005829//cytosol;GO:0005856//cytoskeleton;GO:0005886//plasma membrane;GO:0005911//cell-cell junction;GO:0009506//plasmodesma;G…	GO:0000166//nucleotide binding;GO:0001965//G-protein alpha-subunit binding;GO:0003674//molecular_function;GO:0003676//nucleic acid binding;GO:0003723//RNA binding;GO:0003824//catalytic activity;GO:0004113//2',3'-cyclic-nucleotide 3'-phosphodiesterase activity;GO:0004721//phosphoprotein phosphatase activity;GO:0004722//protein serine/threonine phosphatase activity;GO:0005215//transporter activity;…	GO:0000165//MAPK cascade;GO:0000278//mitotic cell cycle;GO:0000302//response to reactive oxygen species;GO:0001101//response to acid chemical;GO:0001932//regulation of protein phosphorylation;GO:0001933//negative regulation of protein phosphorylation;GO:0006139//nucleobase-containing compound metabolic process;GO:0006259//DNA metabolic process;GO:0006281//DNA repair;GO:0006325//chromatin organiza…
EVM0005808	319	390	320	702	718	680	38.92	44.42	41.59	78.41	76.02	69.75	41.6433	74.7267	0.843538	9.44563e-19	1.45181e-17	YJL055W	XP_018268396.1 uncharacterized protein RHOBADRAFT_46797 [Rhodotorula graminis WP1]	-	-	-	-	-	-	-
EVM0001084	3609	4032	3977	2017	2267	2113	100.94	108.79	119.67	53.7	55.65	52.49	109.8	53.9467	-1.02527	9.51765e-19	1.45989e-17	moeA	XP_018267888.1 uncharacterized protein RHOBADRAFT_56445 [Rhodotorula graminis WP1]	Metabolism;Metabolism	Global and overview maps;Metabolism of cofactors and vitamins	ko01100//Metabolic pathways;ko00790//Folate biosynthesis	K03750;K03750	GO:0005737//cytoplasm	GO:0003824//catalytic activity;GO:0003977//UDP-N-acetylglucosamine diphosphorylase activity;GO:0005525//GTP binding;GO:0019134//glucosamine-1-phosphate N-acetyltransferase activity;GO:0070567//cytidylyltransferase activity;GO:0070568//guanylyltransferase activity	GO:0006777//Mo-molybdopterin cofactor biosynthetic process;GO:0009103//lipopolysaccharide biosynthetic process;GO:0009252//peptidoglycan biosynthetic process;GO:0032324//molybdopterin cofactor biosynthetic process
EVM0001899	405	471	433	847	914	788	16.04	17.92	18.42	31.77	31.72	27.52	17.46	30.3367	0.797009	1.12484e-18	1.72186e-17	--	XP_018274351.1 uncharacterized protein RHOBADRAFT_50783 [Rhodotorula graminis WP1]	-	-	-	-	GO:0005575//cellular_component;GO:0005622//intracellular anatomical structure;GO:0005737//cytoplasm;GO:0005886//plasma membrane;GO:0005938//cell cortex;GO:0016020//membrane;GO:0030427//site of polarized growth;GO:0031097//medial cortex;GO:0032153//cell division site;GO:0051286//cell tip;GO:0071944//cell periphery;GO:0099568//cytoplasmic region;GO:0099738//cell cortex region	-	GO:0008150//biological_process;GO:0008360//regulation of cell shape;GO:0009987//cellular process;GO:0022603//regulation of anatomical structure morphogenesis;GO:0022604//regulation of cell morphogenesis;GO:0050789//regulation of biological process;GO:0050793//regulation of developmental process;GO:0050794//regulation of cellular process;GO:0051128//regulation of cellular component organization;GO…
EVM0002360	138	175	188	425	591	390	1.97	2.43	2.9	5.82	7.44	5	2.43333	6.08667	1.32272	1.18265e-18	1.80667e-17	--	XP_018272011.1 uncharacterized protein RHOBADRAFT_52969 [Rhodotorula graminis WP1]	-	-	-	-	-	-	-
EVM0004494	1000	1055	1052	491	515	464	19.18	19.59	21.73	9	8.68	7.95	20.1667	8.54333	-1.2391	1.83698e-18	2.80055e-17	dbp6	XP_018267970.1 uncharacterized protein RHOBADRAFT_30559 [Rhodotorula graminis WP1]	-	-	-	-	GO:0005575//cellular_component;GO:0005622//intracellular anatomical structure;GO:0005634//nucleus;GO:0005658//alpha DNA polymerase:primase complex;GO:0005730//nucleolus;GO:0005737//cytoplasm;GO:0009380//excinuclease repair complex;GO:0016020//membrane;GO:0030684//preribosome;GO:0030687//preribosome, large subunit precursor;GO:0031974//membrane-enclosed lumen;GO:0031981//nuclear lumen;GO:0032991//…	GO:0000166//nucleotide binding;GO:0003674//molecular_function;GO:0003676//nucleic acid binding;GO:0003677//DNA binding;GO:0003678//DNA helicase activity;GO:0003688//DNA replication origin binding;GO:0003690//double-stranded DNA binding;GO:0003723//RNA binding;GO:0003724//RNA helicase activity;GO:0003824//catalytic activity;GO:0003916//DNA topoisomerase activity;GO:0003917//DNA topoisomerase type …	GO:0000460//maturation of 5.8S rRNA;GO:0000463//maturation of LSU-rRNA from tricistronic rRNA transcript (SSU-rRNA, 5.8S rRNA, LSU-rRNA);GO:0000466//maturation of 5.8S rRNA from tricistronic rRNA transcript (SSU-rRNA, 5.8S rRNA, LSU-rRNA);GO:0000470//maturation of LSU-rRNA;GO:0006139//nucleobase-containing compound metabolic process;GO:0006260//DNA replication;GO:0006265//DNA topological change;G…
EVM0007723	1875	1990	1985	2809	3154	3170	88.19	89.69	100.24	124.75	129.9	130.93	92.7067	128.527	0.471323	1.99809e-18	3.04001e-17	dapA	XP_018274631.1 uncharacterized protein RHOBADRAFT_33267 [Rhodotorula graminis WP1]	-	-	-	-	GO:0000322//storage vacuole;GO:0000323//lytic vacuole;GO:0000324//fungal-type vacuole;GO:0000328//fungal-type vacuole lumen;GO:0005575//cellular_component;GO:0005576//extracellular region;GO:0005622//intracellular anatomical structure;GO:0005737//cytoplasm;GO:0005773//vacuole;GO:0005775//vacuolar lumen;GO:0005829//cytosol;GO:0031974//membrane-enclosed lumen;GO:0043226//organelle;GO:0043227//membr…	GO:0003674//molecular_function;GO:0003824//catalytic activity;GO:0004177//aminopeptidase activity;GO:0005488//binding;GO:0005515//protein binding;GO:0008233//peptidase activity;GO:0008235//metalloexopeptidase activity;GO:0008237//metallopeptidase activity;GO:0008238//exopeptidase activity;GO:0008270//zinc ion binding;GO:0016787//hydrolase activity;GO:0042802//identical protein binding;GO:0043167/…	GO:0006457//protein folding;GO:0006508//proteolysis;GO:0006518//peptide metabolic process;GO:0006807//nitrogen compound metabolic process;GO:0008150//biological_process;GO:0008152//metabolic process;GO:0009987//cellular process;GO:0019538//protein metabolic process;GO:0034641//cellular nitrogen compound metabolic process;GO:0043170//macromolecule metabolic process;GO:0043603//cellular amide metab…
MSTRG.5024	673	893	854	256	330	366	81.75	101.24	110.51	28.51	34.79	37.42	97.8333	33.5733	-1.54301	2.06346e-18	3.13e-17	--	hypothetical protein AAT19DRAFT_13371 [Rhodotorula toruloides]	-	-	-	-	-	-	-
EVM0007478	3	15	8	79	88	110	0.23	1.11	0.67	5.75	5.99	7.4	0.67	6.38	3.25132	2.0694e-18	3.13e-17	--	XP_018271468.1 uncharacterized protein RHOBADRAFT_43924 [Rhodotorula graminis WP1]	-	-	-	-	-	-	GO:0000746//conjugation
EVM0005334	215	245	253	29	70	61	11.9	12.96	15.02	1.51	3.39	2.95	13.2933	2.61667	-2.3449	2.06973e-18	3.13e-17	--	TNY17167.1 hypothetical protein DMC30DRAFT_420050 [Rhodotorula diobovata]	-	-	-	-	-	-	-
EVM0006067	743	953	926	323	424	335	15.73	19.52	21.11	6.53	7.89	6.33	18.7867	6.91667	-1.44156	2.40025e-18	3.62254e-17	DBP7	XP_018268327.1 uncharacterized protein RHOBADRAFT_56090 [Rhodotorula graminis WP1]	-	-	-	-	GO:0005575//cellular_component;GO:0005622//intracellular anatomical structure;GO:0005634//nucleus;GO:0005730//nucleolus;GO:0005737//cytoplasm;GO:0005794//Golgi apparatus;GO:0012505//endomembrane system;GO:0031974//membrane-enclosed lumen;GO:0031981//nuclear lumen;GO:0043226//organelle;GO:0043227//membrane-bounded organelle;GO:0043228//non-membrane-bounded organelle;GO:0043229//intracellular organ…	GO:0000166//nucleotide binding;GO:0003674//molecular_function;GO:0003676//nucleic acid binding;GO:0003677//DNA binding;GO:0003723//RNA binding;GO:0003724//RNA helicase activity;GO:0003824//catalytic activity;GO:0004386//helicase activity;GO:0005488//binding;GO:0005524//ATP binding;GO:0008186//ATP-dependent activity, acting on RNA;GO:0016462//pyrophosphatase activity;GO:0016787//hydrolase activity…	GO:0000463//maturation of LSU-rRNA from tricistronic rRNA transcript (SSU-rRNA, 5.8S rRNA, LSU-rRNA);GO:0000470//maturation of LSU-rRNA;GO:0006139//nucleobase-containing compound metabolic process;GO:0006364//rRNA processing;GO:0006396//RNA processing;GO:0006725//cellular aromatic compound metabolic process;GO:0006807//nitrogen compound metabolic process;GO:0008150//biological_process;GO:0008152/…
EVM0001739	829	934	1020	1534	1874	1627	23	25	30.45	40.52	45.64	40.11	26.15	42.09	0.686667	2.56936e-18	3.87001e-17	--	XP_018272252.1 uncharacterized protein RHOBADRAFT_52243 [Rhodotorula graminis WP1]	-	-	-	-	-	GO:0000981//DNA-binding transcription factor activity, RNA polymerase II-specific;GO:0003677//DNA binding;GO:0008270//zinc ion binding	GO:0006351//transcription, DNA-templated;GO:0006355//regulation of transcription, DNA-templated
EVM0001890	90	121	114	249	370	294	2.91	3.76	3.96	7.64	10.48	8.41	3.54333	8.84333	1.31948	3.19825e-18	4.80762e-17	cbh2	XP_018269294.1 carbohydrate-binding module family 1 protein [Rhodotorula graminis WP1]	Metabolism;Metabolism	Global and overview maps;Carbohydrate metabolism	ko01100//Metabolic pathways;ko00500//Starch and sucrose metabolism	K01179;K01179	GO:0005576//extracellular region	GO:0030248//cellulose binding	GO:0005975//carbohydrate metabolic process
EVM0001545	706	668	781	1192	1387	1330	53.88	48.35	63.8	84.86	92.37	87.62	55.3433	88.2833	0.673732	3.59123e-18	5.38049e-17	--	XP_018267899.1 uncharacterized protein RHOBADRAFT_56240 [Rhodotorula graminis WP1]	-	-	-	-	GO:0005575//cellular_component;GO:0005622//intracellular anatomical structure;GO:0005634//nucleus;GO:0005737//cytoplasm;GO:0005739//mitochondrion;GO:0005740//mitochondrial envelope;GO:0005743//mitochondrial inner membrane;GO:0016020//membrane;GO:0019866//organelle inner membrane;GO:0031090//organelle membrane;GO:0031966//mitochondrial membrane;GO:0031967//organelle envelope;GO:0031975//envelope;G…	GO:0003674//molecular_function;GO:0003824//catalytic activity;GO:0016740//transferase activity	GO:0006996//organelle organization;GO:0007005//mitochondrion organization;GO:0008150//biological_process;GO:0008152//metabolic process;GO:0009058//biosynthetic process;GO:0009987//cellular process;GO:0010257//NADH dehydrogenase complex assembly;GO:0016043//cellular component organization;GO:0022607//cellular component assembly;GO:0031647//regulation of protein stability;GO:0032981//mitochondrial …
EVM0007060	1855	2030	2043	910	1129	948	50.59	53.42	59.95	23.63	27.03	22.98	54.6533	24.5467	-1.15478	3.59368e-18	5.38049e-17	KEL3	XP_018271535.1 uncharacterized protein RHOBADRAFT_53458 [Rhodotorula graminis WP1]	-	-	-	-	GO:0005575//cellular_component;GO:0005622//intracellular anatomical structure;GO:0005737//cytoplasm	GO:0003674//molecular_function;GO:0005515//protein binding	GO:0008150//biological_process
EVM0000912	24	11	28	114	125	128	1.35	0.59	1.69	6.05	6.17	6.31	1.21	6.17667	2.35182	3.79731e-18	5.67408e-17	--	XP_018269886.1 uncharacterized protein RHOBADRAFT_54432 [Rhodotorula graminis WP1]	-	-	-	-	-	-	-
EVM0004154	4736	5302	5203	2305	2877	2227	91.45	99.07	108.19	42.52	48.81	38.4	99.57	43.2433	-1.20323	4.10741e-18	6.12525e-17	SPCC1672.07	XP_018271141.1 uncharacterized protein RHOBADRAFT_48562 [Rhodotorula graminis WP1]	Genetic Information Processing	Translation	ko03008//Ribosome biogenesis in eukaryotes	K14554	GO:0005575//cellular_component;GO:0005622//intracellular anatomical structure;GO:0005634//nucleus;GO:0005654//nucleoplasm;GO:0005730//nucleolus;GO:0030684//preribosome;GO:0030686//90S preribosome;GO:0031974//membrane-enclosed lumen;GO:0031981//nuclear lumen;GO:0032040//small-subunit processome;GO:0032991//protein-containing complex;GO:0034388//Pwp2p-containing subcomplex of 90S preribosome;GO:004…	GO:0003674//molecular_function;GO:0005515//protein binding	GO:0001558//regulation of cell growth;GO:0001894//tissue homeostasis;GO:0001895//retina homeostasis;GO:0003008//system process;GO:0006139//nucleobase-containing compound metabolic process;GO:0006364//rRNA processing;GO:0006396//RNA processing;GO:0006725//cellular aromatic compound metabolic process;GO:0006807//nitrogen compound metabolic process;GO:0007275//multicellular organism development;GO:0…
EVM0003399	1963	1966	1925	932	1098	1054	90.62	87	95.43	40.64	44.39	42.75	91.0167	42.5933	-1.0955	4.20055e-18	6.25175e-17	--	XP_018271552.1 uncharacterized protein RHOBADRAFT_53475 [Rhodotorula graminis WP1]	-	-	-	-	GO:0000815//ESCRT III complex;GO:0005575//cellular_component;GO:0005622//intracellular anatomical structure;GO:0005737//cytoplasm;GO:0005768//endosome;GO:0005886//plasma membrane;GO:0010008//endosome membrane;GO:0012505//endomembrane system;GO:0016020//membrane;GO:0031090//organelle membrane;GO:0031410//cytoplasmic vesicle;GO:0031982//vesicle;GO:0032991//protein-containing complex;GO:0036452//ESC…	-	GO:0006082//organic acid metabolic process;GO:0006790//sulfur compound metabolic process;GO:0006807//nitrogen compound metabolic process;GO:0008150//biological_process;GO:0008152//metabolic process;GO:0009058//biosynthetic process;GO:0009268//response to pH;GO:0009308//amine metabolic process;GO:0009628//response to abiotic stimulus;GO:0009889//regulation of biosynthetic process;GO:0009891//posit…
EVM0004884	21474	26988	29888	9274	13149	9674	132.91	162.41	199.48	55.15	71.62	53.89	164.933	60.22	-1.45357	4.4744e-18	6.64616e-17	fasA	XP_018270572.1 uncharacterized protein RHOBADRAFT_28081 [Rhodotorula graminis WP1]	Metabolism;Metabolism;Metabolism	Global and overview maps;Global and overview maps;Lipid metabolism	ko01100//Metabolic pathways;ko01212//Fatty acid metabolism;ko00061//Fatty acid biosynthesis	K00667;K00667;K00667	-	GO:0000287//magnesium ion binding;GO:0003985//acetyl-CoA C-acetyltransferase activity;GO:0004314//[acyl-carrier-protein] S-malonyltransferase activity;GO:0004316//3-oxoacyl-[acyl-carrier-protein] reductase (NADPH) activity;GO:0004317//3-hydroxypalmitoyl-[acyl-carrier-protein] dehydratase activity;GO:0004318//enoyl-[acyl-carrier-protein] reductase (NADH) activity;GO:0008336//gamma-butyrobetaine di…	GO:0006631//fatty acid metabolic process;GO:0006633//fatty acid biosynthetic process;GO:0008610//lipid biosynthetic process
EVM0003495	41937	42934	37309	65678	69191	68429	4233.01	4075.09	4020.4	6121.02	6075.7	5877.21	4109.5	6024.64	0.551913	4.71409e-18	6.98838e-17	rpl8	XP_018268416.1 uncharacterized protein RHOBADRAFT_46817 [Rhodotorula graminis WP1]	Genetic Information Processing	Translation	ko03010//Ribosome	K02936	GO:0005575//cellular_component;GO:0005622//intracellular anatomical structure;GO:0005634//nucleus;GO:0005730//nucleolus;GO:0005732//sno(s)RNA-containing ribonucleoprotein complex;GO:0005737//cytoplasm;GO:0005794//Golgi apparatus;GO:0005829//cytosol;GO:0005840//ribosome;GO:0005844//polysome;GO:0005886//plasma membrane;GO:0012505//endomembrane system;GO:0015934//large ribosomal subunit;GO:0016020//…	GO:0003674//molecular_function;GO:0003676//nucleic acid binding;GO:0003723//RNA binding;GO:0003735//structural constituent of ribosome;GO:0005085//guanyl-nucleotide exchange factor activity;GO:0005096//GTPase activator activity;GO:0005102//signaling receptor binding;GO:0005198//structural molecule activity;GO:0005488//binding;GO:0005515//protein binding;GO:0008047//enzyme activator activity;GO:00…	GO:0000184//nuclear-transcribed mRNA catabolic process, nonsense-mediated decay;GO:0000470//maturation of LSU-rRNA;GO:0000491//small nucleolar ribonucleoprotein complex assembly;GO:0000492//box C/D snoRNP assembly;GO:0000956//nuclear-transcribed mRNA catabolic process;GO:0002181//cytoplasmic translation;GO:0003008//system process;GO:0003013//circulatory system process;GO:0003018//vascular process…
EVM0006567	3132	3127	2981	4764	5026	5048	192.85	183.56	196.78	275.3	270.51	270.62	191.063	272.143	0.510316	4.77989e-18	7.05884e-17	Acaa2	XP_018272502.1 uncharacterized protein RHOBADRAFT_52460 [Rhodotorula graminis WP1]	Metabolism;Metabolism;Metabolism;Metabolism;Metabolism;Metabolism	Global and overview maps;Global and overview maps;Amino acid metabolism;Global and overview maps;Lipid metabolism;Lipid metabolism	ko01100//Metabolic pathways;ko01110//Biosynthesis of secondary metabolites;ko00280//Valine, leucine and isoleucine degradation;ko01212//Fatty acid metabolism;ko00071//Fatty acid degradation;ko00062//Fatty acid elongation	K07508;K07508;K07508;K07508;K07508;K07508	GO:0005575//cellular_component;GO:0005622//intracellular anatomical structure;GO:0005737//cytoplasm;GO:0005739//mitochondrion;GO:0005759//mitochondrial matrix;GO:0031974//membrane-enclosed lumen;GO:0043226//organelle;GO:0043227//membrane-bounded organelle;GO:0043229//intracellular organelle;GO:0043231//intracellular membrane-bounded organelle;GO:0043233//organelle lumen;GO:0070013//intracellular …	GO:0003674//molecular_function;GO:0003824//catalytic activity;GO:0003985//acetyl-CoA C-acetyltransferase activity;GO:0003988//acetyl-CoA C-acyltransferase activity;GO:0016408//C-acyltransferase activity;GO:0016740//transferase activity;GO:0016746//acyltransferase activity;GO:0016747//acyltransferase activity, transferring groups other than amino-acyl groups	GO:0001666//response to hypoxia;GO:0006066//alcohol metabolic process;GO:0006082//organic acid metabolic process;GO:0006084//acetyl-CoA metabolic process;GO:0006139//nucleobase-containing compound metabolic process;GO:0006163//purine nucleotide metabolic process;GO:0006629//lipid metabolic process;GO:0006631//fatty acid metabolic process;GO:0006633//fatty acid biosynthetic process;GO:0006635//fat…
EVM0003446	1880	1868	1945	2731	3429	3348	38.96	37.45	43.4	54.04	62.43	61.91	39.9367	59.46	0.574206	4.7804e-18	7.05884e-17	CHS1	TNY24812.1 class III chitin synthase [Rhodotorula diobovata]	Metabolism;Metabolism	Global and overview maps;Carbohydrate metabolism	ko01100//Metabolic pathways;ko00520//Amino sugar and nucleotide sugar metabolism	K00698;K00698	GO:0005575//cellular_component;GO:0005622//intracellular anatomical structure;GO:0005737//cytoplasm;GO:0005886//plasma membrane;GO:0012506//vesicle membrane;GO:0016020//membrane;GO:0016021//integral component of membrane;GO:0030428//cell septum;GO:0030659//cytoplasmic vesicle membrane;GO:0031090//organelle membrane;GO:0031224//intrinsic component of membrane;GO:0031410//cytoplasmic vesicle;GO:003…	GO:0003674//molecular_function;GO:0003824//catalytic activity;GO:0004100//chitin synthase activity;GO:0008194//UDP-glycosyltransferase activity;GO:0008375//acetylglucosaminyltransferase activity;GO:0016740//transferase activity;GO:0016757//glycosyltransferase activity;GO:0016758//hexosyltransferase activity	GO:0000271//polysaccharide biosynthetic process;GO:0000278//mitotic cell cycle;GO:0000281//mitotic cytokinesis;GO:0000910//cytokinesis;GO:0000917//division septum assembly;GO:0000918//division septum site selection;GO:0005975//carbohydrate metabolic process;GO:0005976//polysaccharide metabolic process;GO:0006022//aminoglycan metabolic process;GO:0006023//aminoglycan biosynthetic process;GO:000603…
EVM0000558	1321	1368	1265	2007	2375	2634	200.21	191.6	203.59	275.13	311.23	330.05	198.467	305.47	0.622134	4.83169e-18	7.12058e-17	rho2	XP_018269247.1 uncharacterized protein RHOBADRAFT_65400 [Rhodotorula graminis WP1]	-	-	-	-	GO:0005575//cellular_component;GO:0005622//intracellular anatomical structure;GO:0005886//plasma membrane;GO:0016020//membrane;GO:0030427//site of polarized growth;GO:0032153//cell division site;GO:0051286//cell tip;GO:0071944//cell periphery	GO:0000166//nucleotide binding;GO:0001882//nucleoside binding;GO:0001883//purine nucleoside binding;GO:0003674//molecular_function;GO:0003824//catalytic activity;GO:0003924//GTPase activity;GO:0005488//binding;GO:0005525//GTP binding;GO:0016462//pyrophosphatase activity;GO:0016787//hydrolase activity;GO:0016817//hydrolase activity, acting on acid anhydrides;GO:0016818//hydrolase activity, acting …	GO:0006109//regulation of carbohydrate metabolic process;GO:0006996//organelle organization;GO:0007010//cytoskeleton organization;GO:0007015//actin filament organization;GO:0007017//microtubule-based process;GO:0007154//cell communication;GO:0007163//establishment or maintenance of cell polarity;GO:0007165//signal transduction;GO:0007264//small GTPase mediated signal transduction;GO:0008150//biol…
EVM0003391	200	192	192	433	429	420	4.36	4.05	4.51	9.01	8.22	8.17	4.30667	8.46667	0.975222	4.90686e-18	7.21722e-17	ORC4	XP_018273581.1 uncharacterized protein RHOBADRAFT_51377 [Rhodotorula graminis WP1]	Cellular Processes;Cellular Processes	Cell growth and death;Cell growth and death	ko04111//Cell cycle - yeast;ko04113//Meiosis - yeast	K02606;K02606	GO:0000228//nuclear chromosome;GO:0000781//chromosome, telomeric region;GO:0000785//chromatin;GO:0000808//origin recognition complex;GO:0005575//cellular_component;GO:0005622//intracellular anatomical structure;GO:0005634//nucleus;GO:0005654//nucleoplasm;GO:0005656//nuclear pre-replicative complex;GO:0005657//replication fork;GO:0005664//nuclear origin of replication recognition complex;GO:000569…	GO:0000166//nucleotide binding;GO:0003674//molecular_function;GO:0003676//nucleic acid binding;GO:0003677//DNA binding;GO:0003688//DNA replication origin binding;GO:0003690//double-stranded DNA binding;GO:0003824//catalytic activity;GO:0005488//binding;GO:0005524//ATP binding;GO:0016462//pyrophosphatase activity;GO:0016787//hydrolase activity;GO:0016817//hydrolase activity, acting on acid anhydri…	GO:0000082//G1/S transition of mitotic cell cycle;GO:0000278//mitotic cell cycle;GO:0006139//nucleobase-containing compound metabolic process;GO:0006259//DNA metabolic process;GO:0006260//DNA replication;GO:0006261//DNA-dependent DNA replication;GO:0006265//DNA topological change;GO:0006267//pre-replicative complex assembly involved in nuclear cell cycle DNA replication;GO:0006270//DNA replicatio…
EVM0005298	115	115	127	263	313	392	20.22	18.54	23.66	41.43	47.46	56.24	20.8067	48.3767	1.21727	5.30018e-18	7.78049e-17	--	XP_018273122.1 uncharacterized protein RHOBADRAFT_64648 [Rhodotorula graminis WP1]	-	-	-	-	GO:0005886//plasma membrane	-	-
EVM0000687	587	581	542	228	228	258	58.58	54.54	57.75	21.02	19.8	21.92	56.9567	20.9133	-1.44544	5.78099e-18	8.46977e-17	--	XP_018269597.1 uncharacterized protein RHOBADRAFT_54758 [Rhodotorula graminis WP1]	-	-	-	-	-	GO:0016787//hydrolase activity	-
EVM0006617	819	827	1012	378	376	358	55.5	53.31	73.47	23.98	22.26	21.05	60.76	22.43	-1.43769	5.79986e-18	8.48089e-17	--	XP_016273178.1 apoptosis regulator [Rhodotorula toruloides NP11]	-	-	-	-	-	GO:0051087//chaperone binding	-
EVM0000953	333	375	400	126	133	152	21.1	22.64	27.16	7.49	7.36	8.38	23.6333	7.74333	-1.6098	6.28653e-18	9.17468e-17	--	XP_018273820.1 uncharacterized protein RHOBADRAFT_41769 [Rhodotorula graminis WP1]	-	-	-	-	-	-	-
EVM0004666	589	637	626	271	283	285	13.01	13.6	14.88	5.71	5.49	5.61	13.83	5.60333	-1.30344	7.00343e-18	1.02011e-16	SPAC31A2.12	TNY18592.1 hypothetical protein DMC30DRAFT_402738 [Rhodotorula diobovata]	-	-	-	-	-	-	GO:0008150//biological_process;GO:0019222//regulation of metabolic process;GO:0031323//regulation of cellular metabolic process;GO:0031396//regulation of protein ubiquitination;GO:0031399//regulation of protein modification process;GO:0032268//regulation of cellular protein metabolic process;GO:0050789//regulation of biological process;GO:0050794//regulation of cellular process;GO:0051171//regula…
EVM0002915	1194	1384	1393	601	703	584	49.05	54.6	61.48	23.37	25.31	21.14	55.0433	23.2733	-1.24189	7.25511e-18	1.05473e-16	--	TNY18836.1 hypothetical protein DMC30DRAFT_36256 [Rhodotorula diobovata]	-	-	-	-	-	-	-
EVM0002631	13558	16307	18145	6381	8474	6629	111.73	130.57	161.22	50.48	61.44	49.11	134.507	53.6767	-1.32531	7.48984e-18	1.08675e-16	cut6	XP_018270360.1 uncharacterized protein RHOBADRAFT_37308 [Rhodotorula graminis WP1]	Metabolism;Metabolism;Metabolism;Metabolism;Metabolism;Metabolism;Metabolism	Global and overview maps;Global and overview maps;Carbohydrate metabolism;Global and overview maps;Carbohydrate metabolism;Lipid metabolism;Biosynthesis of other secondary metabolites	ko01100//Metabolic pathways;ko01110//Biosynthesis of secondary metabolites;ko00620//Pyruvate metabolism;ko01212//Fatty acid metabolism;ko00640//Propanoate metabolism;ko00061//Fatty acid biosynthesis;ko00254//Aflatoxin biosynthesis	K11262;K11262;K11262;K11262;K11262;K11262;K11262	GO:0005575//cellular_component;GO:0005622//intracellular anatomical structure;GO:0005737//cytoplasm;GO:0005783//endoplasmic reticulum;GO:0005789//endoplasmic reticulum membrane;GO:0005951//carbamoyl-phosphate synthase complex;GO:0009317//acetyl-CoA carboxylase complex;GO:0012505//endomembrane system;GO:0016020//membrane;GO:0031226//intrinsic component of plasma membrane;GO:0031984//organelle subc…	GO:0000166//nucleotide binding;GO:0003674//molecular_function;GO:0003824//catalytic activity;GO:0003989//acetyl-CoA carboxylase activity;GO:0004075//biotin carboxylase activity;GO:0004088//carbamoyl-phosphate synthase (glutamine-hydrolyzing) activity;GO:0004149//dihydrolipoyllysine-residue succinyltransferase activity;GO:0004736//pyruvate carboxylase activity;GO:0004847//urea carboxylase activity…	GO:0000902//cell morphogenesis;GO:0005975//carbohydrate metabolic process;GO:0005976//polysaccharide metabolic process;GO:0005977//glycogen metabolic process;GO:0006073//cellular glucan metabolic process;GO:0006082//organic acid metabolic process;GO:0006091//generation of precursor metabolites and energy;GO:0006094//gluconeogenesis;GO:0006099//tricarboxylic acid cycle;GO:0006112//energy reserve m…
EVM0006271	3498	4657	4902	1508	2020	1330	34.45	44.53	52.04	14.25	17.5	11.76	43.6733	14.5033	-1.59037	7.70817e-18	1.11627e-16	--	XP_016272286.1 peptidase C19, ubiquitin carboxyl-terminal hydrolase 2 [Rhodotorula toruloides NP11]	-	-	-	-	-	-	-
EVM0003421	2881	2989	3481	1361	1697	1417	49.37	49.61	64.26	22.31	25.56	21.71	54.4133	23.1933	-1.23025	8.00413e-18	1.1569e-16	SYG1	XP_016273558.1 SPX and EXS domain containing protein [Rhodotorula toruloides NP11]	-	-	-	-	GO:0000322//storage vacuole;GO:0000323//lytic vacuole;GO:0000324//fungal-type vacuole;GO:0000329//fungal-type vacuole membrane;GO:0005575//cellular_component;GO:0005622//intracellular anatomical structure;GO:0005737//cytoplasm;GO:0005739//mitochondrion;GO:0005773//vacuole;GO:0005774//vacuolar membrane;GO:0005886//plasma membrane;GO:0005887//integral component of plasma membrane;GO:0016020//membra…	GO:0000822//inositol hexakisphosphate binding;GO:0001618//virus receptor activity;GO:0003674//molecular_function;GO:0004888//transmembrane signaling receptor activity;GO:0004930//G protein-coupled receptor activity;GO:0005215//transporter activity;GO:0005488//binding;GO:0008509//anion transmembrane transporter activity;GO:0015075//ion transmembrane transporter activity;GO:0015103//inorganic anion…	GO:0006810//transport;GO:0006811//ion transport;GO:0006817//phosphate ion transport;GO:0006820//anion transport;GO:0006873//cellular ion homeostasis;GO:0007154//cell communication;GO:0007165//signal transduction;GO:0007186//G protein-coupled receptor signaling pathway;GO:0008150//biological_process;GO:0009605//response to external stimulus;GO:0009607//response to biotic stimulus;GO:0009615//respo…
EVM0003687	288	365	279	556	751	726	47.33	55.19	48.63	82.22	106.55	97.95	50.3833	95.5733	0.923662	8.33608e-18	1.20257e-16	--	XP_018274026.1 uncharacterized protein RHOBADRAFT_40523 [Rhodotorula graminis WP1]	-	-	-	-	-	-	-
EVM0002842	471	503	383	875	915	1012	55.91	55.81	48.45	95.21	94.29	101.19	53.39	96.8967	0.859877	8.47566e-18	1.21861e-16	--	XP_018273702.1 uncharacterized protein RHOBADRAFT_51479 [Rhodotorula graminis WP1]	-	-	-	-	-	GO:0003924//GTPase activity;GO:0004316//3-oxoacyl-[acyl-carrier-protein] reductase (NADPH) activity;GO:0004852//uroporphyrinogen-III synthase activity;GO:0008667//2,3-dihydro-2,3-dihydroxybenzoate dehydrogenase activity;GO:0008678//2-deoxy-D-gluconate 3-dehydrogenase activity;GO:0016491//oxidoreductase activity;GO:0051287//NAD binding	GO:0000272//polysaccharide catabolic process;GO:0000910//cytokinesis;GO:0006633//fatty acid biosynthetic process;GO:0033014//tetrapyrrole biosynthetic process
[truncated: 7,513 more rows]
